# Supplementary material for: Transcriptome of the Southern Muriqui Brachyteles arachnoides (Primates:Platyrrhini), a Critically Endangered New World Monkey: Evidence of Adaptive Evolution
Source: Front Genet. 2020 Jul 31;11:831. doi: 10.3389/fgene.2020.00831 (PMC7412869; doi:10.3389/fgene.2020.00831)
Supplement: Supplementary file 8 [file Table_3.XLSX]

## Sheet: Planilha1
Supplementary Material 3: Functional annotation of the predicted coding sequences in the SwissProt, Pfam, KEGG, eggNOG and GO databases.
CDS id	Length (aa)	SwissProt id	Identity (%)	BLASTP e-value	BLASTP bitscore	HSP coverage (%)	Pfam	GO	EC	KEGG ko	KEGG Pathway	KEGG Module	KEGG Reaction	KEGG rclass	BRITE	eggNOG OG	COG categories
TRINITY_DN0_c0_g1_i10.p1	406	sp|P15311|EZRI_HUMAN	93086	0	741	69	ERM|PF00769.19|9.3e+03,ERM|PF00769.19|6.4e-72,FERM_C|PF09380.10|2e-27,FERM_M|PF00373.18|0.0071,FERM_M|PF00373.18|1.8e+04	GO:0000122,GO:0000226,GO:0000902,GO:0000904,GO:0001650,GO:0001726,GO:0001772,GO:0001817,GO:0001818,GO:0001885,GO:0001931,GO:0001932,GO:0001933,GO:0001951,GO:0002064,GO:0002682,GO:0002683,GO:0002791,GO:0002792,GO:0002793,GO:0003008,GO:0003158,GO:0003376,GO:0003674,GO:0003779,GO:0005198,GO:0005488,GO:0005515,GO:0005575,GO:0005622,GO:0005623,GO:0005634,GO:0005730,GO:0005737,GO:0005768,GO:0005815,GO:…	NA	ko:K08007	ko04530,ko04670,ko04810,ko04971,ko05130,ko05205,ko05206,map04530,map04670,map04810,map04971,map05130,map05205,map05206	NA	NA	NA	ko00000,ko00001,ko04147,ko04812	35HKF@314146,38CYB@33154,3BB9D@33208,3CSFA@33213,3J1KZ@40674,487F7@7711,4963X@7742,4MIWE@9443,KOG3529@1,KOG3529@2759	Z
TRINITY_DN0_c0_g1_i12.p1	578	sp|P15311|EZRI_HUMAN	90121	0	1058	98	ERM|PF00769.19|1.3e+04,ERM|PF00769.19|1.5e-71,FERM_C|PF09380.10|3.6e-27,FERM_M|PF00373.18|1e-26,FERM_M|PF00373.18|1.8e+04,FERM_M|PF00373.18|2.5e+03,FERM_N|PF09379.10|1.2e-13,FERM_N|PF09379.10|4.3e+02	GO:0000122,GO:0000226,GO:0000902,GO:0000904,GO:0001650,GO:0001726,GO:0001772,GO:0001817,GO:0001818,GO:0001885,GO:0001931,GO:0001932,GO:0001933,GO:0001951,GO:0002064,GO:0002682,GO:0002683,GO:0002791,GO:0002792,GO:0002793,GO:0003008,GO:0003158,GO:0003376,GO:0003674,GO:0003779,GO:0005198,GO:0005488,GO:0005515,GO:0005575,GO:0005622,GO:0005623,GO:0005634,GO:0005730,GO:0005737,GO:0005768,GO:0005815,GO:…	NA	ko:K08007	ko04530,ko04670,ko04810,ko04971,ko05130,ko05205,ko05206,map04530,map04670,map04810,map04971,map05130,map05205,map05206	NA	NA	NA	ko00000,ko00001,ko04147,ko04812	35HKF@314146,38CYB@33154,3BB9D@33208,3CSFA@33213,3J1KZ@40674,487F7@7711,4963X@7742,4MIWE@9443,KOG3529@1,KOG3529@2759	Z
TRINITY_DN0_c0_g1_i14.p1	406	sp|P15311|EZRI_HUMAN	93086	0	741	69	ERM|PF00769.19|9.3e+03,ERM|PF00769.19|6.4e-72,FERM_C|PF09380.10|2e-27,FERM_M|PF00373.18|0.0071,FERM_M|PF00373.18|1.8e+04	GO:0000122,GO:0000226,GO:0000902,GO:0000904,GO:0001650,GO:0001726,GO:0001772,GO:0001817,GO:0001818,GO:0001885,GO:0001931,GO:0001932,GO:0001933,GO:0001951,GO:0002064,GO:0002682,GO:0002683,GO:0002791,GO:0002792,GO:0002793,GO:0003008,GO:0003158,GO:0003376,GO:0003674,GO:0003779,GO:0005198,GO:0005488,GO:0005515,GO:0005575,GO:0005622,GO:0005623,GO:0005634,GO:0005730,GO:0005737,GO:0005768,GO:0005815,GO:…	NA	ko:K08007	ko04530,ko04670,ko04810,ko04971,ko05130,ko05205,ko05206,map04530,map04670,map04810,map04971,map05130,map05205,map05206	NA	NA	NA	ko00000,ko00001,ko04147,ko04812	35HKF@314146,38CYB@33154,3BB9D@33208,3CSFA@33213,3J1KZ@40674,487F7@7711,4963X@7742,4MIWE@9443,KOG3529@1,KOG3529@2759	Z
TRINITY_DN0_c0_g1_i15.p1	587	sp|P15311|EZRI_HUMAN	96758	0	1143	100	ERM|PF00769.19|1.2e+04,ERM|PF00769.19|1.6e-71,FERM_C|PF09380.10|2e-27,FERM_M|PF00373.18|5.7e-27,FERM_M|PF00373.18|1.8e+04,FERM_M|PF00373.18|1.3e+04,FERM_N|PF09379.10|5.7e-14,FERM_N|PF09379.10|2.3e+03	GO:0000122,GO:0000226,GO:0000902,GO:0000904,GO:0001650,GO:0001726,GO:0001772,GO:0001817,GO:0001818,GO:0001885,GO:0001931,GO:0001932,GO:0001933,GO:0001951,GO:0002064,GO:0002682,GO:0002683,GO:0002791,GO:0002792,GO:0002793,GO:0003008,GO:0003158,GO:0003376,GO:0003674,GO:0003779,GO:0005198,GO:0005488,GO:0005515,GO:0005575,GO:0005622,GO:0005623,GO:0005634,GO:0005730,GO:0005737,GO:0005768,GO:0005815,GO:…	NA	ko:K08007	ko04530,ko04670,ko04810,ko04971,ko05130,ko05205,ko05206,map04530,map04670,map04810,map04971,map05130,map05205,map05206	NA	NA	NA	ko00000,ko00001,ko04147,ko04812	35HKF@314146,38CYB@33154,3BB9D@33208,3CSFA@33213,3J1KZ@40674,487F7@7711,4963X@7742,4MIWE@9443,KOG3529@1,KOG3529@2759	Z
TRINITY_DN0_c0_g1_i2.p1	636	sp|P15311|EZRI_HUMAN	96758	0	1141	100	ERM|PF00769.19|1.2e+04,ERM|PF00769.19|1.9e-71,FERM_C|PF09380.10|2.2e-27,FERM_M|PF00373.18|6.4e-27,FERM_M|PF00373.18|1.8e+04,FERM_N|PF09379.10|6.3e-14,FERM_N|PF09379.10|2.5e+03	GO:0000122,GO:0000226,GO:0000902,GO:0000904,GO:0001650,GO:0001726,GO:0001772,GO:0001817,GO:0001818,GO:0001885,GO:0001931,GO:0001932,GO:0001933,GO:0001951,GO:0002064,GO:0002682,GO:0002683,GO:0002791,GO:0002792,GO:0002793,GO:0003008,GO:0003158,GO:0003376,GO:0003674,GO:0003779,GO:0005198,GO:0005488,GO:0005515,GO:0005575,GO:0005622,GO:0005623,GO:0005634,GO:0005730,GO:0005737,GO:0005768,GO:0005815,GO:…	NA	ko:K08007	ko04530,ko04670,ko04810,ko04971,ko05130,ko05205,ko05206,map04530,map04670,map04810,map04971,map05130,map05205,map05206	NA	NA	NA	ko00000,ko00001,ko04147,ko04812	35HKF@314146,38CYB@33154,3BB9D@33208,3CSFA@33213,3J1KZ@40674,487F7@7711,4963X@7742,4MIWE@9443,KOG3529@1,KOG3529@2759	Z
TRINITY_DN0_c0_g1_i4.p1	139	NA	NA	NA	NA	NA	NA	NA	NA	NA	NA	NA	NA	NA	NA	NA	NA
TRINITY_DN0_c0_g1_i5.p1	337	sp|P15311|EZRI_HUMAN	99377	0	632	55	ERM|PF00769.19|7.2e+03,ERM|PF00769.19|5.3e-72,FERM_C|PF09380.10|0.00084,TMEM171|PF15471.6|2.6e+03,TMEM171|PF15471.6|0.42	GO:0000122,GO:0000226,GO:0000902,GO:0000904,GO:0001650,GO:0001726,GO:0001772,GO:0001817,GO:0001818,GO:0001885,GO:0001931,GO:0001932,GO:0001933,GO:0001951,GO:0002064,GO:0002682,GO:0002683,GO:0002791,GO:0002792,GO:0002793,GO:0003008,GO:0003158,GO:0003376,GO:0003674,GO:0003779,GO:0005198,GO:0005488,GO:0005515,GO:0005575,GO:0005622,GO:0005623,GO:0005634,GO:0005730,GO:0005737,GO:0005768,GO:0005815,GO:…	NA	ko:K08007	ko04530,ko04670,ko04810,ko04971,ko05130,ko05205,ko05206,map04530,map04670,map04810,map04971,map05130,map05205,map05206	NA	NA	NA	ko00000,ko00001,ko04147,ko04812	35HKF@314146,38CYB@33154,3BB9D@33208,3CSFA@33213,3J1KZ@40674,487F7@7711,4963X@7742,4MIWE@9443,KOG3529@1,KOG3529@2759	Z
TRINITY_DN0_c0_g1_i7.p1	206	sp|P26038|MOES_HUMAN	99024	4.94e-136	393	36	ERM|PF00769.19|9.7e-62	GO:0001738,GO:0001771,GO:0001775,GO:0001885,GO:0001931,GO:0002009,GO:0002064,GO:0002376,GO:0002682,GO:0002685,GO:0003158,GO:0003674,GO:0003676,GO:0003723,GO:0003725,GO:0003779,GO:0005102,GO:0005198,GO:0005200,GO:0005488,GO:0005515,GO:0005575,GO:0005622,GO:0005623,GO:0005737,GO:0005829,GO:0005856,GO:0005886,GO:0005902,GO:0006928,GO:0006996,GO:0007010,GO:0007154,GO:0007155,GO:0007159,GO:0007163,GO:…	NA	ko:K05763	ko04530,ko04670,ko04810,ko05162,ko05205,map04530,map04670,map04810,map05162,map05205	NA	NA	NA	ko00000,ko00001,ko04147,ko04812	38CYB@33154,3BB9D@33208,3CSFA@33213,3JFNV@40674,486XW@7711,48V0I@7742,4IXPE@91561,KOG3529@1,KOG3529@2759	Z
TRINITY_DN0_c0_g1_i8.p1	206	sp|P26038|MOES_HUMAN	92683	3.49e-125	365	36	ERM|PF00769.19|1.2e-61	GO:0001738,GO:0001771,GO:0001775,GO:0001885,GO:0001931,GO:0002009,GO:0002064,GO:0002376,GO:0002682,GO:0002685,GO:0003158,GO:0003674,GO:0003676,GO:0003723,GO:0003725,GO:0003779,GO:0005102,GO:0005198,GO:0005200,GO:0005488,GO:0005515,GO:0005575,GO:0005622,GO:0005623,GO:0005737,GO:0005829,GO:0005856,GO:0005886,GO:0005902,GO:0006928,GO:0006996,GO:0007010,GO:0007154,GO:0007155,GO:0007159,GO:0007163,GO:…	NA	ko:K05763	ko04530,ko04670,ko04810,ko05162,ko05205,map04530,map04670,map04810,map05162,map05205	NA	NA	NA	ko00000,ko00001,ko04147,ko04812	38CYB@33154,3BB9D@33208,3CSFA@33213,3JFNV@40674,486XW@7711,48V0I@7742,4IXPE@91561,KOG3529@1,KOG3529@2759	Z
TRINITY_DN0_c0_g1_i9.p1	337	sp|P26038|MOES_HUMAN	99405	0	655	58	ERM|PF00769.19|8.1e+03,ERM|PF00769.19|4.8e-71,FERM_C|PF09380.10|2.2e-13	GO:0001738,GO:0001771,GO:0001775,GO:0001885,GO:0001931,GO:0002009,GO:0002064,GO:0002376,GO:0002682,GO:0002685,GO:0003158,GO:0003674,GO:0003676,GO:0003723,GO:0003725,GO:0003779,GO:0005102,GO:0005198,GO:0005200,GO:0005488,GO:0005515,GO:0005575,GO:0005622,GO:0005623,GO:0005737,GO:0005829,GO:0005856,GO:0005886,GO:0005902,GO:0006928,GO:0006996,GO:0007010,GO:0007154,GO:0007155,GO:0007159,GO:0007163,GO:…	NA	ko:K05763	ko04530,ko04670,ko04810,ko05162,ko05205,map04530,map04670,map04810,map05162,map05205	NA	NA	NA	ko00000,ko00001,ko04147,ko04812	38CYB@33154,3BB9D@33208,3CSFA@33213,3JFNV@40674,486XW@7711,48V0I@7742,4IXPE@91561,KOG3529@1,KOG3529@2759	Z
TRINITY_DN0_c1_g1_i1.p1	111	NA	NA	NA	NA	NA	NA	NA	NA	NA	NA	NA	NA	NA	NA	NA	NA
TRINITY_DN10005_c0_g2_i1.p1	381	sp|Q9HCN4|GPN1_HUMAN	97326	0	755	100	ATP_bind_1|PF03029.17|1.3e-81,GTP_EFTU|PF00009.27|2.6e-06,MMR_HSR1|PF01926.23|5.7e-05,FeoB_N|PF02421.18|47,FeoB_N|PF02421.18|0.0004,AAA_16|PF13191.6|0.00017,AAA_16|PF13191.6|1.2e+03,MeaB|PF03308.16|0.026,MeaB|PF03308.16|3,cobW|PF02492.19|0.0021,CLP1_P|PF16575.5|0.007,Arf|PF00025.21|0.42,Arf|PF00025.21|6.3,G-alpha|PF00503.20|0.1,G-alpha|PF00503.20|20,SRP54|PF00448.22|0.017,SRP54|PF00448.22|1.6e+02…	GO:0003674,GO:0003824,GO:0003924,GO:0005575,GO:0005622,GO:0005623,GO:0005634,GO:0005654,GO:0005737,GO:0005739,GO:0005829,GO:0016462,GO:0016787,GO:0016817,GO:0016818,GO:0017111,GO:0031974,GO:0031981,GO:0043226,GO:0043227,GO:0043229,GO:0043231,GO:0043233,GO:0044422,GO:0044424,GO:0044428,GO:0044444,GO:0044446,GO:0044464,GO:0070013	NA	ko:K06883	NA	NA	NA	NA	ko00000	35CRT@314146,38DJQ@33154,3BBKB@33208,3D1KY@33213,3J7FP@40674,486Q1@7711,490WM@7742,4MD1N@9443,KOG1532@1,KOG1532@2759	L
TRINITY_DN10005_c0_g2_i2.p1	296	sp|Q9HCN4|GPN1_HUMAN	98305	0	601	79	ATP_bind_1|PF03029.17|7.5e-53,GTP_EFTU|PF00009.27|4.4e-06,FeoB_N|PF02421.18|0.00024,FeoB_N|PF02421.18|5.1e+03,MMR_HSR1|PF01926.23|0.0037,cobW|PF02492.19|0.16,NOG1|PF06858.14|0.62	GO:0003674,GO:0003824,GO:0003924,GO:0005575,GO:0005622,GO:0005623,GO:0005634,GO:0005654,GO:0005737,GO:0005739,GO:0005829,GO:0016462,GO:0016787,GO:0016817,GO:0016818,GO:0017111,GO:0031974,GO:0031981,GO:0043226,GO:0043227,GO:0043229,GO:0043231,GO:0043233,GO:0044422,GO:0044424,GO:0044428,GO:0044444,GO:0044446,GO:0044464,GO:0070013	NA	ko:K06883	NA	NA	NA	NA	ko00000	35CRT@314146,38DJQ@33154,3BBKB@33208,3D1KY@33213,3J7FP@40674,486Q1@7711,490WM@7742,4MD1N@9443,KOG1532@1,KOG1532@2759	L
TRINITY_DN10005_c0_g2_i3.p1	221	sp|Q9HCN4|GPN1_HUMAN	98182	7.07e-160	447	59	ATP_bind_1|PF03029.17|8.1e-24,ATP_bind_1|PF03029.17|1.2e+03,GTP_EFTU|PF00009.27|0.0017	GO:0003674,GO:0003824,GO:0003924,GO:0005575,GO:0005622,GO:0005623,GO:0005634,GO:0005654,GO:0005737,GO:0005739,GO:0005829,GO:0016462,GO:0016787,GO:0016817,GO:0016818,GO:0017111,GO:0031974,GO:0031981,GO:0043226,GO:0043227,GO:0043229,GO:0043231,GO:0043233,GO:0044422,GO:0044424,GO:0044428,GO:0044444,GO:0044446,GO:0044464,GO:0070013	NA	ko:K06883	NA	NA	NA	NA	ko00000	35CRT@314146,38DJQ@33154,3BBKB@33208,3D1KY@33213,3J7FP@40674,486Q1@7711,490WM@7742,4MD1N@9443,KOG1532@1,KOG1532@2759	L
TRINITY_DN100079_c0_g1_i1.p1	155	sp|Q7Z5Q5|DPOLN_HUMAN	95172	5.06e-90	281	16	DNA_pol_A|PF00476.20|6.2e-32,DUF5636|PF18686.1|1,DUF5636|PF18686.1|1.8e+02	GO:0000724,GO:0000725,GO:0000731,GO:0003674,GO:0003824,GO:0003887,GO:0005488,GO:0005515,GO:0005575,GO:0005622,GO:0005623,GO:0005634,GO:0005654,GO:0005737,GO:0006139,GO:0006259,GO:0006260,GO:0006261,GO:0006281,GO:0006301,GO:0006302,GO:0006310,GO:0006725,GO:0006807,GO:0006950,GO:0006974,GO:0008150,GO:0008152,GO:0009058,GO:0009059,GO:0009987,GO:0016740,GO:0016772,GO:0016779,GO:0018130,GO:0019438,GO:…	2.7.7.7	ko:K16618	ko03460,map03460	NA	NA	NA	ko00000,ko00001,ko01000,ko03400	3592P@314146,39H5U@33154,3BG40@33208,3CT60@33213,3J9DK@40674,489JN@7711,48UZI@7742,4MFXW@9443,COG0749@1,KOG0950@2759	L
TRINITY_DN10008_c0_g1_i1.p1	1500	sp|Q9NRY4|RHG35_HUMAN	99733	0	3109	100	RhoGAP|PF00620.27|4e-51,RhoGAP-FF1|PF16512.5|5.8e-27,RhoGAP-FF1|PF16512.5|7.1e+02,RhoGAP-FF1|PF16512.5|92,Ras|PF00071.22|33,Ras|PF00071.22|1.4e-05,Ras|PF00071.22|1.4e+03,Ras|PF00071.22|2.4,FF|PF01846.19|1.3e+02,FF|PF01846.19|3.9e-07,NOG1|PF06858.14|0.11,Thioredoxin_13|PF18401.1|0.29	GO:0000122,GO:0000902,GO:0000904,GO:0000976,GO:0000977,GO:0000981,GO:0001012,GO:0001067,GO:0001227,GO:0001654,GO:0001838,GO:0001841,GO:0001843,GO:0002009,GO:0002011,GO:0003008,GO:0003013,GO:0003018,GO:0003674,GO:0003676,GO:0003677,GO:0003690,GO:0003700,GO:0003712,GO:0003714,GO:0005096,GO:0005488,GO:0005515,GO:0005543,GO:0005575,GO:0005622,GO:0005623,GO:0005634,GO:0005737,GO:0005815,GO:0005829,GO:…	NA	ko:K05732	ko04510,ko04611,ko04670,ko04810,map04510,map04611,map04670,map04810	NA	NA	NA	ko00000,ko00001,ko04131	35FJG@314146,38D6Y@33154,3BEYF@33208,3CTMQ@33213,3J5SB@40674,482JC@7711,4932F@7742,4M7TT@9443,KOG4271@1,KOG4271@2759	T
TRINITY_DN1000_c0_g1_i1.p1	758	sp|Q14697|GANAB_HUMAN	96533	0	1508	79	Glyco_hydro_31|PF01055.26|3.9e-133,Gal_mutarotas_2|PF13802.6|3.1e-23,Gal_mutarotas_2|PF13802.6|1.2e+02	GO:0003674,GO:0003824,GO:0004553,GO:0005575,GO:0005622,GO:0005623,GO:0005737,GO:0005783,GO:0005788,GO:0006491,GO:0006807,GO:0008150,GO:0008152,GO:0009100,GO:0009987,GO:0012505,GO:0015926,GO:0016787,GO:0016798,GO:0017177,GO:0019538,GO:0031974,GO:0032991,GO:0033919,GO:0043170,GO:0043226,GO:0043227,GO:0043229,GO:0043231,GO:0043233,GO:0044237,GO:0044238,GO:0044260,GO:0044422,GO:0044424,GO:0044432,GO:…	3.2.1.84	ko:K05546	ko00510,ko01100,ko04141,map00510,map01100,map04141	M00073,M00074	R05980,R05981	NA	ko00000,ko00001,ko00002,ko01000	35D8I@314146,3AJSB@33154,3BDJ3@33208,3CRKP@33213,3JERC@40674,4800W@7711,490EW@7742,4M7Z7@9443,COG1501@1,KOG1066@2759	G
TRINITY_DN1000_c0_g1_i10.p1	403	sp|Q14697|GANAB_HUMAN	96517	0	814	43	Glyco_hydro_31|PF01055.26|9.9e-94,DUF5110|PF17137.4|6e-06	GO:0003674,GO:0003824,GO:0004553,GO:0005575,GO:0005622,GO:0005623,GO:0005737,GO:0005783,GO:0005788,GO:0006491,GO:0006807,GO:0008150,GO:0008152,GO:0009100,GO:0009987,GO:0012505,GO:0015926,GO:0016787,GO:0016798,GO:0017177,GO:0019538,GO:0031974,GO:0032991,GO:0033919,GO:0043170,GO:0043226,GO:0043227,GO:0043229,GO:0043231,GO:0043233,GO:0044237,GO:0044238,GO:0044260,GO:0044422,GO:0044424,GO:0044432,GO:…	3.2.1.84	ko:K05546	ko00510,ko01100,ko04141,map00510,map01100,map04141	M00073,M00074	R05980,R05981	NA	ko00000,ko00001,ko00002,ko01000	35D8I@314146,3AJSB@33154,3BDJ3@33208,3CRKP@33213,3JERC@40674,4800W@7711,490EW@7742,4M7Z7@9443,COG1501@1,KOG1066@2759	G
TRINITY_DN1000_c0_g1_i11.p1	973	sp|Q14697|GANAB_HUMAN	94824	0	1889	100	Glyco_hydro_31|PF01055.26|2.4e-151,Gal_mutarotas_2|PF13802.6|4.2e-23,Gal_mutarotas_2|PF13802.6|1.6e+02,DUF5110|PF17137.4|4.5e+03,DUF5110|PF17137.4|2e-05	GO:0003674,GO:0003824,GO:0004553,GO:0005575,GO:0005622,GO:0005623,GO:0005737,GO:0005783,GO:0005788,GO:0006491,GO:0006807,GO:0008150,GO:0008152,GO:0009100,GO:0009987,GO:0012505,GO:0015926,GO:0016787,GO:0016798,GO:0017177,GO:0019538,GO:0031974,GO:0032991,GO:0033919,GO:0043170,GO:0043226,GO:0043227,GO:0043229,GO:0043231,GO:0043233,GO:0044237,GO:0044238,GO:0044260,GO:0044422,GO:0044424,GO:0044432,GO:…	3.2.1.84	ko:K05546	ko00510,ko01100,ko04141,map00510,map01100,map04141	M00073,M00074	R05980,R05981	NA	ko00000,ko00001,ko00002,ko01000	35D8I@314146,3AJSB@33154,3BDJ3@33208,3CRKP@33213,3JERC@40674,4800W@7711,490EW@7742,4M7Z7@9443,COG1501@1,KOG1066@2759	G
TRINITY_DN1000_c0_g1_i12.p1	511	sp|Q4R4N7|GANAB_MACFA	97053	0	1042	54	Glyco_hydro_31|PF01055.26|1.3e-133,Gal_mutarotas_2|PF13802.6|1.8e-23,Gal_mutarotas_2|PF13802.6|70	GO:0003674,GO:0003824,GO:0004553,GO:0005575,GO:0005622,GO:0005623,GO:0005737,GO:0005783,GO:0005788,GO:0006491,GO:0006807,GO:0008150,GO:0008152,GO:0009100,GO:0009987,GO:0012505,GO:0015926,GO:0016787,GO:0016798,GO:0017177,GO:0019538,GO:0031974,GO:0032991,GO:0033919,GO:0043170,GO:0043226,GO:0043227,GO:0043229,GO:0043231,GO:0043233,GO:0044237,GO:0044238,GO:0044260,GO:0044422,GO:0044424,GO:0044432,GO:…	3.2.1.84	ko:K05546	ko00510,ko01100,ko04141,map00510,map01100,map04141	M00073,M00074	R05980,R05981	NA	ko00000,ko00001,ko00002,ko01000	35D8I@314146,3AJSB@33154,3BDJ3@33208,3CRKP@33213,3JERC@40674,4800W@7711,490EW@7742,4M7Z7@9443,COG1501@1,KOG1066@2759	G
TRINITY_DN1000_c0_g1_i2.p1	314	sp|Q14697|GANAB_HUMAN	95847	0	627	33	Glyco_hydro_31|PF01055.26|7.8e-64,DUF5110|PF17137.4|4e-06	GO:0003674,GO:0003824,GO:0004553,GO:0005575,GO:0005622,GO:0005623,GO:0005737,GO:0005783,GO:0005788,GO:0006491,GO:0006807,GO:0008150,GO:0008152,GO:0009100,GO:0009987,GO:0012505,GO:0015926,GO:0016787,GO:0016798,GO:0017177,GO:0019538,GO:0031974,GO:0032991,GO:0033919,GO:0043170,GO:0043226,GO:0043227,GO:0043229,GO:0043231,GO:0043233,GO:0044237,GO:0044238,GO:0044260,GO:0044422,GO:0044424,GO:0044432,GO:…	3.2.1.84	ko:K05546	ko00510,ko01100,ko04141,map00510,map01100,map04141	M00073,M00074	R05980,R05981	NA	ko00000,ko00001,ko00002,ko01000	35D8I@314146,3AJSB@33154,3BDJ3@33208,3CRKP@33213,3JERC@40674,4800W@7711,490EW@7742,4M7Z7@9443,COG1501@1,KOG1066@2759	G
TRINITY_DN1000_c0_g1_i3.p1	329	sp|Q14697|GANAB_HUMAN	98276	0	601	31	Glyco_hydro_31|PF01055.26|2.2e-49,Gal_mutarotas_2|PF13802.6|8.8e-24	GO:0003674,GO:0003824,GO:0004553,GO:0005575,GO:0005622,GO:0005623,GO:0005737,GO:0005783,GO:0005788,GO:0006491,GO:0006807,GO:0008150,GO:0008152,GO:0009100,GO:0009987,GO:0012505,GO:0015926,GO:0016787,GO:0016798,GO:0017177,GO:0019538,GO:0031974,GO:0032991,GO:0033919,GO:0043170,GO:0043226,GO:0043227,GO:0043229,GO:0043231,GO:0043233,GO:0044237,GO:0044238,GO:0044260,GO:0044422,GO:0044424,GO:0044432,GO:…	3.2.1.84	ko:K05546	ko00510,ko01100,ko04141,map00510,map01100,map04141	M00073,M00074	R05980,R05981	NA	ko00000,ko00001,ko00002,ko01000	35D8I@314146,3AJSB@33154,3BDJ3@33208,3CRKP@33213,3JERC@40674,4800W@7711,490EW@7742,4M7Z7@9443,COG1501@1,KOG1066@2759	G
TRINITY_DN1000_c0_g1_i4.p1	951	sp|Q14697|GANAB_HUMAN	97034	0	1900	100	Glyco_hydro_31|PF01055.26|2.3e-151,Gal_mutarotas_2|PF13802.6|4.1e-23,Gal_mutarotas_2|PF13802.6|1.5e+02,DUF5110|PF17137.4|4.4e+03,DUF5110|PF17137.4|1.9e-05	GO:0003674,GO:0003824,GO:0004553,GO:0005575,GO:0005622,GO:0005623,GO:0005737,GO:0005783,GO:0005788,GO:0006491,GO:0006807,GO:0008150,GO:0008152,GO:0009100,GO:0009987,GO:0012505,GO:0015926,GO:0016787,GO:0016798,GO:0017177,GO:0019538,GO:0031974,GO:0032991,GO:0033919,GO:0043170,GO:0043226,GO:0043227,GO:0043229,GO:0043231,GO:0043233,GO:0044237,GO:0044238,GO:0044260,GO:0044422,GO:0044424,GO:0044432,GO:…	3.2.1.84	ko:K05546	ko00510,ko01100,ko04141,map00510,map01100,map04141	M00073,M00074	R05980,R05981	NA	ko00000,ko00001,ko00002,ko01000	35D8I@314146,3AJSB@33154,3BDJ3@33208,3CRKP@33213,3JERC@40674,4800W@7711,490EW@7742,4M7Z7@9443,COG1501@1,KOG1066@2759	G
TRINITY_DN1000_c0_g1_i5.p1	745	sp|Q14697|GANAB_HUMAN	91935	0	1412	79	Glyco_hydro_31|PF01055.26|1.2e-151,Gal_mutarotas_2|PF13802.6|3e-23,Gal_mutarotas_2|PF13802.6|1.2e+02,DUF5110|PF17137.4|0.00017	GO:0003674,GO:0003824,GO:0004553,GO:0005575,GO:0005622,GO:0005623,GO:0005737,GO:0005783,GO:0005788,GO:0006491,GO:0006807,GO:0008150,GO:0008152,GO:0009100,GO:0009987,GO:0012505,GO:0015926,GO:0016787,GO:0016798,GO:0017177,GO:0019538,GO:0031974,GO:0032991,GO:0033919,GO:0043170,GO:0043226,GO:0043227,GO:0043229,GO:0043231,GO:0043233,GO:0044237,GO:0044238,GO:0044260,GO:0044422,GO:0044424,GO:0044432,GO:…	3.2.1.84	ko:K05546	ko00510,ko01100,ko04141,map00510,map01100,map04141	M00073,M00074	R05980,R05981	NA	ko00000,ko00001,ko00002,ko01000	35D8I@314146,3AJSB@33154,3BDJ3@33208,3CRKP@33213,3JERC@40674,4800W@7711,490EW@7742,4M7Z7@9443,COG1501@1,KOG1066@2759	G
TRINITY_DN1000_c0_g1_i7.p1	191	sp|Q4R4N7|GANAB_MACFA	94675	1.23e-111	340	18	Glyco_hydro_31|PF01055.26|3.7e-66	GO:0003674,GO:0003824,GO:0004553,GO:0005575,GO:0005622,GO:0005623,GO:0005737,GO:0005783,GO:0005788,GO:0006491,GO:0006807,GO:0008150,GO:0008152,GO:0009100,GO:0009987,GO:0012505,GO:0015926,GO:0016787,GO:0016798,GO:0017177,GO:0019538,GO:0031974,GO:0032991,GO:0033919,GO:0043170,GO:0043226,GO:0043227,GO:0043229,GO:0043231,GO:0043233,GO:0044237,GO:0044238,GO:0044260,GO:0044422,GO:0044424,GO:0044432,GO:…	3.2.1.84	ko:K05546	ko00510,ko01100,ko04141,map00510,map01100,map04141	M00073,M00074	R05980,R05981	NA	ko00000,ko00001,ko00002,ko01000	35D8I@314146,3AJSB@33154,3BDJ3@33208,3CRKP@33213,3JERC@40674,4800W@7711,490EW@7742,4M7Z7@9443,COG1501@1,KOG1066@2759	G
TRINITY_DN1000_c0_g1_i9.p1	704	sp|Q14697|GANAB_HUMAN	97297	0	1434	74	Glyco_hydro_31|PF01055.26|1e-151,Gal_mutarotas_2|PF13802.6|2.8e-23,Gal_mutarotas_2|PF13802.6|1.1e+02,DUF5110|PF17137.4|1.3e-05	GO:0003674,GO:0003824,GO:0004553,GO:0005575,GO:0005622,GO:0005623,GO:0005737,GO:0005783,GO:0005788,GO:0006491,GO:0006807,GO:0008150,GO:0008152,GO:0009100,GO:0009987,GO:0012505,GO:0015926,GO:0016787,GO:0016798,GO:0017177,GO:0019538,GO:0031974,GO:0032991,GO:0033919,GO:0043170,GO:0043226,GO:0043227,GO:0043229,GO:0043231,GO:0043233,GO:0044237,GO:0044238,GO:0044260,GO:0044422,GO:0044424,GO:0044432,GO:…	3.2.1.84	ko:K05546	ko00510,ko01100,ko04141,map00510,map01100,map04141	M00073,M00074	R05980,R05981	NA	ko00000,ko00001,ko00002,ko01000	35D8I@314146,3AJSB@33154,3BDJ3@33208,3CRKP@33213,3JERC@40674,4800W@7711,490EW@7742,4M7Z7@9443,COG1501@1,KOG1066@2759	G
TRINITY_DN10011_c0_g1_i1.p1	436	sp|O95479|G6PE_HUMAN	94253	0	852	55	Glucosamine_iso|PF01182.20|1.7e-63,G6PD_C|PF02781.16|6.9e-10,POPLD|PF08170.12|0.23	GO:0000166,GO:0003674,GO:0003824,GO:0004345,GO:0005488,GO:0005575,GO:0005622,GO:0005623,GO:0005737,GO:0005739,GO:0005783,GO:0005788,GO:0005975,GO:0006081,GO:0006098,GO:0006139,GO:0006725,GO:0006732,GO:0006733,GO:0006739,GO:0006753,GO:0006793,GO:0006796,GO:0006807,GO:0008150,GO:0008152,GO:0009117,GO:0009987,GO:0012505,GO:0016491,GO:0016614,GO:0016616,GO:0016787,GO:0016788,GO:0017057,GO:0019362,GO:…	1.1.1.47,3.1.1.31	ko:K13937	ko00030,ko01100,ko01110,ko01200,map00030,map01100,map01110,map01200	M00004,M00006	R02035,R02736	RC00001,RC00066,RC00537	ko00000,ko00001,ko00002,ko01000	35AVM@314146,38V5I@33154,3BIH2@33208,3CT4G@33213,3J752@40674,48530@7711,492ZD@7742,4M9AD@9443,COG0363@1,COG0364@1,KOG0563@2759,KOG3147@2759	G
TRINITY_DN10011_c0_g1_i10.p1	478	sp|O95479|G6PE_HUMAN	93319	0	904	59	G6PD_C|PF02781.16|4e-46,G6PD_N|PF00479.22|1.4e-36,DUF5617|PF18493.1|0.19	GO:0000166,GO:0003674,GO:0003824,GO:0004345,GO:0005488,GO:0005575,GO:0005622,GO:0005623,GO:0005737,GO:0005739,GO:0005783,GO:0005788,GO:0005975,GO:0006081,GO:0006098,GO:0006139,GO:0006725,GO:0006732,GO:0006733,GO:0006739,GO:0006753,GO:0006793,GO:0006796,GO:0006807,GO:0008150,GO:0008152,GO:0009117,GO:0009987,GO:0012505,GO:0016491,GO:0016614,GO:0016616,GO:0016787,GO:0016788,GO:0017057,GO:0019362,GO:…	1.1.1.47,3.1.1.31	ko:K13937	ko00030,ko01100,ko01110,ko01200,map00030,map01100,map01110,map01200	M00004,M00006	R02035,R02736	RC00001,RC00066,RC00537	ko00000,ko00001,ko00002,ko01000	35AVM@314146,38V5I@33154,3BIH2@33208,3CT4G@33213,3J752@40674,48530@7711,492ZD@7742,4M9AD@9443,COG0363@1,COG0364@1,KOG0563@2759,KOG3147@2759	G
TRINITY_DN10011_c0_g1_i13.p1	242	sp|O95479|G6PE_HUMAN	92116	2.41e-161	466	30	G6PD_N|PF00479.22|9e-30,G6PD_C|PF02781.16|2.5e-27,DUF5617|PF18493.1|0.067,Glyco_hydro_77|PF02446.17|5.1e+03,Glyco_hydro_77|PF02446.17|0.13	GO:0000166,GO:0003674,GO:0003824,GO:0004345,GO:0005488,GO:0005575,GO:0005622,GO:0005623,GO:0005737,GO:0005739,GO:0005783,GO:0005788,GO:0005975,GO:0006081,GO:0006098,GO:0006139,GO:0006725,GO:0006732,GO:0006733,GO:0006739,GO:0006753,GO:0006793,GO:0006796,GO:0006807,GO:0008150,GO:0008152,GO:0009117,GO:0009987,GO:0012505,GO:0016491,GO:0016614,GO:0016616,GO:0016787,GO:0016788,GO:0017057,GO:0019362,GO:…	1.1.1.47,3.1.1.31	ko:K13937	ko00030,ko01100,ko01110,ko01200,map00030,map01100,map01110,map01200	M00004,M00006	R02035,R02736	RC00001,RC00066,RC00537	ko00000,ko00001,ko00002,ko01000	35AVM@314146,38V5I@33154,3BIH2@33208,3CT4G@33213,3J752@40674,48530@7711,492ZD@7742,4M9AD@9443,COG0363@1,COG0364@1,KOG0563@2759,KOG3147@2759	G
TRINITY_DN10011_c0_g1_i2.p1	792	sp|O95479|G6PE_HUMAN	93679	0	1541	100	Glucosamine_iso|PF01182.20|6.2e-63,G6PD_C|PF02781.16|1.3e-55,G6PD_N|PF00479.22|3.6e-36,G6PD_N|PF00479.22|1.5e+04,DUF5617|PF18493.1|0.36	GO:0000166,GO:0003674,GO:0003824,GO:0004345,GO:0005488,GO:0005575,GO:0005622,GO:0005623,GO:0005737,GO:0005739,GO:0005783,GO:0005788,GO:0005975,GO:0006081,GO:0006098,GO:0006139,GO:0006725,GO:0006732,GO:0006733,GO:0006739,GO:0006753,GO:0006793,GO:0006796,GO:0006807,GO:0008150,GO:0008152,GO:0009117,GO:0009987,GO:0012505,GO:0016491,GO:0016614,GO:0016616,GO:0016787,GO:0016788,GO:0017057,GO:0019362,GO:…	1.1.1.47,3.1.1.31	ko:K13937	ko00030,ko01100,ko01110,ko01200,map00030,map01100,map01110,map01200	M00004,M00006	R02035,R02736	RC00001,RC00066,RC00537	ko00000,ko00001,ko00002,ko01000	35AVM@314146,38V5I@33154,3BIH2@33208,3CT4G@33213,3J752@40674,48530@7711,492ZD@7742,4M9AD@9443,COG0363@1,COG0364@1,KOG0563@2759,KOG3147@2759	G
TRINITY_DN10011_c0_g1_i3.p1	470	sp|O95479|G6PE_HUMAN	92625	0	651	43	G6PD_N|PF00479.22|1.3e-36,G6PD_C|PF02781.16|2.3e-28,DUF5617|PF18493.1|0.18,Glyco_hydro_77|PF02446.17|0.47,Glyco_hydro_77|PF02446.17|9.5e+02	GO:0000166,GO:0003674,GO:0003824,GO:0004345,GO:0005488,GO:0005575,GO:0005622,GO:0005623,GO:0005737,GO:0005739,GO:0005783,GO:0005788,GO:0005975,GO:0006081,GO:0006098,GO:0006139,GO:0006725,GO:0006732,GO:0006733,GO:0006739,GO:0006753,GO:0006793,GO:0006796,GO:0006807,GO:0008150,GO:0008152,GO:0009117,GO:0009987,GO:0012505,GO:0016491,GO:0016614,GO:0016616,GO:0016787,GO:0016788,GO:0017057,GO:0019362,GO:…	1.1.1.47,3.1.1.31	ko:K13937	ko00030,ko01100,ko01110,ko01200,map00030,map01100,map01110,map01200	M00004,M00006	R02035,R02736	RC00001,RC00066,RC00537	ko00000,ko00001,ko00002,ko01000	35AVM@314146,38V5I@33154,3BIH2@33208,3CT4G@33213,3J752@40674,48530@7711,492ZD@7742,4M9AD@9443,COG0363@1,COG0364@1,KOG0563@2759,KOG3147@2759	G
TRINITY_DN10011_c0_g1_i5.p1	436	sp|O95479|G6PE_HUMAN	94253	0	852	55	Glucosamine_iso|PF01182.20|1.7e-63,G6PD_C|PF02781.16|6.9e-10,POPLD|PF08170.12|0.23	GO:0000166,GO:0003674,GO:0003824,GO:0004345,GO:0005488,GO:0005575,GO:0005622,GO:0005623,GO:0005737,GO:0005739,GO:0005783,GO:0005788,GO:0005975,GO:0006081,GO:0006098,GO:0006139,GO:0006725,GO:0006732,GO:0006733,GO:0006739,GO:0006753,GO:0006793,GO:0006796,GO:0006807,GO:0008150,GO:0008152,GO:0009117,GO:0009987,GO:0012505,GO:0016491,GO:0016614,GO:0016616,GO:0016787,GO:0016788,GO:0017057,GO:0019362,GO:…	1.1.1.47,3.1.1.31	ko:K13937	ko00030,ko01100,ko01110,ko01200,map00030,map01100,map01110,map01200	M00004,M00006	R02035,R02736	RC00001,RC00066,RC00537	ko00000,ko00001,ko00002,ko01000	35AVM@314146,38V5I@33154,3BIH2@33208,3CT4G@33213,3J752@40674,48530@7711,492ZD@7742,4M9AD@9443,COG0363@1,COG0364@1,KOG0563@2759,KOG3147@2759	G
TRINITY_DN10011_c0_g1_i6.p1	495	sp|O95479|G6PE_HUMAN	93478	0	886	58	Glucosamine_iso|PF01182.20|2.3e-63,G6PD_C|PF02781.16|1.2e-19,POPLD|PF08170.12|0.28	GO:0000166,GO:0003674,GO:0003824,GO:0004345,GO:0005488,GO:0005575,GO:0005622,GO:0005623,GO:0005737,GO:0005739,GO:0005783,GO:0005788,GO:0005975,GO:0006081,GO:0006098,GO:0006139,GO:0006725,GO:0006732,GO:0006733,GO:0006739,GO:0006753,GO:0006793,GO:0006796,GO:0006807,GO:0008150,GO:0008152,GO:0009117,GO:0009987,GO:0012505,GO:0016491,GO:0016614,GO:0016616,GO:0016787,GO:0016788,GO:0017057,GO:0019362,GO:…	1.1.1.47,3.1.1.31	ko:K13937	ko00030,ko01100,ko01110,ko01200,map00030,map01100,map01110,map01200	M00004,M00006	R02035,R02736	RC00001,RC00066,RC00537	ko00000,ko00001,ko00002,ko01000	35AVM@314146,38V5I@33154,3BIH2@33208,3CT4G@33213,3J752@40674,48530@7711,492ZD@7742,4M9AD@9443,COG0363@1,COG0364@1,KOG0563@2759,KOG3147@2759	G
TRINITY_DN10011_c0_g1_i7.p1	822	sp|O95479|G6PE_HUMAN	93447	0	1363	89	Glucosamine_iso|PF01182.20|6.6e-63,G6PD_C|PF02781.16|1.4e-55,G6PD_N|PF00479.22|3.9e-36,G6PD_N|PF00479.22|1.6e+04,DUF5617|PF18493.1|0.38	GO:0000166,GO:0003674,GO:0003824,GO:0004345,GO:0005488,GO:0005575,GO:0005622,GO:0005623,GO:0005737,GO:0005739,GO:0005783,GO:0005788,GO:0005975,GO:0006081,GO:0006098,GO:0006139,GO:0006725,GO:0006732,GO:0006733,GO:0006739,GO:0006753,GO:0006793,GO:0006796,GO:0006807,GO:0008150,GO:0008152,GO:0009117,GO:0009987,GO:0012505,GO:0016491,GO:0016614,GO:0016616,GO:0016787,GO:0016788,GO:0017057,GO:0019362,GO:…	1.1.1.47,3.1.1.31	ko:K13937	ko00030,ko01100,ko01110,ko01200,map00030,map01100,map01110,map01200	M00004,M00006	R02035,R02736	RC00001,RC00066,RC00537	ko00000,ko00001,ko00002,ko01000	35AVM@314146,38V5I@33154,3BIH2@33208,3CT4G@33213,3J752@40674,48530@7711,492ZD@7742,4M9AD@9443,COG0363@1,COG0364@1,KOG0563@2759,KOG3147@2759	G
TRINITY_DN10011_c0_g1_i9.p1	500	sp|O95479|G6PE_HUMAN	93051	0	638	42	G6PD_N|PF00479.22|1.5e-36,G6PD_C|PF02781.16|2.5e-28,DUF5617|PF18493.1|0.2,Glyco_hydro_77|PF02446.17|0.51,Glyco_hydro_77|PF02446.17|1e+03	GO:0000166,GO:0003674,GO:0003824,GO:0004345,GO:0005488,GO:0005575,GO:0005622,GO:0005623,GO:0005737,GO:0005739,GO:0005783,GO:0005788,GO:0005975,GO:0006081,GO:0006098,GO:0006139,GO:0006725,GO:0006732,GO:0006733,GO:0006739,GO:0006753,GO:0006793,GO:0006796,GO:0006807,GO:0008150,GO:0008152,GO:0009117,GO:0009987,GO:0012505,GO:0016491,GO:0016614,GO:0016616,GO:0016787,GO:0016788,GO:0017057,GO:0019362,GO:…	1.1.1.47,3.1.1.31	ko:K13937	ko00030,ko01100,ko01110,ko01200,map00030,map01100,map01110,map01200	M00004,M00006	R02035,R02736	RC00001,RC00066,RC00537	ko00000,ko00001,ko00002,ko01000	35AVM@314146,38V5I@33154,3BIH2@33208,3CT4G@33213,3J752@40674,48530@7711,492ZD@7742,4M9AD@9443,COG0363@1,COG0364@1,KOG0563@2759,KOG3147@2759	G
TRINITY_DN10012_c0_g1_i1.p2	178	NA	NA	NA	NA	NA	NA	NA	NA	NA	NA	NA	NA	NA	NA	NA	NA
TRINITY_DN10012_c0_g1_i3.p2	178	NA	NA	NA	NA	NA	NA	NA	NA	NA	NA	NA	NA	NA	NA	NA	NA
TRINITY_DN10012_c0_g1_i5.p2	178	NA	NA	NA	NA	NA	NA	NA	NA	NA	NA	NA	NA	NA	NA	NA	NA
TRINITY_DN10012_c3_g1_i1.p1	153	NA	NA	NA	NA	NA	NA	NA	NA	NA	NA	NA	NA	NA	NA	NA	NA
TRINITY_DN100142_c0_g1_i1.p1	114	sp|Q9NPC8|SIX2_HUMAN	100	1.52e-76	228	39	Homeodomain|PF00046.29|3.2e-15,Homeobox_KN|PF05920.11|3.3e-13,Homez|PF11569.8|1.1e+03,Homez|PF11569.8|0.0039,HTH_3|PF01381.22|0.0071,YdaS_antitoxin|PF15943.5|0.026,DFRP_C|PF16543.5|0.031,KilA-N|PF04383.13|2.1e+03,KilA-N|PF04383.13|0.18,HTH_26|PF13443.6|0.18	GO:0000976,GO:0000977,GO:0000978,GO:0000981,GO:0000982,GO:0000987,GO:0001012,GO:0001067,GO:0001077,GO:0001228,GO:0001501,GO:0001655,GO:0001656,GO:0001704,GO:0001707,GO:0001708,GO:0001710,GO:0001822,GO:0002009,GO:0002062,GO:0003002,GO:0003337,GO:0003338,GO:0003674,GO:0003676,GO:0003677,GO:0003690,GO:0003700,GO:0005488,GO:0005515,GO:0005575,GO:0005622,GO:0005623,GO:0005634,GO:0006139,GO:0006351,GO:…	NA	ko:K19472	NA	NA	NA	NA	ko00000,ko03000	35FHT@314146,38CWW@33154,3BENU@33208,3CVHT@33213,3J6KD@40674,48710@7711,495NJ@7742,KOG0775@1,KOG0775@2759	K
TRINITY_DN10014_c0_g1_i1.p1	369	sp|Q12972|PP1R8_HUMAN	100	0	721	100	FHA|PF00498.26|4e-16	GO:0003674,GO:0003676,GO:0003723,GO:0003729,GO:0003824,GO:0004518,GO:0004540,GO:0004857,GO:0004864,GO:0004865,GO:0005488,GO:0005575,GO:0005622,GO:0005623,GO:0005634,GO:0005654,GO:0005737,GO:0006139,GO:0006401,GO:0006725,GO:0006807,GO:0008150,GO:0008152,GO:0008283,GO:0008995,GO:0009056,GO:0009057,GO:0009892,GO:0009987,GO:0010563,GO:0010605,GO:0010921,GO:0010923,GO:0016070,GO:0016604,GO:0016607,GO:…	NA	ko:K13216	NA	NA	NA	NA	ko00000,ko01000,ko01009,ko03041	38DYB@33154,3B9IK@33208,3CSBM@33213,3JFER@40674,487TR@7711,4921R@7742,4KS1R@9397,KOG1880@1,KOG1880@2759	U
TRINITY_DN100155_c0_g1_i1.p1	137	NA	NA	NA	NA	NA	NA	NA	NA	NA	NA	NA	NA	NA	NA	NA	NA
TRINITY_DN10015_c0_g1_i2.p2	246	NA	NA	NA	NA	NA	CpeT|PF06206.11|1.5,CpeT|PF06206.11|3.1e+02,DUF4639|PF15479.6|12,DUF4639|PF15479.6|6.6	NA	NA	NA	NA	NA	NA	NA	NA	NA	NA
TRINITY_DN10016_c0_g1_i1.p2	115	sp|Q96L94|SNX22_HUMAN	96591	8.16e-59	180	46	PX|PF00787.24|9.5e-13	NA	NA	ko:K17941	NA	NA	NA	NA	ko00000	35NXY@314146,39RRS@33154,3BKDH@33208,3D3E2@33213,3J86F@40674,48DCR@7711,496EI@7742,4MK42@9443,KOG2101@1,KOG2101@2759	DUZ
TRINITY_DN10016_c0_g1_i10.p1	184	sp|Q96L94|SNX22_HUMAN	91071	4.42e-31	111	29	PX|PF00787.24|1.2e-05	NA	NA	ko:K17941	NA	NA	NA	NA	ko00000	35NXY@314146,39RRS@33154,3BKDH@33208,3D3E2@33213,3J86F@40674,48DCR@7711,496EI@7742,4PWVF@9989,KOG2101@1,KOG2101@2759	DUZ
TRINITY_DN10016_c0_g1_i5.p1	115	sp|Q96L94|SNX22_HUMAN	96591	8.16e-59	180	46	PX|PF00787.24|9.5e-13	NA	NA	ko:K17941	NA	NA	NA	NA	ko00000	35NXY@314146,39RRS@33154,3BKDH@33208,3D3E2@33213,3J86F@40674,48DCR@7711,496EI@7742,4MK42@9443,KOG2101@1,KOG2101@2759	DUZ
TRINITY_DN10016_c0_g1_i6.p1	147	sp|Q96L94|SNX22_HUMAN	95833	6.16e-82	240	62	PX|PF00787.24|1.5e-14	NA	NA	ko:K17941	NA	NA	NA	NA	ko00000	35NXY@314146,39RRS@33154,3BKDH@33208,3D3E2@33213,3J86F@40674,48DCR@7711,496EI@7742,4MK42@9443,KOG2101@1,KOG2101@2759	DUZ
TRINITY_DN10017_c0_g1_i2.p1	504	sp|Q14587|ZN268_HUMAN	94632	0	971	53	zf-H2C2_2|PF13465.6|5.1e-07,zf-H2C2_2|PF13465.6|5,zf-H2C2_2|PF13465.6|1.8e-06,zf-H2C2_2|PF13465.6|5.6e-08,zf-H2C2_2|PF13465.6|1.2e-08,zf-H2C2_2|PF13465.6|0.00047,zf-H2C2_2|PF13465.6|1.2e-06,zf-H2C2_2|PF13465.6|5.3e-06,zf-H2C2_2|PF13465.6|1.1e-07,zf-H2C2_2|PF13465.6|7.2e-07,zf-H2C2_2|PF13465.6|4.6e-08,zf-H2C2_2|PF13465.6|2.4e-06,zf-H2C2_2|PF13465.6|0.00021,zf-H2C2_2|PF13465.6|1.1e-05,zf-H2C2_2|PF1…	NA	NA	NA	NA	NA	NA	NA	NA	NA	NA
TRINITY_DN1001_c0_g1_i1.p1	165	sp|Q15173|2A5B_HUMAN	98.78	5.49e-115	335	33	B56|PF01603.20|4.5e-52,FTCD_C|PF04961.12|0.014,DnaB|PF00772.21|1.2e+03,DnaB|PF00772.21|0.2,DUF5055|PF16478.5|0.085	GO:0003674,GO:0005575,GO:0005622,GO:0005623,GO:0005737,GO:0005829,GO:0006950,GO:0006986,GO:0007154,GO:0007165,GO:0008150,GO:0009966,GO:0009987,GO:0010033,GO:0010646,GO:0010921,GO:0014066,GO:0019208,GO:0019220,GO:0019222,GO:0019888,GO:0023051,GO:0023052,GO:0030234,GO:0030968,GO:0031323,GO:0031399,GO:0032268,GO:0033554,GO:0034620,GO:0034976,GO:0035303,GO:0035304,GO:0035966,GO:0035967,GO:0036498,GO:…	NA	ko:K11584	ko03015,ko04071,ko04113,ko04114,ko04151,ko04152,ko04261,ko04728,ko05165,map03015,map04071,map04113,map04114,map04151,map04152,map04261,map04728,map05165	NA	NA	NA	ko00000,ko00001,ko01009,ko03036	35HTI@314146,38CH2@33154,3BAF3@33208,3CS7C@33213,3J8UQ@40674,4837D@7711,493MS@7742,4MFNE@9443,KOG2085@1,KOG2085@2759	T
TRINITY_DN1001_c0_g1_i10.p1	212	sp|Q15173|2A5B_HUMAN	97368	2.13e-132	382	38	B56|PF01603.20|5.9e-92	GO:0001932,GO:0006355,GO:0006357,GO:0007275,GO:0007399,GO:0008150,GO:0009889,GO:0009891,GO:0009893,GO:0009966,GO:0009967,GO:0009987,GO:0010033,GO:0010468,GO:0010469,GO:0010556,GO:0010557,GO:0010564,GO:0010604,GO:0010628,GO:0010646,GO:0010647,GO:0010720,GO:0010948,GO:0010975,GO:0010976,GO:0019219,GO:0019220,GO:0019222,GO:0022008,GO:0023051,GO:0023056,GO:0030154,GO:0031323,GO:0031325,GO:0031326,GO:…	NA	ko:K11584	ko03015,ko04071,ko04113,ko04114,ko04151,ko04152,ko04261,ko04728,ko05165,map03015,map04071,map04113,map04114,map04151,map04152,map04261,map04728,map05165	NA	NA	NA	ko00000,ko00001,ko01009,ko03036	38CH2@33154,3BAF3@33208,3CS7C@33213,3ES97@33554,3J8UQ@40674,4837D@7711,493MS@7742,KOG2085@1,KOG2085@2759	T
TRINITY_DN1001_c0_g1_i11.p1	498	sp|Q15173|2A5B_HUMAN	99598	0	1016	100	B56|PF01603.20|2.6e-186,FTCD_C|PF04961.12|0.09,Pox_D5|PF03288.16|6.3,Pox_D5|PF03288.16|1.6e+02	GO:0003674,GO:0005575,GO:0005622,GO:0005623,GO:0005737,GO:0005829,GO:0006950,GO:0006986,GO:0007154,GO:0007165,GO:0008150,GO:0009966,GO:0009987,GO:0010033,GO:0010646,GO:0010921,GO:0014066,GO:0019208,GO:0019220,GO:0019222,GO:0019888,GO:0023051,GO:0023052,GO:0030234,GO:0030968,GO:0031323,GO:0031399,GO:0032268,GO:0033554,GO:0034620,GO:0034976,GO:0035303,GO:0035304,GO:0035966,GO:0035967,GO:0036498,GO:…	NA	ko:K11584	ko03015,ko04071,ko04113,ko04114,ko04151,ko04152,ko04261,ko04728,ko05165,map03015,map04071,map04113,map04114,map04151,map04152,map04261,map04728,map05165	NA	NA	NA	ko00000,ko00001,ko01009,ko03036	35HTI@314146,38CH2@33154,3BAF3@33208,3CS7C@33213,3J8UQ@40674,4837D@7711,493MS@7742,4MFNE@9443,KOG2085@1,KOG2085@2759	T
TRINITY_DN1001_c0_g1_i12.p2	220	sp|Q15173|2A5B_HUMAN	99495	2.57e-141	405	40	B56|PF01603.20|4.9e-49	GO:0001932,GO:0006355,GO:0006357,GO:0007275,GO:0007399,GO:0008150,GO:0009889,GO:0009891,GO:0009893,GO:0009966,GO:0009967,GO:0009987,GO:0010033,GO:0010468,GO:0010469,GO:0010556,GO:0010557,GO:0010564,GO:0010604,GO:0010628,GO:0010646,GO:0010647,GO:0010720,GO:0010948,GO:0010975,GO:0010976,GO:0019219,GO:0019220,GO:0019222,GO:0022008,GO:0023051,GO:0023056,GO:0030154,GO:0031323,GO:0031325,GO:0031326,GO:…	NA	ko:K11584	ko03015,ko04071,ko04113,ko04114,ko04151,ko04152,ko04261,ko04728,ko05165,map03015,map04071,map04113,map04114,map04151,map04152,map04261,map04728,map05165	NA	NA	NA	ko00000,ko00001,ko01009,ko03036	35HTI@314146,38CH2@33154,3BAF3@33208,3CS7C@33213,3J8UQ@40674,4837D@7711,493MS@7742,4Q3YG@9989,KOG2085@1,KOG2085@2759	K
TRINITY_DN1001_c0_g1_i13.p1	205	sp|Q15173|2A5B_HUMAN	98519	2.73e-90	274	27	B56|PF01603.20|7.5e-17	GO:0001932,GO:0006355,GO:0006357,GO:0007275,GO:0007399,GO:0008150,GO:0009889,GO:0009891,GO:0009893,GO:0009966,GO:0009967,GO:0009987,GO:0010033,GO:0010468,GO:0010469,GO:0010556,GO:0010557,GO:0010564,GO:0010604,GO:0010628,GO:0010646,GO:0010647,GO:0010720,GO:0010948,GO:0010975,GO:0010976,GO:0019219,GO:0019220,GO:0019222,GO:0022008,GO:0023051,GO:0023056,GO:0030154,GO:0031323,GO:0031325,GO:0031326,GO:…	NA	ko:K11584	ko03015,ko04071,ko04113,ko04114,ko04151,ko04152,ko04261,ko04728,ko05165,map03015,map04071,map04113,map04114,map04151,map04152,map04261,map04728,map05165	NA	NA	NA	ko00000,ko00001,ko01009,ko03036	35HTI@314146,38CH2@33154,3BAF3@33208,3CS7C@33213,3J8UQ@40674,4837D@7711,493MS@7742,4Q3YG@9989,KOG2085@1,KOG2085@2759	K
TRINITY_DN1001_c0_g1_i14.p1	220	sp|Q15173|2A5B_HUMAN	99495	2.57e-141	405	40	B56|PF01603.20|4.9e-49	GO:0001932,GO:0006355,GO:0006357,GO:0007275,GO:0007399,GO:0008150,GO:0009889,GO:0009891,GO:0009893,GO:0009966,GO:0009967,GO:0009987,GO:0010033,GO:0010468,GO:0010469,GO:0010556,GO:0010557,GO:0010564,GO:0010604,GO:0010628,GO:0010646,GO:0010647,GO:0010720,GO:0010948,GO:0010975,GO:0010976,GO:0019219,GO:0019220,GO:0019222,GO:0022008,GO:0023051,GO:0023056,GO:0030154,GO:0031323,GO:0031325,GO:0031326,GO:…	NA	ko:K11584	ko03015,ko04071,ko04113,ko04114,ko04151,ko04152,ko04261,ko04728,ko05165,map03015,map04071,map04113,map04114,map04151,map04152,map04261,map04728,map05165	NA	NA	NA	ko00000,ko00001,ko01009,ko03036	35HTI@314146,38CH2@33154,3BAF3@33208,3CS7C@33213,3J8UQ@40674,4837D@7711,493MS@7742,4Q3YG@9989,KOG2085@1,KOG2085@2759	K
TRINITY_DN1001_c0_g1_i15.p1	220	sp|Q15173|2A5B_HUMAN	99495	2.57e-141	405	40	B56|PF01603.20|4.9e-49	GO:0001932,GO:0006355,GO:0006357,GO:0007275,GO:0007399,GO:0008150,GO:0009889,GO:0009891,GO:0009893,GO:0009966,GO:0009967,GO:0009987,GO:0010033,GO:0010468,GO:0010469,GO:0010556,GO:0010557,GO:0010564,GO:0010604,GO:0010628,GO:0010646,GO:0010647,GO:0010720,GO:0010948,GO:0010975,GO:0010976,GO:0019219,GO:0019220,GO:0019222,GO:0022008,GO:0023051,GO:0023056,GO:0030154,GO:0031323,GO:0031325,GO:0031326,GO:…	NA	ko:K11584	ko03015,ko04071,ko04113,ko04114,ko04151,ko04152,ko04261,ko04728,ko05165,map03015,map04071,map04113,map04114,map04151,map04152,map04261,map04728,map05165	NA	NA	NA	ko00000,ko00001,ko01009,ko03036	35HTI@314146,38CH2@33154,3BAF3@33208,3CS7C@33213,3J8UQ@40674,4837D@7711,493MS@7742,4Q3YG@9989,KOG2085@1,KOG2085@2759	K
TRINITY_DN1001_c0_g1_i16.p1	220	sp|Q15173|2A5B_HUMAN	99495	2.57e-141	405	40	B56|PF01603.20|4.9e-49	GO:0001932,GO:0006355,GO:0006357,GO:0007275,GO:0007399,GO:0008150,GO:0009889,GO:0009891,GO:0009893,GO:0009966,GO:0009967,GO:0009987,GO:0010033,GO:0010468,GO:0010469,GO:0010556,GO:0010557,GO:0010564,GO:0010604,GO:0010628,GO:0010646,GO:0010647,GO:0010720,GO:0010948,GO:0010975,GO:0010976,GO:0019219,GO:0019220,GO:0019222,GO:0022008,GO:0023051,GO:0023056,GO:0030154,GO:0031323,GO:0031325,GO:0031326,GO:…	NA	ko:K11584	ko03015,ko04071,ko04113,ko04114,ko04151,ko04152,ko04261,ko04728,ko05165,map03015,map04071,map04113,map04114,map04151,map04152,map04261,map04728,map05165	NA	NA	NA	ko00000,ko00001,ko01009,ko03036	35HTI@314146,38CH2@33154,3BAF3@33208,3CS7C@33213,3J8UQ@40674,4837D@7711,493MS@7742,4Q3YG@9989,KOG2085@1,KOG2085@2759	K
TRINITY_DN1001_c0_g1_i17.p1	322	sp|Q15173|2A5B_HUMAN	100	0	647	64	B56|PF01603.20|6e-116	GO:0001932,GO:0006355,GO:0006357,GO:0007275,GO:0007399,GO:0008150,GO:0009889,GO:0009891,GO:0009893,GO:0009966,GO:0009967,GO:0009987,GO:0010033,GO:0010468,GO:0010469,GO:0010556,GO:0010557,GO:0010564,GO:0010604,GO:0010628,GO:0010646,GO:0010647,GO:0010720,GO:0010948,GO:0010975,GO:0010976,GO:0019219,GO:0019220,GO:0019222,GO:0022008,GO:0023051,GO:0023056,GO:0030154,GO:0031323,GO:0031325,GO:0031326,GO:…	NA	ko:K11584	ko03015,ko04071,ko04113,ko04114,ko04151,ko04152,ko04261,ko04728,ko05165,map03015,map04071,map04113,map04114,map04151,map04152,map04261,map04728,map05165	NA	NA	NA	ko00000,ko00001,ko01009,ko03036	38CH2@33154,3BAF3@33208,3CS7C@33213,3ES97@33554,3J8UQ@40674,4837D@7711,493MS@7742,KOG2085@1,KOG2085@2759	T
TRINITY_DN1001_c0_g1_i18.p1	236	sp|Q15173|2A5B_HUMAN	100	6.74e-168	473	46	B56|PF01603.20|7.3e-108	GO:0001932,GO:0006355,GO:0006357,GO:0007275,GO:0007399,GO:0008150,GO:0009889,GO:0009891,GO:0009893,GO:0009966,GO:0009967,GO:0009987,GO:0010033,GO:0010468,GO:0010469,GO:0010556,GO:0010557,GO:0010564,GO:0010604,GO:0010628,GO:0010646,GO:0010647,GO:0010720,GO:0010948,GO:0010975,GO:0010976,GO:0019219,GO:0019220,GO:0019222,GO:0022008,GO:0023051,GO:0023056,GO:0030154,GO:0031323,GO:0031325,GO:0031326,GO:…	NA	ko:K11584	ko03015,ko04071,ko04113,ko04114,ko04151,ko04152,ko04261,ko04728,ko05165,map03015,map04071,map04113,map04114,map04151,map04152,map04261,map04728,map05165	NA	NA	NA	ko00000,ko00001,ko01009,ko03036	38CH2@33154,3BAF3@33208,3CS7C@33213,3ES97@33554,3J8UQ@40674,4837D@7711,493MS@7742,KOG2085@1,KOG2085@2759	T
TRINITY_DN1001_c0_g1_i19.p1	412	sp|Q15173|2A5B_HUMAN	99513	0	843	83	B56|PF01603.20|6e-178,FTCD_C|PF04961.12|0.069,Pox_D5|PF03288.16|4.9,Pox_D5|PF03288.16|1.2e+02,Sec7_N|PF12783.7|5.2,Sec7_N|PF12783.7|10	GO:0003674,GO:0005575,GO:0005622,GO:0005623,GO:0005737,GO:0005829,GO:0006950,GO:0006986,GO:0007154,GO:0007165,GO:0008150,GO:0009966,GO:0009987,GO:0010033,GO:0010646,GO:0010921,GO:0014066,GO:0019208,GO:0019220,GO:0019222,GO:0019888,GO:0023051,GO:0023052,GO:0030234,GO:0030968,GO:0031323,GO:0031399,GO:0032268,GO:0033554,GO:0034620,GO:0034976,GO:0035303,GO:0035304,GO:0035966,GO:0035967,GO:0036498,GO:…	NA	ko:K11584	ko03015,ko04071,ko04113,ko04114,ko04151,ko04152,ko04261,ko04728,ko05165,map03015,map04071,map04113,map04114,map04151,map04152,map04261,map04728,map05165	NA	NA	NA	ko00000,ko00001,ko01009,ko03036	35HTI@314146,38CH2@33154,3BAF3@33208,3CS7C@33213,3J8UQ@40674,4837D@7711,493MS@7742,4MFNE@9443,KOG2085@1,KOG2085@2759	T
TRINITY_DN1001_c0_g1_i2.p1	322	sp|Q15173|2A5B_HUMAN	100	0	647	64	B56|PF01603.20|6e-116	GO:0001932,GO:0006355,GO:0006357,GO:0007275,GO:0007399,GO:0008150,GO:0009889,GO:0009891,GO:0009893,GO:0009966,GO:0009967,GO:0009987,GO:0010033,GO:0010468,GO:0010469,GO:0010556,GO:0010557,GO:0010564,GO:0010604,GO:0010628,GO:0010646,GO:0010647,GO:0010720,GO:0010948,GO:0010975,GO:0010976,GO:0019219,GO:0019220,GO:0019222,GO:0022008,GO:0023051,GO:0023056,GO:0030154,GO:0031323,GO:0031325,GO:0031326,GO:…	NA	ko:K11584	ko03015,ko04071,ko04113,ko04114,ko04151,ko04152,ko04261,ko04728,ko05165,map03015,map04071,map04113,map04114,map04151,map04152,map04261,map04728,map05165	NA	NA	NA	ko00000,ko00001,ko01009,ko03036	38CH2@33154,3BAF3@33208,3CS7C@33213,3ES97@33554,3J8UQ@40674,4837D@7711,493MS@7742,KOG2085@1,KOG2085@2759	T
TRINITY_DN1001_c0_g1_i21.p4	102	sp|Q15173|2A5B_HUMAN	97561	1.87e-48	161	16	B56|PF01603.20|2.8e-10,FTCD_C|PF04961.12|0.0054	GO:0003674,GO:0005575,GO:0005622,GO:0005623,GO:0005737,GO:0005829,GO:0006950,GO:0006986,GO:0007154,GO:0007165,GO:0008150,GO:0009966,GO:0009987,GO:0010033,GO:0010646,GO:0010921,GO:0014066,GO:0019208,GO:0019220,GO:0019222,GO:0019888,GO:0023051,GO:0023052,GO:0030234,GO:0030968,GO:0031323,GO:0031399,GO:0032268,GO:0033554,GO:0034620,GO:0034976,GO:0035303,GO:0035304,GO:0035966,GO:0035967,GO:0036498,GO:…	NA	ko:K11584	ko03015,ko04071,ko04113,ko04114,ko04151,ko04152,ko04261,ko04728,ko05165,map03015,map04071,map04113,map04114,map04151,map04152,map04261,map04728,map05165	NA	NA	NA	ko00000,ko00001,ko01009,ko03036	35HTI@314146,38CH2@33154,3BAF3@33208,3CS7C@33213,3J8UQ@40674,4837D@7711,493MS@7742,KOG2085@1,KOG2085@2759	T
TRINITY_DN1001_c0_g1_i22.p1	322	sp|Q15173|2A5B_HUMAN	100	0	647	64	B56|PF01603.20|6e-116	GO:0001932,GO:0006355,GO:0006357,GO:0007275,GO:0007399,GO:0008150,GO:0009889,GO:0009891,GO:0009893,GO:0009966,GO:0009967,GO:0009987,GO:0010033,GO:0010468,GO:0010469,GO:0010556,GO:0010557,GO:0010564,GO:0010604,GO:0010628,GO:0010646,GO:0010647,GO:0010720,GO:0010948,GO:0010975,GO:0010976,GO:0019219,GO:0019220,GO:0019222,GO:0022008,GO:0023051,GO:0023056,GO:0030154,GO:0031323,GO:0031325,GO:0031326,GO:…	NA	ko:K11584	ko03015,ko04071,ko04113,ko04114,ko04151,ko04152,ko04261,ko04728,ko05165,map03015,map04071,map04113,map04114,map04151,map04152,map04261,map04728,map05165	NA	NA	NA	ko00000,ko00001,ko01009,ko03036	38CH2@33154,3BAF3@33208,3CS7C@33213,3ES97@33554,3J8UQ@40674,4837D@7711,493MS@7742,KOG2085@1,KOG2085@2759	T
TRINITY_DN1001_c0_g1_i23.p1	220	sp|Q15173|2A5B_HUMAN	99495	2.57e-141	405	40	B56|PF01603.20|4.9e-49	GO:0001932,GO:0006355,GO:0006357,GO:0007275,GO:0007399,GO:0008150,GO:0009889,GO:0009891,GO:0009893,GO:0009966,GO:0009967,GO:0009987,GO:0010033,GO:0010468,GO:0010469,GO:0010556,GO:0010557,GO:0010564,GO:0010604,GO:0010628,GO:0010646,GO:0010647,GO:0010720,GO:0010948,GO:0010975,GO:0010976,GO:0019219,GO:0019220,GO:0019222,GO:0022008,GO:0023051,GO:0023056,GO:0030154,GO:0031323,GO:0031325,GO:0031326,GO:…	NA	ko:K11584	ko03015,ko04071,ko04113,ko04114,ko04151,ko04152,ko04261,ko04728,ko05165,map03015,map04071,map04113,map04114,map04151,map04152,map04261,map04728,map05165	NA	NA	NA	ko00000,ko00001,ko01009,ko03036	35HTI@314146,38CH2@33154,3BAF3@33208,3CS7C@33213,3J8UQ@40674,4837D@7711,493MS@7742,4Q3YG@9989,KOG2085@1,KOG2085@2759	K
TRINITY_DN1001_c0_g1_i24.p1	322	sp|Q15173|2A5B_HUMAN	100	0	647	64	B56|PF01603.20|6e-116	GO:0001932,GO:0006355,GO:0006357,GO:0007275,GO:0007399,GO:0008150,GO:0009889,GO:0009891,GO:0009893,GO:0009966,GO:0009967,GO:0009987,GO:0010033,GO:0010468,GO:0010469,GO:0010556,GO:0010557,GO:0010564,GO:0010604,GO:0010628,GO:0010646,GO:0010647,GO:0010720,GO:0010948,GO:0010975,GO:0010976,GO:0019219,GO:0019220,GO:0019222,GO:0022008,GO:0023051,GO:0023056,GO:0030154,GO:0031323,GO:0031325,GO:0031326,GO:…	NA	ko:K11584	ko03015,ko04071,ko04113,ko04114,ko04151,ko04152,ko04261,ko04728,ko05165,map03015,map04071,map04113,map04114,map04151,map04152,map04261,map04728,map05165	NA	NA	NA	ko00000,ko00001,ko01009,ko03036	38CH2@33154,3BAF3@33208,3CS7C@33213,3ES97@33554,3J8UQ@40674,4837D@7711,493MS@7742,KOG2085@1,KOG2085@2759	T
TRINITY_DN1001_c0_g1_i25.p1	388	sp|Q15173|2A5B_HUMAN	98113	0	751	75	B56|PF01603.20|2e-161,FTCD_C|PF04961.12|0.062,Pox_D5|PF03288.16|4.5,Pox_D5|PF03288.16|1.1e+02	GO:0003674,GO:0005575,GO:0005622,GO:0005623,GO:0005737,GO:0005829,GO:0006950,GO:0006986,GO:0007154,GO:0007165,GO:0008150,GO:0009966,GO:0009987,GO:0010033,GO:0010646,GO:0010921,GO:0014066,GO:0019208,GO:0019220,GO:0019222,GO:0019888,GO:0023051,GO:0023052,GO:0030234,GO:0030968,GO:0031323,GO:0031399,GO:0032268,GO:0033554,GO:0034620,GO:0034976,GO:0035303,GO:0035304,GO:0035966,GO:0035967,GO:0036498,GO:…	NA	ko:K11584	ko03015,ko04071,ko04113,ko04114,ko04151,ko04152,ko04261,ko04728,ko05165,map03015,map04071,map04113,map04114,map04151,map04152,map04261,map04728,map05165	NA	NA	NA	ko00000,ko00001,ko01009,ko03036	35HTI@314146,38CH2@33154,3BAF3@33208,3CS7C@33213,3J8UQ@40674,4837D@7711,493MS@7742,4MFNE@9443,KOG2085@1,KOG2085@2759	T
TRINITY_DN1001_c0_g1_i3.p1	498	sp|Q15173|2A5B_HUMAN	99598	0	1016	100	B56|PF01603.20|2.6e-186,FTCD_C|PF04961.12|0.09,Pox_D5|PF03288.16|6.3,Pox_D5|PF03288.16|1.6e+02	GO:0003674,GO:0005575,GO:0005622,GO:0005623,GO:0005737,GO:0005829,GO:0006950,GO:0006986,GO:0007154,GO:0007165,GO:0008150,GO:0009966,GO:0009987,GO:0010033,GO:0010646,GO:0010921,GO:0014066,GO:0019208,GO:0019220,GO:0019222,GO:0019888,GO:0023051,GO:0023052,GO:0030234,GO:0030968,GO:0031323,GO:0031399,GO:0032268,GO:0033554,GO:0034620,GO:0034976,GO:0035303,GO:0035304,GO:0035966,GO:0035967,GO:0036498,GO:…	NA	ko:K11584	ko03015,ko04071,ko04113,ko04114,ko04151,ko04152,ko04261,ko04728,ko05165,map03015,map04071,map04113,map04114,map04151,map04152,map04261,map04728,map05165	NA	NA	NA	ko00000,ko00001,ko01009,ko03036	35HTI@314146,38CH2@33154,3BAF3@33208,3CS7C@33213,3J8UQ@40674,4837D@7711,493MS@7742,4MFNE@9443,KOG2085@1,KOG2085@2759	T
TRINITY_DN1001_c0_g1_i4.p2	236	sp|Q15173|2A5B_HUMAN	100	6.74e-168	473	46	B56|PF01603.20|7.3e-108	GO:0001932,GO:0006355,GO:0006357,GO:0007275,GO:0007399,GO:0008150,GO:0009889,GO:0009891,GO:0009893,GO:0009966,GO:0009967,GO:0009987,GO:0010033,GO:0010468,GO:0010469,GO:0010556,GO:0010557,GO:0010564,GO:0010604,GO:0010628,GO:0010646,GO:0010647,GO:0010720,GO:0010948,GO:0010975,GO:0010976,GO:0019219,GO:0019220,GO:0019222,GO:0022008,GO:0023051,GO:0023056,GO:0030154,GO:0031323,GO:0031325,GO:0031326,GO:…	NA	ko:K11584	ko03015,ko04071,ko04113,ko04114,ko04151,ko04152,ko04261,ko04728,ko05165,map03015,map04071,map04113,map04114,map04151,map04152,map04261,map04728,map05165	NA	NA	NA	ko00000,ko00001,ko01009,ko03036	38CH2@33154,3BAF3@33208,3CS7C@33213,3ES97@33554,3J8UQ@40674,4837D@7711,493MS@7742,KOG2085@1,KOG2085@2759	T
TRINITY_DN1001_c0_g1_i6.p1	205	sp|Q15173|2A5B_HUMAN	98519	2.73e-90	274	27	B56|PF01603.20|7.5e-17	GO:0001932,GO:0006355,GO:0006357,GO:0007275,GO:0007399,GO:0008150,GO:0009889,GO:0009891,GO:0009893,GO:0009966,GO:0009967,GO:0009987,GO:0010033,GO:0010468,GO:0010469,GO:0010556,GO:0010557,GO:0010564,GO:0010604,GO:0010628,GO:0010646,GO:0010647,GO:0010720,GO:0010948,GO:0010975,GO:0010976,GO:0019219,GO:0019220,GO:0019222,GO:0022008,GO:0023051,GO:0023056,GO:0030154,GO:0031323,GO:0031325,GO:0031326,GO:…	NA	ko:K11584	ko03015,ko04071,ko04113,ko04114,ko04151,ko04152,ko04261,ko04728,ko05165,map03015,map04071,map04113,map04114,map04151,map04152,map04261,map04728,map05165	NA	NA	NA	ko00000,ko00001,ko01009,ko03036	35HTI@314146,38CH2@33154,3BAF3@33208,3CS7C@33213,3J8UQ@40674,4837D@7711,493MS@7742,4Q3YG@9989,KOG2085@1,KOG2085@2759	K
TRINITY_DN1001_c0_g1_i8.p1	301	NA	NA	NA	NA	NA	NA	NA	NA	NA	NA	NA	NA	NA	NA	NA	NA
TRINITY_DN1001_c0_g1_i9.p1	165	sp|Q15173|2A5B_HUMAN	98.78	5.49e-115	335	33	B56|PF01603.20|4.5e-52,FTCD_C|PF04961.12|0.014,DnaB|PF00772.21|1.2e+03,DnaB|PF00772.21|0.2,DUF5055|PF16478.5|0.085	GO:0003674,GO:0005575,GO:0005622,GO:0005623,GO:0005737,GO:0005829,GO:0006950,GO:0006986,GO:0007154,GO:0007165,GO:0008150,GO:0009966,GO:0009987,GO:0010033,GO:0010646,GO:0010921,GO:0014066,GO:0019208,GO:0019220,GO:0019222,GO:0019888,GO:0023051,GO:0023052,GO:0030234,GO:0030968,GO:0031323,GO:0031399,GO:0032268,GO:0033554,GO:0034620,GO:0034976,GO:0035303,GO:0035304,GO:0035966,GO:0035967,GO:0036498,GO:…	NA	ko:K11584	ko03015,ko04071,ko04113,ko04114,ko04151,ko04152,ko04261,ko04728,ko05165,map03015,map04071,map04113,map04114,map04151,map04152,map04261,map04728,map05165	NA	NA	NA	ko00000,ko00001,ko01009,ko03036	35HTI@314146,38CH2@33154,3BAF3@33208,3CS7C@33213,3J8UQ@40674,4837D@7711,493MS@7742,4MFNE@9443,KOG2085@1,KOG2085@2759	T
TRINITY_DN10022_c0_g1_i3.p1	117	sp|Q9HAQ2|KIF9_HUMAN	91111	1.05e-50	171	11	Kinesin|PF00225.23|5.2e-05,Microtub_bd|PF16796.5|0.075	GO:0002102,GO:0003674,GO:0003774,GO:0003777,GO:0003824,GO:0005488,GO:0005515,GO:0005575,GO:0005622,GO:0005623,GO:0005737,GO:0005829,GO:0005856,GO:0005871,GO:0005874,GO:0005875,GO:0006928,GO:0006996,GO:0007017,GO:0007018,GO:0008150,GO:0009987,GO:0015629,GO:0015630,GO:0016043,GO:0016462,GO:0016787,GO:0016817,GO:0016818,GO:0016887,GO:0017111,GO:0022411,GO:0022617,GO:0030198,GO:0031982,GO:0032991,GO:…	NA	ko:K10397	NA	NA	NA	NA	ko00000,ko04812	35ASX@314146,38FF3@33154,3BBB0@33208,3CVD9@33213,3JBXS@40674,484HG@7711,490J5@7742,4MCFS@9443,COG5059@1,KOG4280@2759	Z
TRINITY_DN100232_c0_g1_i1.p1	127	NA	NA	NA	NA	NA	NA	NA	NA	NA	NA	NA	NA	NA	NA	NA	NA
TRINITY_DN100233_c0_g1_i1.p1	137	sp|Q96EG3|ZN837_HUMAN	99265	5.22e-92	276	26	zf-H2C2_2|PF13465.6|2.2e-10,zf-H2C2_2|PF13465.6|1e-08,zf-H2C2_2|PF13465.6|5.4e-07,zf-H2C2_2|PF13465.6|1.7e-06,zf-H2C2_2|PF13465.6|3.3e-05,zf-C2H2|PF00096.26|87,zf-C2H2|PF00096.26|4.9e-08,zf-C2H2|PF00096.26|0.00018,zf-C2H2|PF00096.26|0.00011,zf-C2H2|PF00096.26|2.7e-06,zf-C2H2_4|PF13894.6|5e-05,zf-C2H2_4|PF13894.6|0.00072,zf-C2H2_4|PF13894.6|0.00023,zf-C2H2_4|PF13894.6|0.00026,zf-C2H2_jaz|PF12171.8…	NA	NA	NA	NA	NA	NA	NA	NA	NA	NA
TRINITY_DN100234_c0_g1_i1.p1	114	NA	NA	NA	NA	NA	Inp1|PF12634.7|0.19	NA	NA	NA	NA	NA	NA	NA	NA	NA	NA
TRINITY_DN10025_c0_g1_i1.p1	318	sp|Q9BVG9|PTSS2_HUMAN	94366	0	547	58	PSS|PF03034.15|9.7e-80	GO:0003674,GO:0003824,GO:0003882,GO:0005575,GO:0005622,GO:0005623,GO:0005737,GO:0005783,GO:0005789,GO:0006575,GO:0006629,GO:0006644,GO:0006650,GO:0006658,GO:0006659,GO:0006793,GO:0006796,GO:0006807,GO:0008150,GO:0008152,GO:0008610,GO:0008654,GO:0009058,GO:0009987,GO:0012505,GO:0016020,GO:0016740,GO:0016772,GO:0016780,GO:0017169,GO:0019637,GO:0031984,GO:0042175,GO:0042398,GO:0043226,GO:0043227,GO:…	2.7.8.29	ko:K08730	ko00564,ko01100,ko01110,map00564,map01100,map01110	NA	R07376	RC00017,RC02950	ko00000,ko00001,ko01000	35EFV@314146,38DY6@33154,3BHQY@33208,3CWU0@33213,3JBCW@40674,481G4@7711,494TT@7742,4MAP8@9443,KOG2735@1,KOG2735@2759	I
TRINITY_DN10025_c0_g1_i2.p1	151	sp|Q9BVG9|PTSS2_HUMAN	94595	4.91e-98	291	30	PSS|PF03034.15|5.6e+03,PSS|PF03034.15|4.4e-05,TctB|PF07331.11|0.027,7tm_3|PF00003.22|9.4,7tm_3|PF00003.22|9.7	GO:0003674,GO:0003824,GO:0003882,GO:0005575,GO:0005622,GO:0005623,GO:0005737,GO:0005783,GO:0005789,GO:0006575,GO:0006629,GO:0006644,GO:0006650,GO:0006658,GO:0006659,GO:0006793,GO:0006796,GO:0006807,GO:0008150,GO:0008152,GO:0008610,GO:0008654,GO:0009058,GO:0009987,GO:0012505,GO:0016020,GO:0016740,GO:0016772,GO:0016780,GO:0017169,GO:0019637,GO:0031984,GO:0042175,GO:0042398,GO:0043226,GO:0043227,GO:…	2.7.8.29	ko:K08730	ko00564,ko01100,ko01110,map00564,map01100,map01110	NA	R07376	RC00017,RC02950	ko00000,ko00001,ko01000	35EFV@314146,38DY6@33154,3BHQY@33208,3CWU0@33213,3JBCW@40674,481G4@7711,494TT@7742,4MAP8@9443,KOG2735@1,KOG2735@2759	I
TRINITY_DN10025_c0_g1_i4.p1	488	sp|Q9BVG9|PTSS2_HUMAN	95893	0	962	100	PSS|PF03034.15|3.7e-112,Gemini_mov|PF01708.16|4.2e+03,Gemini_mov|PF01708.16|25,Gemini_mov|PF01708.16|10	GO:0003674,GO:0003824,GO:0003882,GO:0005575,GO:0005622,GO:0005623,GO:0005737,GO:0005783,GO:0005789,GO:0006575,GO:0006629,GO:0006644,GO:0006650,GO:0006658,GO:0006659,GO:0006793,GO:0006796,GO:0006807,GO:0008150,GO:0008152,GO:0008610,GO:0008654,GO:0009058,GO:0009987,GO:0012505,GO:0016020,GO:0016740,GO:0016772,GO:0016780,GO:0017169,GO:0019637,GO:0031984,GO:0042175,GO:0042398,GO:0043226,GO:0043227,GO:…	2.7.8.29	ko:K08730	ko00564,ko01100,ko01110,map00564,map01100,map01110	NA	R07376	RC00017,RC02950	ko00000,ko00001,ko01000	35EFV@314146,38DY6@33154,3BHQY@33208,3CWU0@33213,3JBCW@40674,481G4@7711,494TT@7742,4MAP8@9443,KOG2735@1,KOG2735@2759	I
TRINITY_DN10025_c0_g1_i5.p1	401	sp|Q9BVG9|PTSS2_HUMAN	95627	0	679	70	PSS|PF03034.15|3.8e-102,Gemini_mov|PF01708.16|19,Gemini_mov|PF01708.16|7.8	GO:0003674,GO:0003824,GO:0003882,GO:0005575,GO:0005622,GO:0005623,GO:0005737,GO:0005783,GO:0005789,GO:0006575,GO:0006629,GO:0006644,GO:0006650,GO:0006658,GO:0006659,GO:0006793,GO:0006796,GO:0006807,GO:0008150,GO:0008152,GO:0008610,GO:0008654,GO:0009058,GO:0009987,GO:0012505,GO:0016020,GO:0016740,GO:0016772,GO:0016780,GO:0017169,GO:0019637,GO:0031984,GO:0042175,GO:0042398,GO:0043226,GO:0043227,GO:…	2.7.8.29	ko:K08730	ko00564,ko01100,ko01110,map00564,map01100,map01110	NA	R07376	RC00017,RC02950	ko00000,ko00001,ko01000	35EFV@314146,38DY6@33154,3BHQY@33208,3CWU0@33213,3JBCW@40674,481G4@7711,494TT@7742,4MAP8@9443,KOG2735@1,KOG2735@2759	I
TRINITY_DN10025_c0_g1_i7.p1	195	sp|Q9BVG9|PTSS2_HUMAN	96842	2.48e-134	385	39	PSS|PF03034.15|7.9e-18,TctB|PF07331.11|0.045,7tm_3|PF00003.22|14,7tm_3|PF00003.22|65	GO:0003674,GO:0003824,GO:0003882,GO:0005575,GO:0005622,GO:0005623,GO:0005737,GO:0005783,GO:0005789,GO:0006575,GO:0006629,GO:0006644,GO:0006650,GO:0006658,GO:0006659,GO:0006793,GO:0006796,GO:0006807,GO:0008150,GO:0008152,GO:0008610,GO:0008654,GO:0009058,GO:0009987,GO:0012505,GO:0016020,GO:0016740,GO:0016772,GO:0016780,GO:0017169,GO:0019637,GO:0031984,GO:0042175,GO:0042398,GO:0043226,GO:0043227,GO:…	2.7.8.29	ko:K08730	ko00564,ko01100,ko01110,map00564,map01100,map01110	NA	R07376	RC00017,RC02950	ko00000,ko00001,ko01000	35EFV@314146,38DY6@33154,3BHQY@33208,3CWU0@33213,3JBCW@40674,481G4@7711,494TT@7742,4MAP8@9443,KOG2735@1,KOG2735@2759	I
TRINITY_DN10025_c0_g1_i8.p1	268	sp|Q9BVG9|PTSS2_HUMAN	97101	1.24e-146	420	43	PSS|PF03034.15|2.5e-26,TctB|PF07331.11|0.093	GO:0003674,GO:0003824,GO:0003882,GO:0005575,GO:0005622,GO:0005623,GO:0005737,GO:0005783,GO:0005789,GO:0006575,GO:0006629,GO:0006644,GO:0006650,GO:0006658,GO:0006659,GO:0006793,GO:0006796,GO:0006807,GO:0008150,GO:0008152,GO:0008610,GO:0008654,GO:0009058,GO:0009987,GO:0012505,GO:0016020,GO:0016740,GO:0016772,GO:0016780,GO:0017169,GO:0019637,GO:0031984,GO:0042175,GO:0042398,GO:0043226,GO:0043227,GO:…	2.7.8.29	ko:K08730	ko00564,ko01100,ko01110,map00564,map01100,map01110	NA	R07376	RC00017,RC02950	ko00000,ko00001,ko01000	35EFV@314146,38DY6@33154,3BHQY@33208,3CWU0@33213,3JBCW@40674,481G4@7711,494TT@7742,4MAP8@9443,KOG2735@1,KOG2735@2759	I
TRINITY_DN10025_c0_g1_i9.p4	131	sp|Q9BVG9|PTSS2_HUMAN	97436	3.68e-20	85.5	8	PSS|PF03034.15|1.5e-06	GO:0003674,GO:0003824,GO:0003882,GO:0005575,GO:0005622,GO:0005623,GO:0005737,GO:0005783,GO:0005789,GO:0006575,GO:0006629,GO:0006644,GO:0006650,GO:0006658,GO:0006659,GO:0006793,GO:0006796,GO:0006807,GO:0008150,GO:0008152,GO:0008610,GO:0008654,GO:0009058,GO:0009987,GO:0012505,GO:0016020,GO:0016740,GO:0016772,GO:0016780,GO:0017169,GO:0019637,GO:0031984,GO:0042175,GO:0042398,GO:0043226,GO:0043227,GO:…	2.7.8.29	ko:K08730	ko00564,ko01100,ko01110,map00564,map01100,map01110	NA	R07376	RC00017,RC02950	ko00000,ko00001,ko01000	35EFV@314146,38DY6@33154,3BHQY@33208,3CWU0@33213,3JBCW@40674,481G4@7711,494TT@7742,4MAP8@9443,KOG2735@1,KOG2735@2759	I
TRINITY_DN10026_c0_g1_i1.p2	108	NA	NA	NA	NA	NA	DUF4680|PF15730.5|0.076	NA	NA	NA	NA	NA	NA	NA	NA	NA	NA
TRINITY_DN10026_c0_g1_i2.p1	480	sp|Q6JBY9|CPZIP_HUMAN	88177	0	629	98	CAP-ZIP_m|PF15255.6|1.7e-20,CAP-ZIP_m|PF15255.6|2.8e+03,RCSD|PF05177.12|1.8e+04,RCSD|PF05177.12|3.5e+03,RCSD|PF05177.12|3.4e-17,RCSD|PF05177.12|9.1e+03	GO:0003008,GO:0003009,GO:0003012,GO:0003674,GO:0003779,GO:0005488,GO:0005515,GO:0005575,GO:0005622,GO:0005623,GO:0005856,GO:0005884,GO:0006936,GO:0006941,GO:0006950,GO:0006970,GO:0006972,GO:0008092,GO:0008150,GO:0009628,GO:0009987,GO:0015629,GO:0032501,GO:0033554,GO:0043226,GO:0043228,GO:0043229,GO:0043232,GO:0044422,GO:0044424,GO:0044430,GO:0044446,GO:0044464,GO:0044877,GO:0050879,GO:0050881,GO:…	NA	ko:K18615	NA	NA	NA	NA	ko00000,ko04812	2EN6V@1,2SRPU@2759,35NT1@314146,39NM4@33154,3BD7G@33208,3D4TC@33213,3J24I@40674,481XN@7711,492EA@7742,4MICE@9443,4MYM2@9604	S
TRINITY_DN10026_c0_g1_i3.p1	282	sp|Q6JBY9|CPZIP_HUMAN	96203	1.2e-101	303	38	CAP-ZIP_m|PF15255.6|4.2e+03,CAP-ZIP_m|PF15255.6|3.2e-13	GO:0003008,GO:0003009,GO:0003012,GO:0003674,GO:0003779,GO:0005488,GO:0005515,GO:0005575,GO:0005622,GO:0005623,GO:0005856,GO:0005884,GO:0006936,GO:0006941,GO:0006950,GO:0006970,GO:0006972,GO:0008092,GO:0008150,GO:0009628,GO:0009987,GO:0015629,GO:0032501,GO:0033554,GO:0043226,GO:0043228,GO:0043229,GO:0043232,GO:0044422,GO:0044424,GO:0044430,GO:0044446,GO:0044464,GO:0044877,GO:0050879,GO:0050881,GO:…	NA	ko:K18615	NA	NA	NA	NA	ko00000,ko04812	2EN6V@1,2SRPU@2759,39NM4@33154,3BD7G@33208,3D4TC@33213,3J24I@40674,481XN@7711,492EA@7742,4IVS6@91561	S
TRINITY_DN10026_c0_g1_i4.p1	282	sp|Q6JBY9|CPZIP_HUMAN	96203	1.2e-101	303	38	CAP-ZIP_m|PF15255.6|4.2e+03,CAP-ZIP_m|PF15255.6|3.2e-13	GO:0003008,GO:0003009,GO:0003012,GO:0003674,GO:0003779,GO:0005488,GO:0005515,GO:0005575,GO:0005622,GO:0005623,GO:0005856,GO:0005884,GO:0006936,GO:0006941,GO:0006950,GO:0006970,GO:0006972,GO:0008092,GO:0008150,GO:0009628,GO:0009987,GO:0015629,GO:0032501,GO:0033554,GO:0043226,GO:0043228,GO:0043229,GO:0043232,GO:0044422,GO:0044424,GO:0044430,GO:0044446,GO:0044464,GO:0044877,GO:0050879,GO:0050881,GO:…	NA	ko:K18615	NA	NA	NA	NA	ko00000,ko04812	2EN6V@1,2SRPU@2759,39NM4@33154,3BD7G@33208,3D4TC@33213,3J24I@40674,481XN@7711,492EA@7742,4IVS6@91561	S
TRINITY_DN10026_c0_g1_i5.p1	475	sp|Q6JBY9|CPZIP_HUMAN	88942	0	657	100	CAP-ZIP_m|PF15255.6|1.4e+04,CAP-ZIP_m|PF15255.6|1.6e-20,CAP-ZIP_m|PF15255.6|2.4e+03,RCSD|PF05177.12|1.8e+04,RCSD|PF05177.12|3.5e+03,RCSD|PF05177.12|3.3e-17,RCSD|PF05177.12|8.6e+03	GO:0003008,GO:0003009,GO:0003012,GO:0003674,GO:0003779,GO:0005488,GO:0005515,GO:0005575,GO:0005622,GO:0005623,GO:0005856,GO:0005884,GO:0006936,GO:0006941,GO:0006950,GO:0006970,GO:0006972,GO:0008092,GO:0008150,GO:0009628,GO:0009987,GO:0015629,GO:0032501,GO:0033554,GO:0043226,GO:0043228,GO:0043229,GO:0043232,GO:0044422,GO:0044424,GO:0044430,GO:0044446,GO:0044464,GO:0044877,GO:0050879,GO:0050881,GO:…	NA	ko:K18615	NA	NA	NA	NA	ko00000,ko04812	2EN6V@1,2SRPU@2759,35NT1@314146,39NM4@33154,3BD7G@33208,3D4TC@33213,3J24I@40674,481XN@7711,492EA@7742,4MICE@9443,4MYM2@9604	S
TRINITY_DN10026_c0_g1_i6.p1	348	sp|Q6JBY9|CPZIP_HUMAN	85252	4.3e-147	422	67	RCSD|PF05177.12|2.3e+03,RCSD|PF05177.12|1.9e-17,RCSD|PF05177.12|7.6e+03,CAP-ZIP_m|PF15255.6|5.6e-08,CAP-ZIP_m|PF15255.6|2.7e+03,Mitofilin|PF09731.9|7.4	GO:0003008,GO:0003009,GO:0003012,GO:0003674,GO:0003779,GO:0005488,GO:0005515,GO:0005575,GO:0005622,GO:0005623,GO:0005856,GO:0005884,GO:0006936,GO:0006941,GO:0006950,GO:0006970,GO:0006972,GO:0008092,GO:0008150,GO:0009628,GO:0009987,GO:0015629,GO:0032501,GO:0033554,GO:0043226,GO:0043228,GO:0043229,GO:0043232,GO:0044422,GO:0044424,GO:0044430,GO:0044446,GO:0044464,GO:0044877,GO:0050879,GO:0050881,GO:…	NA	ko:K18615	NA	NA	NA	NA	ko00000,ko04812	2EN6V@1,2SRPU@2759,35NT1@314146,39NM4@33154,3BD7G@33208,3D4TC@33213,3J24I@40674,481XN@7711,492EA@7742,4MICE@9443	S
TRINITY_DN10026_c0_g1_i7.p1	519	sp|Q6JBY9|CPZIP_HUMAN	88.67	0	634	98	CAP-ZIP_m|PF15255.6|1.6e+04,CAP-ZIP_m|PF15255.6|2.1e-20,CAP-ZIP_m|PF15255.6|1.9e+03,RCSD|PF05177.12|1.8e+04,RCSD|PF05177.12|3.9e+03,RCSD|PF05177.12|3.9e-17,RCSD|PF05177.12|1e+04	GO:0003008,GO:0003009,GO:0003012,GO:0003674,GO:0003779,GO:0005488,GO:0005515,GO:0005575,GO:0005622,GO:0005623,GO:0005856,GO:0005884,GO:0006936,GO:0006941,GO:0006950,GO:0006970,GO:0006972,GO:0008092,GO:0008150,GO:0009628,GO:0009987,GO:0015629,GO:0032501,GO:0033554,GO:0043226,GO:0043228,GO:0043229,GO:0043232,GO:0044422,GO:0044424,GO:0044430,GO:0044446,GO:0044464,GO:0044877,GO:0050879,GO:0050881,GO:…	NA	ko:K18615	NA	NA	NA	NA	ko00000,ko04812	2EN6V@1,2SRPU@2759,35NT1@314146,39NM4@33154,3BD7G@33208,3D4TC@33213,3J24I@40674,481XN@7711,492EA@7742,4MICE@9443,4MYM2@9604	S
TRINITY_DN10026_c0_g2_i1.p1	267	sp|Q8TCN5|ZN507_HUMAN	95019	1.4e-177	514	27	zf-C2H2|PF00096.26|0.17,zf-C2H2|PF00096.26|0.087,zf-C2H2|PF00096.26|0.019,zf-C2H2|PF00096.26|0.061,zf-C2H2_4|PF13894.6|0.29,zf-C2H2_4|PF13894.6|0.38,zf-C2H2_4|PF13894.6|0.3,zf-C2H2_4|PF13894.6|0.023,zf-H2C2_2|PF13465.6|1.3e+03,zf-H2C2_2|PF13465.6|0.39,zf-H2C2_2|PF13465.6|5.8e-05,zf-H2C2_2|PF13465.6|1.9e+02,zf-H2C2_2|PF13465.6|39,zf-H2C2_5|PF13909.6|27,zf-H2C2_5|PF13909.6|0.011,zf-H2C2_5|PF13909.6…	GO:0000981,GO:0003674,GO:0003700,GO:0006355,GO:0006357,GO:0008150,GO:0009889,GO:0010468,GO:0010556,GO:0019219,GO:0019222,GO:0031323,GO:0031326,GO:0050789,GO:0050794,GO:0051171,GO:0051252,GO:0060255,GO:0065007,GO:0080090,GO:0140110,GO:1903506,GO:2000112,GO:2001141	NA	NA	NA	NA	NA	NA	NA	35CZK@314146,38DS7@33154,3BCU5@33208,3CZPV@33213,3J77Q@40674,48BJC@7711,493PJ@7742,4MDCS@9443,KOG1721@1,KOG1721@2759	K
TRINITY_DN10026_c0_g2_i2.p1	955	sp|Q8TCN5|ZN507_HUMAN	96017	0	1892	100	zf-C2H2|PF00096.26|24,zf-C2H2|PF00096.26|1.7,zf-C2H2|PF00096.26|23,zf-C2H2|PF00096.26|6,zf-C2H2|PF00096.26|0.077,zf-C2H2|PF00096.26|0.012,zf-C2H2|PF00096.26|0.41,zf-C2H2|PF00096.26|0.089,zf-C2H2|PF00096.26|0.28,zf-C2H2_4|PF13894.6|1,zf-C2H2_4|PF13894.6|10,zf-C2H2_4|PF13894.6|38,zf-C2H2_4|PF13894.6|23,zf-C2H2_4|PF13894.6|0.39,zf-C2H2_4|PF13894.6|0.0096,zf-C2H2_4|PF13894.6|1.8,zf-C2H2_4|PF13894.6|1…	GO:0000981,GO:0003674,GO:0003700,GO:0006355,GO:0006357,GO:0008150,GO:0009889,GO:0010468,GO:0010556,GO:0019219,GO:0019222,GO:0031323,GO:0031326,GO:0050789,GO:0050794,GO:0051171,GO:0051252,GO:0060255,GO:0065007,GO:0080090,GO:0140110,GO:1903506,GO:2000112,GO:2001141	NA	NA	NA	NA	NA	NA	NA	35CZK@314146,38DS7@33154,3BCU5@33208,3CZPV@33213,3J77Q@40674,48BJC@7711,493PJ@7742,4MDCS@9443,KOG1721@1,KOG1721@2759	K
TRINITY_DN10027_c0_g1_i1.p1	656	sp|C9JQI7|TM232_HUMAN	90.52	0	1239	100	TMEM232|PF15877.5|4e-235,TMEM232|PF15877.5|7.9e+02,GIDA_assoc|PF13932.6|2.3	NA	NA	NA	NA	NA	NA	NA	NA	28P8A@1,2QVVE@2759,359CQ@314146,38BVX@33154,3BA1T@33208,3CXDQ@33213,3J4SB@40674,480V3@7711,49917@7742,4M9KQ@9443	S
TRINITY_DN10027_c0_g1_i4.p1	214	sp|C9JQI7|TM232_HUMAN	88679	4.89e-134	391	32	TMEM232|PF15877.5|5.2e-15,TMEM232|PF15877.5|2e+02,GIDA_assoc|PF13932.6|0.17,DUF1284|PF06935.11|8e+03,DUF1284|PF06935.11|1.1e+04,DUF1284|PF06935.11|0.11,PAS_3|PF08447.12|6.7,PAS_3|PF08447.12|99,PAS_3|PF08447.12|1.3e+03,LMBR1|PF04791.16|3.1	NA	NA	NA	NA	NA	NA	NA	NA	28P8A@1,2QVVE@2759,359CQ@314146,38BVX@33154,3BA1T@33208,3CXDQ@33213,3J4SB@40674,480V3@7711,49917@7742,4M9KQ@9443	S
TRINITY_DN1002_c0_g1_i1.p1	178	sp|Q9R0M8|S35A2_MOUSE	99123	5.34e-73	225	29	Nuc_sug_transp|PF04142.15|2.8e-42,Nuc_sug_transp|PF04142.15|3.9e+03	GO:0000139,GO:0003674,GO:0005215,GO:0005338,GO:0005459,GO:0005575,GO:0005622,GO:0005623,GO:0005634,GO:0005737,GO:0005783,GO:0005794,GO:0005975,GO:0005996,GO:0006012,GO:0006810,GO:0006811,GO:0006820,GO:0008150,GO:0008152,GO:0012505,GO:0015165,GO:0015711,GO:0015780,GO:0015931,GO:0015932,GO:0016020,GO:0019318,GO:0022857,GO:0031090,GO:0031984,GO:0034220,GO:0043226,GO:0043227,GO:0043229,GO:0043231,GO:…	NA	ko:K15272	NA	NA	NA	NA	ko00000,ko02000	38DP1@33154,3BCEC@33208,3CV9M@33213,3EK3S@33554,3J4E3@40674,48921@7711,48ZQ5@7742,COG0697@1,KOG2234@2759	G
TRINITY_DN1002_c0_g1_i10.p1	207	sp|A2T806|PQBP1_PONPY	91262	4.07e-108	311	78	WW|PF00397.26|2.6e-05,Nucleo_P87|PF07267.11|3.7	GO:0000375,GO:0000377,GO:0000380,GO:0000398,GO:0001817,GO:0001819,GO:0002218,GO:0002230,GO:0002252,GO:0002253,GO:0002376,GO:0002682,GO:0002684,GO:0002697,GO:0002831,GO:0003674,GO:0003676,GO:0003677,GO:0003690,GO:0003712,GO:0003713,GO:0005488,GO:0005515,GO:0005575,GO:0005622,GO:0005623,GO:0005634,GO:0005654,GO:0005737,GO:0005813,GO:0005815,GO:0005829,GO:0005856,GO:0005929,GO:0006139,GO:0006355,GO:…	NA	ko:K12865	ko03040,map03040	M00353	NA	NA	ko00000,ko00001,ko00002,ko03041	35ACD@314146,38FTH@33154,3B9UU@33208,3D307@33213,3J4HK@40674,485Z2@7711,490Z5@7742,4M8VS@9443,KOG3427@1,KOG3427@2759	K
TRINITY_DN1002_c0_g1_i11.p1	322	sp|P78381|S35A2_HUMAN	99367	0	624	80	Nuc_sug_transp|PF04142.15|7.9e-116,EamA|PF00892.20|3.5e-05,EamA|PF00892.20|1.2,PUNUT|PF16913.5|0.016,TPT|PF03151.16|0.27,TPT|PF03151.16|3,DUF202|PF02656.15|0.5,DUF202|PF02656.15|3.7e+03,DUF202|PF02656.15|8.1e+02,TraL|PF07178.11|1.8e+03,TraL|PF07178.11|8.9,TraL|PF07178.11|1.1e+02,UAA|PF08449.11|0.55,UAA|PF08449.11|2.7	GO:0000139,GO:0003674,GO:0005215,GO:0005338,GO:0005459,GO:0005575,GO:0005622,GO:0005623,GO:0005634,GO:0005737,GO:0005783,GO:0005794,GO:0005975,GO:0005996,GO:0006012,GO:0006810,GO:0006811,GO:0006820,GO:0008150,GO:0008152,GO:0012505,GO:0015165,GO:0015711,GO:0015780,GO:0015931,GO:0015932,GO:0016020,GO:0019318,GO:0022857,GO:0031090,GO:0031984,GO:0034220,GO:0043226,GO:0043227,GO:0043229,GO:0043231,GO:…	NA	ko:K15272	NA	NA	NA	NA	ko00000,ko02000	35KVX@314146,38DP1@33154,3BCEC@33208,3CV9M@33213,3J4E3@40674,48921@7711,48ZQ5@7742,4MIPY@9443,4MSVD@9604,COG0697@1,KOG2234@2759	G
TRINITY_DN1002_c0_g1_i12.p1	322	sp|P78381|S35A2_HUMAN	99367	0	624	80	Nuc_sug_transp|PF04142.15|7.9e-116,EamA|PF00892.20|3.5e-05,EamA|PF00892.20|1.2,PUNUT|PF16913.5|0.016,TPT|PF03151.16|0.27,TPT|PF03151.16|3,DUF202|PF02656.15|0.5,DUF202|PF02656.15|3.7e+03,DUF202|PF02656.15|8.1e+02,TraL|PF07178.11|1.8e+03,TraL|PF07178.11|8.9,TraL|PF07178.11|1.1e+02,UAA|PF08449.11|0.55,UAA|PF08449.11|2.7	GO:0000139,GO:0003674,GO:0005215,GO:0005338,GO:0005459,GO:0005575,GO:0005622,GO:0005623,GO:0005634,GO:0005737,GO:0005783,GO:0005794,GO:0005975,GO:0005996,GO:0006012,GO:0006810,GO:0006811,GO:0006820,GO:0008150,GO:0008152,GO:0012505,GO:0015165,GO:0015711,GO:0015780,GO:0015931,GO:0015932,GO:0016020,GO:0019318,GO:0022857,GO:0031090,GO:0031984,GO:0034220,GO:0043226,GO:0043227,GO:0043229,GO:0043231,GO:…	NA	ko:K15272	NA	NA	NA	NA	ko00000,ko02000	35KVX@314146,38DP1@33154,3BCEC@33208,3CV9M@33213,3J4E3@40674,48921@7711,48ZQ5@7742,4MIPY@9443,4MSVD@9604,COG0697@1,KOG2234@2759	G
TRINITY_DN1002_c0_g1_i13.p1	394	sp|P78381|S35A2_HUMAN	99227	0	758	98	Nuc_sug_transp|PF04142.15|6.9e-134,EamA|PF00892.20|0.00027,EamA|PF00892.20|1.8,TPT|PF03151.16|0.27,TPT|PF03151.16|5.1e+03,TPT|PF03151.16|3.7,PUNUT|PF16913.5|0.079,TraL|PF07178.11|2.5e+03,TraL|PF07178.11|11,TraL|PF07178.11|1.4e+02,UAA|PF08449.11|1.8e+03,UAA|PF08449.11|0.65,UAA|PF08449.11|2.3	GO:0000139,GO:0003674,GO:0005215,GO:0005338,GO:0005459,GO:0005575,GO:0005622,GO:0005623,GO:0005634,GO:0005737,GO:0005783,GO:0005794,GO:0005975,GO:0005996,GO:0006012,GO:0006810,GO:0006811,GO:0006820,GO:0008150,GO:0008152,GO:0012505,GO:0015165,GO:0015711,GO:0015780,GO:0015931,GO:0015932,GO:0016020,GO:0019318,GO:0022857,GO:0031090,GO:0031984,GO:0034220,GO:0043226,GO:0043227,GO:0043229,GO:0043231,GO:…	NA	ko:K15272	NA	NA	NA	NA	ko00000,ko02000	35KVX@314146,38DP1@33154,3BCEC@33208,3CV9M@33213,3J4E3@40674,48921@7711,48ZQ5@7742,4MIPY@9443,4MSVD@9604,COG0697@1,KOG2234@2759	G
TRINITY_DN1002_c0_g1_i16.p6	106	sp|O60830|TI17B_HUMAN	98462	3.69e-41	134	38	Tim17|PF02466.19|2.9e-07	GO:0005575,GO:0005622,GO:0005623,GO:0005737,GO:0005739,GO:0005740,GO:0005743,GO:0005744,GO:0006605,GO:0006626,GO:0006810,GO:0006839,GO:0006886,GO:0006996,GO:0007005,GO:0008104,GO:0008150,GO:0009987,GO:0015031,GO:0015833,GO:0016020,GO:0016021,GO:0016043,GO:0017038,GO:0019866,GO:0030150,GO:0031090,GO:0031224,GO:0031300,GO:0031301,GO:0031304,GO:0031305,GO:0031966,GO:0031967,GO:0031975,GO:0032592,GO:…	NA	ko:K17795	NA	NA	NA	NA	ko00000,ko02000,ko03029	39V99@33154,3B9F3@33208,3D0IA@33213,3JDTP@40674,47ZIJ@7711,48Z45@7742,4KVGD@9397,COG5596@1,KOG1652@2759	U
TRINITY_DN1002_c0_g1_i17.p2	173	sp|O60830|TI17B_HUMAN	99419	1.03e-124	348	100	Tim17|PF02466.19|2.1e-30	GO:0005575,GO:0005622,GO:0005623,GO:0005737,GO:0005739,GO:0005740,GO:0005743,GO:0005744,GO:0006605,GO:0006626,GO:0006810,GO:0006839,GO:0006886,GO:0006996,GO:0007005,GO:0008104,GO:0008150,GO:0009987,GO:0015031,GO:0015833,GO:0016020,GO:0016021,GO:0016043,GO:0017038,GO:0019866,GO:0030150,GO:0031090,GO:0031224,GO:0031300,GO:0031301,GO:0031304,GO:0031305,GO:0031966,GO:0031967,GO:0031975,GO:0032592,GO:…	NA	ko:K17795	NA	NA	NA	NA	ko00000,ko02000,ko03029	35MWY@314146,39V99@33154,3B9F3@33208,3D0IA@33213,3JDTP@40674,47ZIJ@7711,48Z45@7742,4MKWW@9443,COG5596@1,KOG1652@2759	U
TRINITY_DN1002_c0_g1_i19.p1	173	sp|O60830|TI17B_HUMAN	99419	1.03e-124	348	100	Tim17|PF02466.19|2.1e-30	GO:0005575,GO:0005622,GO:0005623,GO:0005737,GO:0005739,GO:0005740,GO:0005743,GO:0005744,GO:0006605,GO:0006626,GO:0006810,GO:0006839,GO:0006886,GO:0006996,GO:0007005,GO:0008104,GO:0008150,GO:0009987,GO:0015031,GO:0015833,GO:0016020,GO:0016021,GO:0016043,GO:0017038,GO:0019866,GO:0030150,GO:0031090,GO:0031224,GO:0031300,GO:0031301,GO:0031304,GO:0031305,GO:0031966,GO:0031967,GO:0031975,GO:0032592,GO:…	NA	ko:K17795	NA	NA	NA	NA	ko00000,ko02000,ko03029	35MWY@314146,39V99@33154,3B9F3@33208,3D0IA@33213,3JDTP@40674,47ZIJ@7711,48Z45@7742,4MKWW@9443,COG5596@1,KOG1652@2759	U
TRINITY_DN1002_c0_g1_i2.p1	224	sp|A2T806|PQBP1_PONPY	90821	6.93e-108	311	78	WW|PF00397.26|3e-05,Nucleo_P87|PF07267.11|4.7	GO:0000375,GO:0000377,GO:0000380,GO:0000398,GO:0001817,GO:0001819,GO:0002218,GO:0002230,GO:0002252,GO:0002253,GO:0002376,GO:0002682,GO:0002684,GO:0002697,GO:0002831,GO:0003674,GO:0003676,GO:0003677,GO:0003690,GO:0003712,GO:0003713,GO:0005488,GO:0005515,GO:0005575,GO:0005622,GO:0005623,GO:0005634,GO:0005654,GO:0005737,GO:0005813,GO:0005815,GO:0005829,GO:0005856,GO:0005929,GO:0006139,GO:0006355,GO:…	NA	ko:K12865	ko03040,map03040	M00353	NA	NA	ko00000,ko00001,ko00002,ko03041	35ACD@314146,38FTH@33154,3B9UU@33208,3D307@33213,3J4HK@40674,485Z2@7711,490Z5@7742,4M8VS@9443,KOG3427@1,KOG3427@2759	K
TRINITY_DN1002_c0_g1_i20.p1	120	NA	NA	NA	NA	NA	NA	NA	NA	NA	NA	NA	NA	NA	NA	NA	NA
TRINITY_DN1002_c0_g1_i23.p1	394	sp|P78381|S35A2_HUMAN	99227	0	758	98	Nuc_sug_transp|PF04142.15|6.9e-134,EamA|PF00892.20|0.00027,EamA|PF00892.20|1.8,TPT|PF03151.16|0.27,TPT|PF03151.16|5.1e+03,TPT|PF03151.16|3.7,PUNUT|PF16913.5|0.079,TraL|PF07178.11|2.5e+03,TraL|PF07178.11|11,TraL|PF07178.11|1.4e+02,UAA|PF08449.11|1.8e+03,UAA|PF08449.11|0.65,UAA|PF08449.11|2.3	GO:0000139,GO:0003674,GO:0005215,GO:0005338,GO:0005459,GO:0005575,GO:0005622,GO:0005623,GO:0005634,GO:0005737,GO:0005783,GO:0005794,GO:0005975,GO:0005996,GO:0006012,GO:0006810,GO:0006811,GO:0006820,GO:0008150,GO:0008152,GO:0012505,GO:0015165,GO:0015711,GO:0015780,GO:0015931,GO:0015932,GO:0016020,GO:0019318,GO:0022857,GO:0031090,GO:0031984,GO:0034220,GO:0043226,GO:0043227,GO:0043229,GO:0043231,GO:…	NA	ko:K15272	NA	NA	NA	NA	ko00000,ko02000	35KVX@314146,38DP1@33154,3BCEC@33208,3CV9M@33213,3J4E3@40674,48921@7711,48ZQ5@7742,4MIPY@9443,4MSVD@9604,COG0697@1,KOG2234@2759	G
TRINITY_DN1002_c0_g1_i24.p7	106	sp|O60830|TI17B_HUMAN	98462	3.69e-41	134	38	Tim17|PF02466.19|2.9e-07	GO:0005575,GO:0005622,GO:0005623,GO:0005737,GO:0005739,GO:0005740,GO:0005743,GO:0005744,GO:0006605,GO:0006626,GO:0006810,GO:0006839,GO:0006886,GO:0006996,GO:0007005,GO:0008104,GO:0008150,GO:0009987,GO:0015031,GO:0015833,GO:0016020,GO:0016021,GO:0016043,GO:0017038,GO:0019866,GO:0030150,GO:0031090,GO:0031224,GO:0031300,GO:0031301,GO:0031304,GO:0031305,GO:0031966,GO:0031967,GO:0031975,GO:0032592,GO:…	NA	ko:K17795	NA	NA	NA	NA	ko00000,ko02000,ko03029	39V99@33154,3B9F3@33208,3D0IA@33213,3JDTP@40674,47ZIJ@7711,48Z45@7742,4KVGD@9397,COG5596@1,KOG1652@2759	U
TRINITY_DN1002_c0_g1_i25.p1	394	sp|P78381|S35A2_HUMAN	99227	0	758	98	Nuc_sug_transp|PF04142.15|6.9e-134,EamA|PF00892.20|0.00027,EamA|PF00892.20|1.8,TPT|PF03151.16|0.27,TPT|PF03151.16|5.1e+03,TPT|PF03151.16|3.7,PUNUT|PF16913.5|0.079,TraL|PF07178.11|2.5e+03,TraL|PF07178.11|11,TraL|PF07178.11|1.4e+02,UAA|PF08449.11|1.8e+03,UAA|PF08449.11|0.65,UAA|PF08449.11|2.3	GO:0000139,GO:0003674,GO:0005215,GO:0005338,GO:0005459,GO:0005575,GO:0005622,GO:0005623,GO:0005634,GO:0005737,GO:0005783,GO:0005794,GO:0005975,GO:0005996,GO:0006012,GO:0006810,GO:0006811,GO:0006820,GO:0008150,GO:0008152,GO:0012505,GO:0015165,GO:0015711,GO:0015780,GO:0015931,GO:0015932,GO:0016020,GO:0019318,GO:0022857,GO:0031090,GO:0031984,GO:0034220,GO:0043226,GO:0043227,GO:0043229,GO:0043231,GO:…	NA	ko:K15272	NA	NA	NA	NA	ko00000,ko02000	35KVX@314146,38DP1@33154,3BCEC@33208,3CV9M@33213,3J4E3@40674,48921@7711,48ZQ5@7742,4MIPY@9443,4MSVD@9604,COG0697@1,KOG2234@2759	G
TRINITY_DN1002_c0_g1_i26.p1	322	sp|P78381|S35A2_HUMAN	99367	0	624	80	Nuc_sug_transp|PF04142.15|7.9e-116,EamA|PF00892.20|3.5e-05,EamA|PF00892.20|1.2,PUNUT|PF16913.5|0.016,TPT|PF03151.16|0.27,TPT|PF03151.16|3,DUF202|PF02656.15|0.5,DUF202|PF02656.15|3.7e+03,DUF202|PF02656.15|8.1e+02,TraL|PF07178.11|1.8e+03,TraL|PF07178.11|8.9,TraL|PF07178.11|1.1e+02,UAA|PF08449.11|0.55,UAA|PF08449.11|2.7	GO:0000139,GO:0003674,GO:0005215,GO:0005338,GO:0005459,GO:0005575,GO:0005622,GO:0005623,GO:0005634,GO:0005737,GO:0005783,GO:0005794,GO:0005975,GO:0005996,GO:0006012,GO:0006810,GO:0006811,GO:0006820,GO:0008150,GO:0008152,GO:0012505,GO:0015165,GO:0015711,GO:0015780,GO:0015931,GO:0015932,GO:0016020,GO:0019318,GO:0022857,GO:0031090,GO:0031984,GO:0034220,GO:0043226,GO:0043227,GO:0043229,GO:0043231,GO:…	NA	ko:K15272	NA	NA	NA	NA	ko00000,ko02000	35KVX@314146,38DP1@33154,3BCEC@33208,3CV9M@33213,3J4E3@40674,48921@7711,48ZQ5@7742,4MIPY@9443,4MSVD@9604,COG0697@1,KOG2234@2759	G
TRINITY_DN1002_c0_g1_i28.p1	394	sp|P78381|S35A2_HUMAN	99227	0	758	98	Nuc_sug_transp|PF04142.15|6.9e-134,EamA|PF00892.20|0.00027,EamA|PF00892.20|1.8,TPT|PF03151.16|0.27,TPT|PF03151.16|5.1e+03,TPT|PF03151.16|3.7,PUNUT|PF16913.5|0.079,TraL|PF07178.11|2.5e+03,TraL|PF07178.11|11,TraL|PF07178.11|1.4e+02,UAA|PF08449.11|1.8e+03,UAA|PF08449.11|0.65,UAA|PF08449.11|2.3	GO:0000139,GO:0003674,GO:0005215,GO:0005338,GO:0005459,GO:0005575,GO:0005622,GO:0005623,GO:0005634,GO:0005737,GO:0005783,GO:0005794,GO:0005975,GO:0005996,GO:0006012,GO:0006810,GO:0006811,GO:0006820,GO:0008150,GO:0008152,GO:0012505,GO:0015165,GO:0015711,GO:0015780,GO:0015931,GO:0015932,GO:0016020,GO:0019318,GO:0022857,GO:0031090,GO:0031984,GO:0034220,GO:0043226,GO:0043227,GO:0043229,GO:0043231,GO:…	NA	ko:K15272	NA	NA	NA	NA	ko00000,ko02000	35KVX@314146,38DP1@33154,3BCEC@33208,3CV9M@33213,3J4E3@40674,48921@7711,48ZQ5@7742,4MIPY@9443,4MSVD@9604,COG0697@1,KOG2234@2759	G
TRINITY_DN1002_c0_g1_i29.p1	221	sp|P78381|S35A2_HUMAN	99528	2.28e-147	416	54	Nuc_sug_transp|PF04142.15|5e-91,EamA|PF00892.20|8.7e+02,EamA|PF00892.20|9e-05,EamA|PF00892.20|3.7e+02,EmrE|PF13536.6|0.0079,PUNUT|PF16913.5|0.0081,DUF202|PF02656.15|1.6e+02,DUF202|PF02656.15|0.26,UAA|PF08449.11|7.5e+02,UAA|PF08449.11|0.34,UAA|PF08449.11|0.051	GO:0000139,GO:0003674,GO:0005215,GO:0005338,GO:0005459,GO:0005575,GO:0005622,GO:0005623,GO:0005634,GO:0005737,GO:0005783,GO:0005794,GO:0005975,GO:0005996,GO:0006012,GO:0006810,GO:0006811,GO:0006820,GO:0008150,GO:0008152,GO:0012505,GO:0015165,GO:0015711,GO:0015780,GO:0015931,GO:0015932,GO:0016020,GO:0019318,GO:0022857,GO:0031090,GO:0031984,GO:0034220,GO:0043226,GO:0043227,GO:0043229,GO:0043231,GO:…	NA	ko:K15272	NA	NA	NA	NA	ko00000,ko02000	35KVX@314146,38DP1@33154,3BCEC@33208,3CV9M@33213,3J4E3@40674,48921@7711,48ZQ5@7742,4MEYB@9443,COG0697@1,KOG2234@2759	G
TRINITY_DN1002_c0_g1_i30.p1	120	NA	NA	NA	NA	NA	NA	NA	NA	NA	NA	NA	NA	NA	NA	NA	NA
TRINITY_DN1002_c0_g1_i4.p2	113	sp|A2T806|PQBP1_PONPY	83784	5.36e-41	137	42	NA	NA	NA	NA	NA	NA	NA	NA	NA	NA	NA
TRINITY_DN1002_c0_g1_i5.p2	173	sp|O60830|TI17B_HUMAN	99419	1.03e-124	348	100	Tim17|PF02466.19|2.1e-30	GO:0005575,GO:0005622,GO:0005623,GO:0005737,GO:0005739,GO:0005740,GO:0005743,GO:0005744,GO:0006605,GO:0006626,GO:0006810,GO:0006839,GO:0006886,GO:0006996,GO:0007005,GO:0008104,GO:0008150,GO:0009987,GO:0015031,GO:0015833,GO:0016020,GO:0016021,GO:0016043,GO:0017038,GO:0019866,GO:0030150,GO:0031090,GO:0031224,GO:0031300,GO:0031301,GO:0031304,GO:0031305,GO:0031966,GO:0031967,GO:0031975,GO:0032592,GO:…	NA	ko:K17795	NA	NA	NA	NA	ko00000,ko02000,ko03029	35MWY@314146,39V99@33154,3B9F3@33208,3D0IA@33213,3JDTP@40674,47ZIJ@7711,48Z45@7742,4MKWW@9443,COG5596@1,KOG1652@2759	U
TRINITY_DN1002_c0_g1_i6.p1	224	sp|A2T806|PQBP1_PONPY	90821	6.93e-108	311	78	WW|PF00397.26|3e-05,Nucleo_P87|PF07267.11|4.7	GO:0000375,GO:0000377,GO:0000380,GO:0000398,GO:0001817,GO:0001819,GO:0002218,GO:0002230,GO:0002252,GO:0002253,GO:0002376,GO:0002682,GO:0002684,GO:0002697,GO:0002831,GO:0003674,GO:0003676,GO:0003677,GO:0003690,GO:0003712,GO:0003713,GO:0005488,GO:0005515,GO:0005575,GO:0005622,GO:0005623,GO:0005634,GO:0005654,GO:0005737,GO:0005813,GO:0005815,GO:0005829,GO:0005856,GO:0005929,GO:0006139,GO:0006355,GO:…	NA	ko:K12865	ko03040,map03040	M00353	NA	NA	ko00000,ko00001,ko00002,ko03041	35ACD@314146,38FTH@33154,3B9UU@33208,3D307@33213,3J4HK@40674,485Z2@7711,490Z5@7742,4M8VS@9443,KOG3427@1,KOG3427@2759	K
TRINITY_DN1002_c0_g1_i7.p1	394	sp|P78381|S35A2_HUMAN	99227	0	758	98	Nuc_sug_transp|PF04142.15|6.9e-134,EamA|PF00892.20|0.00027,EamA|PF00892.20|1.8,TPT|PF03151.16|0.27,TPT|PF03151.16|5.1e+03,TPT|PF03151.16|3.7,PUNUT|PF16913.5|0.079,TraL|PF07178.11|2.5e+03,TraL|PF07178.11|11,TraL|PF07178.11|1.4e+02,UAA|PF08449.11|1.8e+03,UAA|PF08449.11|0.65,UAA|PF08449.11|2.3	GO:0000139,GO:0003674,GO:0005215,GO:0005338,GO:0005459,GO:0005575,GO:0005622,GO:0005623,GO:0005634,GO:0005737,GO:0005783,GO:0005794,GO:0005975,GO:0005996,GO:0006012,GO:0006810,GO:0006811,GO:0006820,GO:0008150,GO:0008152,GO:0012505,GO:0015165,GO:0015711,GO:0015780,GO:0015931,GO:0015932,GO:0016020,GO:0019318,GO:0022857,GO:0031090,GO:0031984,GO:0034220,GO:0043226,GO:0043227,GO:0043229,GO:0043231,GO:…	NA	ko:K15272	NA	NA	NA	NA	ko00000,ko02000	35KVX@314146,38DP1@33154,3BCEC@33208,3CV9M@33213,3J4E3@40674,48921@7711,48ZQ5@7742,4MIPY@9443,4MSVD@9604,COG0697@1,KOG2234@2759	G
TRINITY_DN1002_c0_g1_i8.p1	394	sp|P78381|S35A2_HUMAN	99227	0	758	98	Nuc_sug_transp|PF04142.15|6.9e-134,EamA|PF00892.20|0.00027,EamA|PF00892.20|1.8,TPT|PF03151.16|0.27,TPT|PF03151.16|5.1e+03,TPT|PF03151.16|3.7,PUNUT|PF16913.5|0.079,TraL|PF07178.11|2.5e+03,TraL|PF07178.11|11,TraL|PF07178.11|1.4e+02,UAA|PF08449.11|1.8e+03,UAA|PF08449.11|0.65,UAA|PF08449.11|2.3	GO:0000139,GO:0003674,GO:0005215,GO:0005338,GO:0005459,GO:0005575,GO:0005622,GO:0005623,GO:0005634,GO:0005737,GO:0005783,GO:0005794,GO:0005975,GO:0005996,GO:0006012,GO:0006810,GO:0006811,GO:0006820,GO:0008150,GO:0008152,GO:0012505,GO:0015165,GO:0015711,GO:0015780,GO:0015931,GO:0015932,GO:0016020,GO:0019318,GO:0022857,GO:0031090,GO:0031984,GO:0034220,GO:0043226,GO:0043227,GO:0043229,GO:0043231,GO:…	NA	ko:K15272	NA	NA	NA	NA	ko00000,ko02000	35KVX@314146,38DP1@33154,3BCEC@33208,3CV9M@33213,3J4E3@40674,48921@7711,48ZQ5@7742,4MIPY@9443,4MSVD@9604,COG0697@1,KOG2234@2759	G
TRINITY_DN1002_c1_g1_i1.p1	115	NA	NA	NA	NA	NA	NA	NA	NA	NA	NA	NA	NA	NA	NA	NA	NA
TRINITY_DN10030_c2_g1_i1.p1	109	NA	NA	NA	NA	NA	NA	NA	NA	NA	NA	NA	NA	NA	NA	NA	NA
TRINITY_DN10032_c0_g1_i1.p1	656	sp|P18074|ERCC2_HUMAN	99211	0	1303	83	DEAD_2|PF06733.15|1.1e-47,HBB|PF06777.11|9.1e-42,HBB|PF06777.11|0.12,Helicase_C_2|PF13307.6|3.7e+03,Helicase_C_2|PF13307.6|2.1e-24,ResIII|PF04851.15|0.0012,ResIII|PF04851.15|11,AAA_22|PF13401.6|0.93,AAA_22|PF13401.6|16,SesA|PF17107.5|0.16,SesA|PF17107.5|1.5e+03,PhoH|PF02562.16|0.56,PhoH|PF02562.16|2.5e+02,SNF2_N|PF00176.23|0.81	GO:0000428,GO:0000439,GO:0001503,GO:0001701,GO:0001942,GO:0002244,GO:0002262,GO:0002376,GO:0002520,GO:0003674,GO:0003678,GO:0003824,GO:0004386,GO:0005488,GO:0005515,GO:0005575,GO:0005622,GO:0005623,GO:0005634,GO:0005654,GO:0005667,GO:0005669,GO:0005675,GO:0005737,GO:0005819,GO:0005829,GO:0005856,GO:0006139,GO:0006259,GO:0006281,GO:0006283,GO:0006289,GO:0006293,GO:0006294,GO:0006296,GO:0006351,GO:…	3.6.4.12	ko:K10844	ko03022,ko03420,map03022,map03420	M00290	NA	NA	ko00000,ko00001,ko00002,ko01000,ko03021,ko03400	35KT3@314146,38EIZ@33154,3BBBF@33208,3CTEQ@33213,3J4K1@40674,483X0@7711,49129@7742,4MCSC@9443,COG1199@1,KOG1131@2759	L
TRINITY_DN10032_c0_g1_i2.p1	744	sp|P18074|ERCC2_HUMAN	95658	0	1489	100	DEAD_2|PF06733.15|1.4e-47,HBB|PF06777.11|1.1e-41,HBB|PF06777.11|0.15,Helicase_C_2|PF13307.6|4.6e+03,Helicase_C_2|PF13307.6|1.5e-45,SesA|PF17107.5|0.19,SesA|PF17107.5|1.7e+03	GO:0000428,GO:0000439,GO:0001503,GO:0001701,GO:0001942,GO:0002244,GO:0002262,GO:0002376,GO:0002520,GO:0003674,GO:0003678,GO:0003824,GO:0004386,GO:0005488,GO:0005515,GO:0005575,GO:0005622,GO:0005623,GO:0005634,GO:0005654,GO:0005667,GO:0005669,GO:0005675,GO:0005737,GO:0005819,GO:0005829,GO:0005856,GO:0006139,GO:0006259,GO:0006281,GO:0006283,GO:0006289,GO:0006293,GO:0006294,GO:0006296,GO:0006351,GO:…	3.6.4.12	ko:K10844	ko03022,ko03420,map03022,map03420	M00290	NA	NA	ko00000,ko00001,ko00002,ko01000,ko03021,ko03400	35KT3@314146,38EIZ@33154,3BBBF@33208,3CTEQ@33213,3J4K1@40674,483X0@7711,49129@7742,4MCSC@9443,COG1199@1,KOG1131@2759	L
TRINITY_DN10032_c0_g1_i3.p1	770	sp|P18074|ERCC2_HUMAN	99079	0	1555	100	DEAD_2|PF06733.15|1.5e-47,HBB|PF06777.11|1.2e-41,HBB|PF06777.11|0.15,Helicase_C_2|PF13307.6|4.9e+03,Helicase_C_2|PF13307.6|1.6e-45,ResIII|PF04851.15|0.0015,ResIII|PF04851.15|14,AAA_22|PF13401.6|1,AAA_22|PF13401.6|26,SesA|PF17107.5|0.19,SesA|PF17107.5|1.8e+03,PhoH|PF02562.16|0.69,PhoH|PF02562.16|3e+02	GO:0000428,GO:0000439,GO:0001503,GO:0001701,GO:0001942,GO:0002244,GO:0002262,GO:0002376,GO:0002520,GO:0003674,GO:0003678,GO:0003824,GO:0004386,GO:0005488,GO:0005515,GO:0005575,GO:0005622,GO:0005623,GO:0005634,GO:0005654,GO:0005667,GO:0005669,GO:0005675,GO:0005737,GO:0005819,GO:0005829,GO:0005856,GO:0006139,GO:0006259,GO:0006281,GO:0006283,GO:0006289,GO:0006293,GO:0006294,GO:0006296,GO:0006351,GO:…	3.6.4.12	ko:K10844	ko03022,ko03420,map03022,map03420	M00290	NA	NA	ko00000,ko00001,ko00002,ko01000,ko03021,ko03400	35KT3@314146,38EIZ@33154,3BBBF@33208,3CTEQ@33213,3J4K1@40674,483X0@7711,49129@7742,4MCSC@9443,COG1199@1,KOG1131@2759	L
TRINITY_DN10034_c0_g1_i1.p2	237	NA	NA	NA	NA	NA	Nitr_red_assoc|PF09655.10|6.2e+02,Nitr_red_assoc|PF09655.10|0.61	NA	NA	NA	NA	NA	NA	NA	NA	NA	NA
TRINITY_DN10034_c0_g1_i2.p1	150	NA	NA	NA	NA	NA	DUF2830|PF11125.8|1e+02,DUF2830|PF11125.8|18,DUF2830|PF11125.8|25,DUF2830|PF11125.8|3.1e+03,DUF2830|PF11125.8|22,DUF2830|PF11125.8|1.3e+02	NA	NA	NA	NA	NA	NA	NA	NA	NA	NA
TRINITY_DN10034_c0_g1_i3.p1	174	NA	NA	NA	NA	NA	Nitr_red_assoc|PF09655.10|4.6e+02,Nitr_red_assoc|PF09655.10|0.27	NA	NA	NA	NA	NA	NA	NA	NA	NA	NA
TRINITY_DN10034_c0_g1_i5.p1	167	NA	NA	NA	NA	NA	Nitr_red_assoc|PF09655.10|1.9e+03,Nitr_red_assoc|PF09655.10|0.23,DUF2830|PF11125.8|20,DUF2830|PF11125.8|5.7e+02,DUF2830|PF11125.8|20,DUF2830|PF11125.8|6.1e+03	NA	NA	NA	NA	NA	NA	NA	NA	NA	NA
TRINITY_DN10034_c0_g1_i7.p1	215	NA	NA	NA	NA	NA	Nitr_red_assoc|PF09655.10|2.7e+03,Nitr_red_assoc|PF09655.10|0.59	NA	NA	NA	NA	NA	NA	NA	NA	NA	NA
TRINITY_DN10035_c0_g1_i1.p1	112	NA	NA	NA	NA	NA	NA	NA	NA	NA	NA	NA	NA	NA	NA	NA	NA
TRINITY_DN10037_c0_g1_i1.p2	191	sp|Q00535|CDK5_HUMAN	100	2.23e-115	330	55	Pkinase|PF00069.25|9.9e-48,Pkinase_Tyr|PF07714.17|1.9e-28,Haspin_kinase|PF12330.8|0.0024,Seadorna_VP7|PF07387.11|0.014,Kinase-like|PF14531.6|32,Kinase-like|PF14531.6|0.48,APH|PF01636.23|0.038	GO:0000226,GO:0000902,GO:0000904,GO:0001505,GO:0001558,GO:0001764,GO:0001932,GO:0001934,GO:0001963,GO:0002039,GO:0003008,GO:0003674,GO:0003824,GO:0004672,GO:0004674,GO:0004693,GO:0005102,GO:0005176,GO:0005488,GO:0005515,GO:0005575,GO:0005622,GO:0005623,GO:0005634,GO:0005654,GO:0005737,GO:0005829,GO:0005856,GO:0005886,GO:0006325,GO:0006355,GO:0006464,GO:0006468,GO:0006793,GO:0006796,GO:0006807,GO:…	2.7.11.22	ko:K02090	ko04360,ko05010,ko05030,map04360,map05010,map05030	NA	NA	NA	ko00000,ko00001,ko01000,ko01001,ko04131	35JMW@314146,3AJNJ@33154,3BASC@33208,3CR6Q@33213,3J3Q1@40674,48AKF@7711,495NS@7742,4PXU2@9989,KOG0662@1,KOG0662@2759	T
TRINITY_DN10037_c0_g1_i2.p1	109	sp|Q00535|CDK5_HUMAN	100	1.86e-77	230	37	Pkinase|PF00069.25|6.6e-13	GO:0000226,GO:0000902,GO:0000904,GO:0001505,GO:0001558,GO:0001764,GO:0001932,GO:0001934,GO:0001963,GO:0002039,GO:0003008,GO:0003674,GO:0003824,GO:0004672,GO:0004674,GO:0004693,GO:0005102,GO:0005176,GO:0005488,GO:0005515,GO:0005575,GO:0005622,GO:0005623,GO:0005634,GO:0005654,GO:0005737,GO:0005829,GO:0005856,GO:0005886,GO:0006325,GO:0006355,GO:0006464,GO:0006468,GO:0006793,GO:0006796,GO:0006807,GO:…	2.7.11.22	ko:K02090	ko04360,ko05010,ko05030,map04360,map05010,map05030	NA	NA	NA	ko00000,ko00001,ko01000,ko01001,ko04131	35JMW@314146,3AJNJ@33154,3BASC@33208,3CR6Q@33213,3J3Q1@40674,48AKF@7711,495NS@7742,4M7M7@9443,KOG0662@1,KOG0662@2759	T
TRINITY_DN10037_c0_g1_i3.p1	293	sp|Q00535|CDK5_HUMAN	100	0	605	100	Pkinase|PF00069.25|3.3e-74,Pkinase_Tyr|PF07714.17|6.5e-34,Haspin_kinase|PF12330.8|0.0068,Kinase-like|PF14531.6|71,Kinase-like|PF14531.6|0.073,Seadorna_VP7|PF07387.11|0.028,APH|PF01636.23|0.094	GO:0000226,GO:0000902,GO:0000904,GO:0001505,GO:0001558,GO:0001764,GO:0001932,GO:0001934,GO:0001963,GO:0002039,GO:0003008,GO:0003674,GO:0003824,GO:0004672,GO:0004674,GO:0004693,GO:0005102,GO:0005176,GO:0005488,GO:0005515,GO:0005575,GO:0005622,GO:0005623,GO:0005634,GO:0005654,GO:0005737,GO:0005829,GO:0005856,GO:0005886,GO:0006325,GO:0006355,GO:0006464,GO:0006468,GO:0006793,GO:0006796,GO:0006807,GO:…	2.7.11.22	ko:K02090	ko04360,ko05010,ko05030,map04360,map05010,map05030	NA	NA	NA	ko00000,ko00001,ko01000,ko01001,ko04131	35JMW@314146,3AJNJ@33154,3BASC@33208,3CR6Q@33213,3J3Q1@40674,48AKF@7711,495NS@7742,4M7M7@9443,KOG0662@1,KOG0662@2759	T
TRINITY_DN1003_c0_g1_i1.p1	104	sp|P36954|RPB9_HUMAN	100	3.81e-75	218	82	TFIIS_C|PF01096.18|13,TFIIS_C|PF01096.18|6.7e-12,RNA_POL_M_15KD|PF02150.16|2.9e-09,RNA_POL_M_15KD|PF02150.16|2.2e+02,Ogr_Delta|PF04606.12|2.8e+02,Ogr_Delta|PF04606.12|0.041,TF_Zn_Ribbon|PF08271.12|4.7e+02,TF_Zn_Ribbon|PF08271.12|64,TF_Zn_Ribbon|PF08271.12|0.42,Zn_ribbon_recom|PF13408.6|1.3e+02,Zn_ribbon_recom|PF13408.6|1,CpXC|PF14353.6|0.61,CpXC|PF14353.6|17,DUF3716|PF12511.8|4.1,DUF3716|PF12511.…	GO:0000375,GO:0000377,GO:0000398,GO:0000428,GO:0001192,GO:0001193,GO:0003674,GO:0003824,GO:0003899,GO:0005488,GO:0005575,GO:0005622,GO:0005623,GO:0005634,GO:0005654,GO:0005665,GO:0006139,GO:0006259,GO:0006281,GO:0006283,GO:0006289,GO:0006351,GO:0006352,GO:0006354,GO:0006366,GO:0006367,GO:0006368,GO:0006370,GO:0006396,GO:0006397,GO:0006725,GO:0006807,GO:0006950,GO:0006974,GO:0007154,GO:0007165,GO:…	NA	ko:K03017	ko00230,ko00240,ko01100,ko03020,ko05016,ko05169,map00230,map00240,map01100,map03020,map05016,map05169	M00180	R00435,R00441,R00442,R00443	RC02795	br01611,ko00000,ko00001,ko00002,ko03021,ko03400	35Q00@314146,3A5Y2@33154,3BPIB@33208,3D6K2@33213,3JGJG@40674,48E06@7711,49ASJ@7742,4Q53R@9989,COG1594@1,KOG2691@2759	K
TRINITY_DN1003_c0_g1_i2.p1	126	sp|P36954|RPB9_HUMAN	100	8.94e-94	266	100	RNA_POL_M_15KD|PF02150.16|4.2e-17,RNA_POL_M_15KD|PF02150.16|2.9e+02,TFIIS_C|PF01096.18|5.1e+02,TFIIS_C|PF01096.18|18,TFIIS_C|PF01096.18|1e-11,Zn_ribbon_recom|PF13408.6|0.0069,Zn_ribbon_recom|PF13408.6|1.5,DZR|PF12773.7|0.0049,DZR|PF12773.7|2.7e+02,Ogr_Delta|PF04606.12|3.4e+02,Ogr_Delta|PF04606.12|0.064,DUF3716|PF12511.8|0.58,DUF3716|PF12511.8|18,TF_Zn_Ribbon|PF08271.12|1e+03,TF_Zn_Ribbon|PF08271.…	GO:0000375,GO:0000377,GO:0000398,GO:0000428,GO:0001192,GO:0001193,GO:0003674,GO:0003824,GO:0003899,GO:0005488,GO:0005575,GO:0005622,GO:0005623,GO:0005634,GO:0005654,GO:0005665,GO:0006139,GO:0006259,GO:0006281,GO:0006283,GO:0006289,GO:0006351,GO:0006352,GO:0006354,GO:0006366,GO:0006367,GO:0006368,GO:0006370,GO:0006396,GO:0006397,GO:0006725,GO:0006807,GO:0006950,GO:0006974,GO:0007154,GO:0007165,GO:…	NA	ko:K03017	ko00230,ko00240,ko01100,ko03020,ko05016,ko05169,map00230,map00240,map01100,map03020,map05016,map05169	M00180	R00435,R00441,R00442,R00443	RC02795	br01611,ko00000,ko00001,ko00002,ko03021,ko03400	35Q00@314146,3A5Y2@33154,3BPIB@33208,3D6K2@33213,3JGJG@40674,48E06@7711,49ASJ@7742,4Q53R@9989,COG1594@1,KOG2691@2759	K
TRINITY_DN10040_c2_g1_i1.p1	109	NA	NA	NA	NA	NA	JTB|PF05439.12|0.053	NA	NA	NA	NA	NA	NA	NA	NA	NA	NA
TRINITY_DN10041_c0_g1_i1.p5	111	sp|O75896|TUSC2_HUMAN	98182	3.97e-76	221	100	TUSC2|PF15000.6|1.2e-42	GO:0007154,GO:0007267,GO:0008150,GO:0008283,GO:0009987,GO:0023052	NA	NA	NA	NA	NA	NA	NA	2BTQ8@1,2S21H@2759,35Q48@314146,3A43G@33154,3BS5I@33208,3D8W5@33213,3JH4I@40674,48EYZ@7711,49BI3@7742,4MJJ4@9443	S
TRINITY_DN10041_c0_g1_i2.p5	111	sp|O75896|TUSC2_HUMAN	98182	3.97e-76	221	100	TUSC2|PF15000.6|1.2e-42	GO:0007154,GO:0007267,GO:0008150,GO:0008283,GO:0009987,GO:0023052	NA	NA	NA	NA	NA	NA	NA	2BTQ8@1,2S21H@2759,35Q48@314146,3A43G@33154,3BS5I@33208,3D8W5@33213,3JH4I@40674,48EYZ@7711,49BI3@7742,4MJJ4@9443	S
TRINITY_DN10042_c0_g1_i4.p3	100	NA	NA	NA	NA	NA	L27_2|PF09045.10|0.018	NA	NA	NA	NA	NA	NA	NA	NA	NA	NA
TRINITY_DN10042_c0_g1_i5.p3	100	NA	NA	NA	NA	NA	L27_2|PF09045.10|0.018	NA	NA	NA	NA	NA	NA	NA	NA	NA	NA
TRINITY_DN10042_c0_g1_i7.p3	100	NA	NA	NA	NA	NA	L27_2|PF09045.10|0.018	NA	NA	NA	NA	NA	NA	NA	NA	NA	NA
TRINITY_DN10046_c0_g1_i1.p1	234	NA	NA	NA	NA	NA	LRRC37AB_C|PF14914.6|1.5e+02,LRRC37AB_C|PF14914.6|0.75	NA	NA	NA	NA	NA	NA	NA	NA	NA	NA
TRINITY_DN10046_c0_g1_i2.p2	105	NA	NA	NA	NA	NA	CENP-B_dimeris|PF09026.10|1.8e+04,CENP-B_dimeris|PF09026.10|0.079	NA	NA	NA	NA	NA	NA	NA	NA	NA	NA
TRINITY_DN10048_c0_g1_i1.p6	106	NA	NA	NA	NA	NA	Fucose_iso_N1|PF07881.12|0.37	NA	NA	NA	NA	NA	NA	NA	NA	NA	NA
TRINITY_DN10049_c0_g1_i1.p1	167	NA	NA	NA	NA	NA	NA	NA	NA	NA	NA	NA	NA	NA	NA	NA	NA
TRINITY_DN10049_c0_g1_i2.p1	167	NA	NA	NA	NA	NA	NA	NA	NA	NA	NA	NA	NA	NA	NA	NA	NA
TRINITY_DN10049_c0_g1_i4.p1	106	NA	NA	NA	NA	NA	NA	NA	NA	NA	NA	NA	NA	NA	NA	NA	NA
TRINITY_DN10049_c0_g1_i5.p1	106	NA	NA	NA	NA	NA	NA	NA	NA	NA	NA	NA	NA	NA	NA	NA	NA
TRINITY_DN1004_c0_g1_i1.p1	328	sp|P20749|BCL3_HUMAN	94245	0	512	61	Ank_2|PF12796.7|2.8e-08,Ank_2|PF12796.7|3.6e-13,Ank_5|PF13857.6|1.2,Ank_5|PF13857.6|3.3e-05,Ank_5|PF13857.6|7.6e-05,Ank_5|PF13857.6|0.00015,Ank|PF00023.30|0.048,Ank|PF00023.30|0.0013,Ank|PF00023.30|3.2,Ank|PF00023.30|9.7e-05,Ank_3|PF13606.6|0.075,Ank_3|PF13606.6|0.2,Ank_3|PF13606.6|0.02,Ank_3|PF13606.6|0.026,Ank_4|PF13637.6|0.021,Ank_4|PF13637.6|0.003,Ank_4|PF13637.6|0.00064,Ank_4|PF13637.6|0.000…	GO:0000060,GO:0001562,GO:0001775,GO:0001817,GO:0001818,GO:0001819,GO:0002250,GO:0002252,GO:0002263,GO:0002266,GO:0002268,GO:0002285,GO:0002286,GO:0002287,GO:0002292,GO:0002293,GO:0002294,GO:0002312,GO:0002313,GO:0002315,GO:0002335,GO:0002366,GO:0002376,GO:0002443,GO:0002449,GO:0002455,GO:0002460,GO:0002467,GO:0002520,GO:0002521,GO:0003674,GO:0003676,GO:0003677,GO:0003700,GO:0005488,GO:0005515,GO:…	NA	ko:K09258	ko04668,map04668	NA	NA	NA	ko00000,ko00001,ko03000,ko03110	35GYB@314146,3623W@314294,39UIE@33154,3BMG1@33208,3CSA2@33213,3J4JY@40674,487KU@7711,49209@7742,4ME86@9443,COG0666@1,KOG0504@2759	K
TRINITY_DN1004_c0_g1_i10.p1	222	sp|P20749|BCL3_HUMAN	100	3.17e-127	367	43	Ank_2|PF12796.7|1.1e-11,Ank_2|PF12796.7|2.5e-09,Ank_5|PF13857.6|0.0025,Ank_5|PF13857.6|3.4e-05,Ank_5|PF13857.6|1.8e-05,Ank_5|PF13857.6|4.8e-05,Ank_4|PF13637.6|0.29,Ank_4|PF13637.6|4.8e-13,Ank_4|PF13637.6|6.3e-05,Ank|PF00023.30|1.8,Ank|PF00023.30|5e-06,Ank|PF00023.30|1.2e-05,Ank|PF00023.30|0.57,Ank|PF00023.30|47,Ank_3|PF13606.6|0.012,Ank_3|PF13606.6|0.015,Ank_3|PF13606.6|7.7e-06,Ank_3|PF13606.6|3.…	GO:0000060,GO:0001562,GO:0001775,GO:0001817,GO:0001818,GO:0001819,GO:0002250,GO:0002252,GO:0002263,GO:0002266,GO:0002268,GO:0002285,GO:0002286,GO:0002287,GO:0002292,GO:0002293,GO:0002294,GO:0002312,GO:0002313,GO:0002315,GO:0002335,GO:0002366,GO:0002376,GO:0002443,GO:0002449,GO:0002455,GO:0002460,GO:0002467,GO:0002520,GO:0002521,GO:0003674,GO:0003676,GO:0003677,GO:0003700,GO:0005488,GO:0005515,GO:…	NA	ko:K09258	ko04668,map04668	NA	NA	NA	ko00000,ko00001,ko03000,ko03110	39UIE@33154,3BMG1@33208,3CSA2@33213,3J4JY@40674,487KU@7711,49209@7742,4IVVP@91561,COG0666@1,KOG0504@2759	S
TRINITY_DN1004_c0_g1_i2.p2	114	NA	NA	NA	NA	NA	NA	NA	NA	NA	NA	NA	NA	NA	NA	NA	NA
TRINITY_DN1004_c0_g1_i3.p3	118	sp|P20749|BCL3_HUMAN	100	7.63e-51	167	19	Ank|PF00023.30|0.19,Ank|PF00023.30|18,Ank_2|PF12796.7|0.0018,Ank_5|PF13857.6|0.033,Ank_3|PF13606.6|1.2,Ank_3|PF13606.6|3.6e+02	GO:0000060,GO:0001562,GO:0001775,GO:0001817,GO:0001818,GO:0001819,GO:0002250,GO:0002252,GO:0002263,GO:0002266,GO:0002268,GO:0002285,GO:0002286,GO:0002287,GO:0002292,GO:0002293,GO:0002294,GO:0002312,GO:0002313,GO:0002315,GO:0002335,GO:0002366,GO:0002376,GO:0002443,GO:0002449,GO:0002455,GO:0002460,GO:0002467,GO:0002520,GO:0002521,GO:0003674,GO:0003676,GO:0003677,GO:0003700,GO:0005488,GO:0005515,GO:…	NA	ko:K09258	ko04668,map04668	NA	NA	NA	ko00000,ko00001,ko03000,ko03110	39UIE@33154,3BMG1@33208,3CSA2@33213,3J4JY@40674,487KU@7711,49209@7742,4IVVP@91561,COG0666@1,KOG0504@2759	S
TRINITY_DN1004_c0_g1_i4.p2	150	sp|P20749|BCL3_HUMAN	98658	1.39e-93	278	33	Ank|PF00023.30|0.3,Ank|PF00023.30|27,Ank_2|PF12796.7|0.0031,Ank_5|PF13857.6|0.053,Ank_3|PF13606.6|1.8,Ank_3|PF13606.6|5.2e+02	GO:0000060,GO:0001562,GO:0001775,GO:0001817,GO:0001818,GO:0001819,GO:0002250,GO:0002252,GO:0002263,GO:0002266,GO:0002268,GO:0002285,GO:0002286,GO:0002287,GO:0002292,GO:0002293,GO:0002294,GO:0002312,GO:0002313,GO:0002315,GO:0002335,GO:0002366,GO:0002376,GO:0002443,GO:0002449,GO:0002455,GO:0002460,GO:0002467,GO:0002520,GO:0002521,GO:0003674,GO:0003676,GO:0003677,GO:0003700,GO:0005488,GO:0005515,GO:…	NA	ko:K09258	ko04668,map04668	NA	NA	NA	ko00000,ko00001,ko03000,ko03110	35GYB@314146,39UIE@33154,3BMG1@33208,3CSA2@33213,3J4JY@40674,487KU@7711,49209@7742,4ME86@9443,COG0666@1,KOG0504@2759	K
TRINITY_DN1004_c0_g1_i5.p3	115	sp|P20749|BCL3_HUMAN	100	9.85e-45	151	19	Ank|PF00023.30|0.18,Ank|PF00023.30|17,Ank_2|PF12796.7|0.0017,Ank_5|PF13857.6|0.031,Ank_3|PF13606.6|1.1,Ank_3|PF13606.6|3.5e+02	GO:0000060,GO:0001562,GO:0001775,GO:0001817,GO:0001818,GO:0001819,GO:0002250,GO:0002252,GO:0002263,GO:0002266,GO:0002268,GO:0002285,GO:0002286,GO:0002287,GO:0002292,GO:0002293,GO:0002294,GO:0002312,GO:0002313,GO:0002315,GO:0002335,GO:0002366,GO:0002376,GO:0002443,GO:0002449,GO:0002455,GO:0002460,GO:0002467,GO:0002520,GO:0002521,GO:0003674,GO:0003676,GO:0003677,GO:0003700,GO:0005488,GO:0005515,GO:…	NA	ko:K09258	ko04668,map04668	NA	NA	NA	ko00000,ko00001,ko03000,ko03110	39UIE@33154,3BMG1@33208,3CSA2@33213,3J4JY@40674,487KU@7711,49209@7742,4IVVP@91561,COG0666@1,KOG0504@2759	S
TRINITY_DN1004_c0_g1_i6.p1	499	sp|P20749|BCL3_HUMAN	97309	0	845	98	Ank_2|PF12796.7|5.8e-08,Ank_2|PF12796.7|3.1e-13,Ank_2|PF12796.7|1.1e-08,Ank|PF00023.30|0.081,Ank|PF00023.30|0.0022,Ank|PF00023.30|5.5,Ank|PF00023.30|1.5e-05,Ank|PF00023.30|3.6e-05,Ank|PF00023.30|1.7,Ank|PF00023.30|1.3e+02,Ank_3|PF13606.6|0.13,Ank_3|PF13606.6|0.35,Ank_3|PF13606.6|0.035,Ank_3|PF13606.6|0.044,Ank_3|PF13606.6|2.4e-05,Ank_3|PF13606.6|9.8,Ank_3|PF13606.6|2.4e+03,Ank_4|PF13637.6|0.037,A…	GO:0000060,GO:0001562,GO:0001775,GO:0001817,GO:0001818,GO:0001819,GO:0002250,GO:0002252,GO:0002263,GO:0002266,GO:0002268,GO:0002285,GO:0002286,GO:0002287,GO:0002292,GO:0002293,GO:0002294,GO:0002312,GO:0002313,GO:0002315,GO:0002335,GO:0002366,GO:0002376,GO:0002443,GO:0002449,GO:0002455,GO:0002460,GO:0002467,GO:0002520,GO:0002521,GO:0003674,GO:0003676,GO:0003677,GO:0003700,GO:0005488,GO:0005515,GO:…	NA	ko:K09258	ko04668,map04668	NA	NA	NA	ko00000,ko00001,ko03000,ko03110	35GYB@314146,39UIE@33154,3BMG1@33208,3CSA2@33213,3J4JY@40674,487KU@7711,49209@7742,4ME86@9443,4N69U@9604,COG0666@1,KOG0504@2759	K
TRINITY_DN1004_c0_g1_i7.p1	243	sp|P20749|BCL3_HUMAN	98907	4.34e-119	348	40	Ank_2|PF12796.7|2.7e-09,Ank_2|PF12796.7|2.9e-09,Ank|PF00023.30|1.4e-05,Ank|PF00023.30|0.65,Ank|PF00023.30|53,Ank_5|PF13857.6|3.8e-05,Ank_5|PF13857.6|5.7e-05,Ank_3|PF13606.6|8.8e-06,Ank_3|PF13606.6|3.7,Ank_3|PF13606.6|9.8e+02,Ank_4|PF13637.6|2.4e-07	GO:0000060,GO:0001562,GO:0001775,GO:0001817,GO:0001818,GO:0001819,GO:0002250,GO:0002252,GO:0002263,GO:0002266,GO:0002268,GO:0002285,GO:0002286,GO:0002287,GO:0002292,GO:0002293,GO:0002294,GO:0002312,GO:0002313,GO:0002315,GO:0002335,GO:0002366,GO:0002376,GO:0002443,GO:0002449,GO:0002455,GO:0002460,GO:0002467,GO:0002520,GO:0002521,GO:0003674,GO:0003676,GO:0003677,GO:0003700,GO:0005488,GO:0005515,GO:…	NA	ko:K09258	ko04668,map04668	NA	NA	NA	ko00000,ko00001,ko03000,ko03110	35GYB@314146,39UIE@33154,3BMG1@33208,3CSA2@33213,3J4JY@40674,487KU@7711,49209@7742,4ME86@9443,4N69U@9604,COG0666@1,KOG0504@2759	K
TRINITY_DN1004_c0_g1_i8.p1	257	sp|P20749|BCL3_HUMAN	99219	1.53e-178	499	56	Ank_2|PF12796.7|1.5e-11,Ank_2|PF12796.7|3.4e-09,Ank_5|PF13857.6|0.0031,Ank_5|PF13857.6|4.6e-05,Ank_5|PF13857.6|2.3e-05,Ank_5|PF13857.6|6.2e-05,Ank_4|PF13637.6|0.35,Ank_4|PF13637.6|6.2e-13,Ank_4|PF13637.6|7.9e-05,Ank_3|PF13606.6|0.014,Ank_3|PF13606.6|0.018,Ank_3|PF13606.6|9.6e-06,Ank_3|PF13606.6|4,Ank_3|PF13606.6|1.1e+03,Ank|PF00023.30|2.3,Ank|PF00023.30|6.3e-06,Ank|PF00023.30|1.5e-05,Ank|PF00023.…	GO:0000060,GO:0001562,GO:0001775,GO:0001817,GO:0001818,GO:0001819,GO:0002250,GO:0002252,GO:0002263,GO:0002266,GO:0002268,GO:0002285,GO:0002286,GO:0002287,GO:0002292,GO:0002293,GO:0002294,GO:0002312,GO:0002313,GO:0002315,GO:0002335,GO:0002366,GO:0002376,GO:0002443,GO:0002449,GO:0002455,GO:0002460,GO:0002467,GO:0002520,GO:0002521,GO:0003674,GO:0003676,GO:0003677,GO:0003700,GO:0005488,GO:0005515,GO:…	NA	ko:K09258	ko04668,map04668	NA	NA	NA	ko00000,ko00001,ko03000,ko03110	35GYB@314146,39UIE@33154,3BMG1@33208,3CSA2@33213,3J4JY@40674,487KU@7711,49209@7742,4ME86@9443,COG0666@1,KOG0504@2759	K
TRINITY_DN1004_c0_g1_i9.p1	467	sp|P20749|BCL3_HUMAN	97396	0	732	85	Ank_2|PF12796.7|5.2e-08,Ank_2|PF12796.7|2.7e-13,Ank_2|PF12796.7|9.5e-09,Ank|PF00023.30|0.075,Ank|PF00023.30|0.002,Ank|PF00023.30|5.1,Ank|PF00023.30|1.4e-05,Ank|PF00023.30|3.3e-05,Ank|PF00023.30|1.6,Ank|PF00023.30|1.3e+02,Ank_3|PF13606.6|0.12,Ank_3|PF13606.6|0.32,Ank_3|PF13606.6|0.032,Ank_3|PF13606.6|0.041,Ank_3|PF13606.6|2.2e-05,Ank_3|PF13606.6|9,Ank_3|PF13606.6|2.2e+03,Ank_4|PF13637.6|0.034,Ank_…	GO:0000060,GO:0001562,GO:0001775,GO:0001817,GO:0001818,GO:0001819,GO:0002250,GO:0002252,GO:0002263,GO:0002266,GO:0002268,GO:0002285,GO:0002286,GO:0002287,GO:0002292,GO:0002293,GO:0002294,GO:0002312,GO:0002313,GO:0002315,GO:0002335,GO:0002366,GO:0002376,GO:0002443,GO:0002449,GO:0002455,GO:0002460,GO:0002467,GO:0002520,GO:0002521,GO:0003674,GO:0003676,GO:0003677,GO:0003700,GO:0005488,GO:0005515,GO:…	NA	ko:K09258	ko04668,map04668	NA	NA	NA	ko00000,ko00001,ko03000,ko03110	35GYB@314146,3623W@314294,39UIE@33154,3BMG1@33208,3CSA2@33213,3J4JY@40674,487KU@7711,49209@7742,4ME86@9443,COG0666@1,KOG0504@2759	K
TRINITY_DN1004_c1_g1_i1.p1	466	sp|Q15562|TEAD2_HUMAN	98222	0	904	100	YBD|PF17725.1|5.2e-94,TEA|PF01285.18|5e-27	GO:0000981,GO:0000988,GO:0000989,GO:0001067,GO:0001085,GO:0001101,GO:0001134,GO:0001221,GO:0001223,GO:0001568,GO:0001570,GO:0001838,GO:0001841,GO:0001843,GO:0001944,GO:0002009,GO:0003007,GO:0003143,GO:0003674,GO:0003676,GO:0003677,GO:0003700,GO:0003705,GO:0005488,GO:0005515,GO:0005575,GO:0005622,GO:0005623,GO:0005634,GO:0005654,GO:0005667,GO:0005737,GO:0005829,GO:0006139,GO:0006351,GO:0006352,GO:…	NA	ko:K09448	ko04011,ko04390,ko04391,ko04392,map04011,map04390,map04391,map04392	M00683	NA	NA	ko00000,ko00001,ko00002,ko03000	35JBC@314146,363TH@314294,38CZI@33154,3BCB8@33208,3CS2C@33213,3J6VK@40674,48A4A@7711,48Y6K@7742,4MADT@9443,KOG3841@1,KOG3841@2759	K
TRINITY_DN1004_c1_g1_i10.p1	452	sp|Q15562|TEAD2_HUMAN	98004	0	904	100	YBD|PF17725.1|4.9e-94,TEA|PF01285.18|4.8e-27	GO:0000981,GO:0000988,GO:0000989,GO:0001067,GO:0001085,GO:0001101,GO:0001134,GO:0001221,GO:0001223,GO:0001568,GO:0001570,GO:0001838,GO:0001841,GO:0001843,GO:0001944,GO:0002009,GO:0003007,GO:0003143,GO:0003674,GO:0003676,GO:0003677,GO:0003700,GO:0003705,GO:0005488,GO:0005515,GO:0005575,GO:0005622,GO:0005623,GO:0005634,GO:0005654,GO:0005667,GO:0005737,GO:0005829,GO:0006139,GO:0006351,GO:0006352,GO:…	NA	ko:K09448	ko04011,ko04390,ko04391,ko04392,map04011,map04390,map04391,map04392	M00683	NA	NA	ko00000,ko00001,ko00002,ko03000	35JBC@314146,38CZI@33154,3BCB8@33208,3CS2C@33213,3J6VK@40674,48A4A@7711,48Y6K@7742,4MADT@9443,KOG3841@1,KOG3841@2759	K
TRINITY_DN1004_c1_g1_i11.p1	466	sp|Q15562|TEAD2_HUMAN	98222	0	904	100	YBD|PF17725.1|5.2e-94,TEA|PF01285.18|5e-27	GO:0000981,GO:0000988,GO:0000989,GO:0001067,GO:0001085,GO:0001101,GO:0001134,GO:0001221,GO:0001223,GO:0001568,GO:0001570,GO:0001838,GO:0001841,GO:0001843,GO:0001944,GO:0002009,GO:0003007,GO:0003143,GO:0003674,GO:0003676,GO:0003677,GO:0003700,GO:0003705,GO:0005488,GO:0005515,GO:0005575,GO:0005622,GO:0005623,GO:0005634,GO:0005654,GO:0005667,GO:0005737,GO:0005829,GO:0006139,GO:0006351,GO:0006352,GO:…	NA	ko:K09448	ko04011,ko04390,ko04391,ko04392,map04011,map04390,map04391,map04392	M00683	NA	NA	ko00000,ko00001,ko00002,ko03000	35JBC@314146,363TH@314294,38CZI@33154,3BCB8@33208,3CS2C@33213,3J6VK@40674,48A4A@7711,48Y6K@7742,4MADT@9443,KOG3841@1,KOG3841@2759	K
TRINITY_DN1004_c1_g1_i12.p1	467	sp|Q15562|TEAD2_HUMAN	98004	0	904	100	YBD|PF17725.1|5.3e-94,TEA|PF01285.18|5e-27	GO:0000981,GO:0000988,GO:0000989,GO:0001067,GO:0001085,GO:0001101,GO:0001134,GO:0001221,GO:0001223,GO:0001568,GO:0001570,GO:0001838,GO:0001841,GO:0001843,GO:0001944,GO:0002009,GO:0003007,GO:0003143,GO:0003674,GO:0003676,GO:0003677,GO:0003700,GO:0003705,GO:0005488,GO:0005515,GO:0005575,GO:0005622,GO:0005623,GO:0005634,GO:0005654,GO:0005667,GO:0005737,GO:0005829,GO:0006139,GO:0006351,GO:0006352,GO:…	NA	ko:K09448	ko04011,ko04390,ko04391,ko04392,map04011,map04390,map04391,map04392	M00683	NA	NA	ko00000,ko00001,ko00002,ko03000	35JBC@314146,38CZI@33154,3BCB8@33208,3CS2C@33213,3J6VK@40674,48A4A@7711,48Y6K@7742,4MADT@9443,KOG3841@1,KOG3841@2759	K
TRINITY_DN1004_c1_g1_i14.p1	467	sp|Q15562|TEAD2_HUMAN	98004	0	904	100	YBD|PF17725.1|5.3e-94,TEA|PF01285.18|5e-27	GO:0000981,GO:0000988,GO:0000989,GO:0001067,GO:0001085,GO:0001101,GO:0001134,GO:0001221,GO:0001223,GO:0001568,GO:0001570,GO:0001838,GO:0001841,GO:0001843,GO:0001944,GO:0002009,GO:0003007,GO:0003143,GO:0003674,GO:0003676,GO:0003677,GO:0003700,GO:0003705,GO:0005488,GO:0005515,GO:0005575,GO:0005622,GO:0005623,GO:0005634,GO:0005654,GO:0005667,GO:0005737,GO:0005829,GO:0006139,GO:0006351,GO:0006352,GO:…	NA	ko:K09448	ko04011,ko04390,ko04391,ko04392,map04011,map04390,map04391,map04392	M00683	NA	NA	ko00000,ko00001,ko00002,ko03000	35JBC@314146,38CZI@33154,3BCB8@33208,3CS2C@33213,3J6VK@40674,48A4A@7711,48Y6K@7742,4MADT@9443,KOG3841@1,KOG3841@2759	K
TRINITY_DN1004_c1_g1_i15.p1	271	sp|P11049|CD37_HUMAN	93774	3.46e-167	464	91	Tetraspanin|PF00335.20|2.1e-49	GO:0001562,GO:0001772,GO:0002637,GO:0002639,GO:0002682,GO:0002683,GO:0002684,GO:0002694,GO:0002695,GO:0002697,GO:0002699,GO:0002700,GO:0002702,GO:0002831,GO:0002920,GO:0005575,GO:0005623,GO:0005886,GO:0005887,GO:0006950,GO:0006952,GO:0007154,GO:0007165,GO:0007166,GO:0008150,GO:0008285,GO:0009605,GO:0009607,GO:0009987,GO:0016020,GO:0016021,GO:0023052,GO:0030885,GO:0030886,GO:0031224,GO:0031226,GO:…	NA	ko:K06475	ko04640,map04640	NA	NA	NA	ko00000,ko00001,ko04090,ko04147	35F4W@314146,39X3G@33154,3BIJ5@33208,3D5GT@33213,3J3GZ@40674,48AK1@7711,48X4P@7742,4MGRD@9443,KOG3882@1,KOG3882@2759	S
TRINITY_DN1004_c1_g1_i16.p1	466	sp|Q15562|TEAD2_HUMAN	98222	0	904	100	YBD|PF17725.1|5.2e-94,TEA|PF01285.18|5e-27	GO:0000981,GO:0000988,GO:0000989,GO:0001067,GO:0001085,GO:0001101,GO:0001134,GO:0001221,GO:0001223,GO:0001568,GO:0001570,GO:0001838,GO:0001841,GO:0001843,GO:0001944,GO:0002009,GO:0003007,GO:0003143,GO:0003674,GO:0003676,GO:0003677,GO:0003700,GO:0003705,GO:0005488,GO:0005515,GO:0005575,GO:0005622,GO:0005623,GO:0005634,GO:0005654,GO:0005667,GO:0005737,GO:0005829,GO:0006139,GO:0006351,GO:0006352,GO:…	NA	ko:K09448	ko04011,ko04390,ko04391,ko04392,map04011,map04390,map04391,map04392	M00683	NA	NA	ko00000,ko00001,ko00002,ko03000	35JBC@314146,363TH@314294,38CZI@33154,3BCB8@33208,3CS2C@33213,3J6VK@40674,48A4A@7711,48Y6K@7742,4MADT@9443,KOG3841@1,KOG3841@2759	K
TRINITY_DN1004_c1_g1_i17.p1	262	sp|Q15562|TEAD2_HUMAN	98795	0	514	56	YBD|PF17725.1|9.7e-95	GO:0000981,GO:0000988,GO:0000989,GO:0001067,GO:0001085,GO:0001101,GO:0001134,GO:0001221,GO:0001223,GO:0001568,GO:0001570,GO:0001838,GO:0001841,GO:0001843,GO:0001944,GO:0002009,GO:0003007,GO:0003143,GO:0003674,GO:0003676,GO:0003677,GO:0003700,GO:0003705,GO:0005488,GO:0005515,GO:0005575,GO:0005622,GO:0005623,GO:0005634,GO:0005654,GO:0005667,GO:0005737,GO:0005829,GO:0006139,GO:0006351,GO:0006352,GO:…	NA	ko:K09448	ko04011,ko04390,ko04391,ko04392,map04011,map04390,map04391,map04392	M00683	NA	NA	ko00000,ko00001,ko00002,ko03000	35JBC@314146,38CZI@33154,3BCB8@33208,3CS2C@33213,3J6VK@40674,48A4A@7711,48Y6K@7742,4MADT@9443,KOG3841@1,KOG3841@2759	K
TRINITY_DN1004_c1_g1_i19.p1	454	sp|Q15562|TEAD2_HUMAN	95122	0	868	100	YBD|PF17725.1|3.1e-79,TEA|PF01285.18|4.8e-27	GO:0000981,GO:0000988,GO:0000989,GO:0001067,GO:0001085,GO:0001101,GO:0001134,GO:0001221,GO:0001223,GO:0001568,GO:0001570,GO:0001838,GO:0001841,GO:0001843,GO:0001944,GO:0002009,GO:0003007,GO:0003143,GO:0003674,GO:0003676,GO:0003677,GO:0003700,GO:0003705,GO:0005488,GO:0005515,GO:0005575,GO:0005622,GO:0005623,GO:0005634,GO:0005654,GO:0005667,GO:0005737,GO:0005829,GO:0006139,GO:0006351,GO:0006352,GO:…	NA	ko:K09448	ko04011,ko04390,ko04391,ko04392,map04011,map04390,map04391,map04392	M00683	NA	NA	ko00000,ko00001,ko00002,ko03000	35JBC@314146,38CZI@33154,3BCB8@33208,3CS2C@33213,3J6VK@40674,48A4A@7711,48Y6K@7742,4MADT@9443,KOG3841@1,KOG3841@2759	K
TRINITY_DN1004_c1_g1_i21.p1	467	sp|Q15562|TEAD2_HUMAN	98004	0	904	100	YBD|PF17725.1|5.3e-94,TEA|PF01285.18|5e-27	GO:0000981,GO:0000988,GO:0000989,GO:0001067,GO:0001085,GO:0001101,GO:0001134,GO:0001221,GO:0001223,GO:0001568,GO:0001570,GO:0001838,GO:0001841,GO:0001843,GO:0001944,GO:0002009,GO:0003007,GO:0003143,GO:0003674,GO:0003676,GO:0003677,GO:0003700,GO:0003705,GO:0005488,GO:0005515,GO:0005575,GO:0005622,GO:0005623,GO:0005634,GO:0005654,GO:0005667,GO:0005737,GO:0005829,GO:0006139,GO:0006351,GO:0006352,GO:…	NA	ko:K09448	ko04011,ko04390,ko04391,ko04392,map04011,map04390,map04391,map04392	M00683	NA	NA	ko00000,ko00001,ko00002,ko03000	35JBC@314146,38CZI@33154,3BCB8@33208,3CS2C@33213,3J6VK@40674,48A4A@7711,48Y6K@7742,4MADT@9443,KOG3841@1,KOG3841@2759	K
TRINITY_DN1004_c1_g1_i24.p1	451	sp|Q15562|TEAD2_HUMAN	98222	0	904	100	YBD|PF17725.1|4.8e-94,TEA|PF01285.18|4.8e-27	GO:0000981,GO:0000988,GO:0000989,GO:0001067,GO:0001085,GO:0001101,GO:0001134,GO:0001221,GO:0001223,GO:0001568,GO:0001570,GO:0001838,GO:0001841,GO:0001843,GO:0001944,GO:0002009,GO:0003007,GO:0003143,GO:0003674,GO:0003676,GO:0003677,GO:0003700,GO:0003705,GO:0005488,GO:0005515,GO:0005575,GO:0005622,GO:0005623,GO:0005634,GO:0005654,GO:0005667,GO:0005737,GO:0005829,GO:0006139,GO:0006351,GO:0006352,GO:…	NA	ko:K09448	ko04011,ko04390,ko04391,ko04392,map04011,map04390,map04391,map04392	M00683	NA	NA	ko00000,ko00001,ko00002,ko03000	35JBC@314146,363TH@314294,38CZI@33154,3BCB8@33208,3CS2C@33213,3J6VK@40674,48A4A@7711,48Y6K@7742,4MADT@9443,KOG3841@1,KOG3841@2759	K
TRINITY_DN1004_c1_g1_i4.p1	467	sp|Q15562|TEAD2_HUMAN	98004	0	904	100	YBD|PF17725.1|5.3e-94,TEA|PF01285.18|5e-27	GO:0000981,GO:0000988,GO:0000989,GO:0001067,GO:0001085,GO:0001101,GO:0001134,GO:0001221,GO:0001223,GO:0001568,GO:0001570,GO:0001838,GO:0001841,GO:0001843,GO:0001944,GO:0002009,GO:0003007,GO:0003143,GO:0003674,GO:0003676,GO:0003677,GO:0003700,GO:0003705,GO:0005488,GO:0005515,GO:0005575,GO:0005622,GO:0005623,GO:0005634,GO:0005654,GO:0005667,GO:0005737,GO:0005829,GO:0006139,GO:0006351,GO:0006352,GO:…	NA	ko:K09448	ko04011,ko04390,ko04391,ko04392,map04011,map04390,map04391,map04392	M00683	NA	NA	ko00000,ko00001,ko00002,ko03000	35JBC@314146,38CZI@33154,3BCB8@33208,3CS2C@33213,3J6VK@40674,48A4A@7711,48Y6K@7742,4MADT@9443,KOG3841@1,KOG3841@2759	K
TRINITY_DN1004_c1_g1_i5.p1	452	sp|Q15562|TEAD2_HUMAN	98004	0	904	100	YBD|PF17725.1|4.9e-94,TEA|PF01285.18|4.8e-27	GO:0000981,GO:0000988,GO:0000989,GO:0001067,GO:0001085,GO:0001101,GO:0001134,GO:0001221,GO:0001223,GO:0001568,GO:0001570,GO:0001838,GO:0001841,GO:0001843,GO:0001944,GO:0002009,GO:0003007,GO:0003143,GO:0003674,GO:0003676,GO:0003677,GO:0003700,GO:0003705,GO:0005488,GO:0005515,GO:0005575,GO:0005622,GO:0005623,GO:0005634,GO:0005654,GO:0005667,GO:0005737,GO:0005829,GO:0006139,GO:0006351,GO:0006352,GO:…	NA	ko:K09448	ko04011,ko04390,ko04391,ko04392,map04011,map04390,map04391,map04392	M00683	NA	NA	ko00000,ko00001,ko00002,ko03000	35JBC@314146,38CZI@33154,3BCB8@33208,3CS2C@33213,3J6VK@40674,48A4A@7711,48Y6K@7742,4MADT@9443,KOG3841@1,KOG3841@2759	K
TRINITY_DN1004_c1_g1_i6.p1	262	sp|Q15562|TEAD2_HUMAN	98795	0	514	56	YBD|PF17725.1|9.7e-95	GO:0000981,GO:0000988,GO:0000989,GO:0001067,GO:0001085,GO:0001101,GO:0001134,GO:0001221,GO:0001223,GO:0001568,GO:0001570,GO:0001838,GO:0001841,GO:0001843,GO:0001944,GO:0002009,GO:0003007,GO:0003143,GO:0003674,GO:0003676,GO:0003677,GO:0003700,GO:0003705,GO:0005488,GO:0005515,GO:0005575,GO:0005622,GO:0005623,GO:0005634,GO:0005654,GO:0005667,GO:0005737,GO:0005829,GO:0006139,GO:0006351,GO:0006352,GO:…	NA	ko:K09448	ko04011,ko04390,ko04391,ko04392,map04011,map04390,map04391,map04392	M00683	NA	NA	ko00000,ko00001,ko00002,ko03000	35JBC@314146,38CZI@33154,3BCB8@33208,3CS2C@33213,3J6VK@40674,48A4A@7711,48Y6K@7742,4MADT@9443,KOG3841@1,KOG3841@2759	K
TRINITY_DN1004_c1_g1_i9.p1	454	sp|Q15562|TEAD2_HUMAN	95122	0	868	100	YBD|PF17725.1|3.1e-79,TEA|PF01285.18|4.8e-27	GO:0000981,GO:0000988,GO:0000989,GO:0001067,GO:0001085,GO:0001101,GO:0001134,GO:0001221,GO:0001223,GO:0001568,GO:0001570,GO:0001838,GO:0001841,GO:0001843,GO:0001944,GO:0002009,GO:0003007,GO:0003143,GO:0003674,GO:0003676,GO:0003677,GO:0003700,GO:0003705,GO:0005488,GO:0005515,GO:0005575,GO:0005622,GO:0005623,GO:0005634,GO:0005654,GO:0005667,GO:0005737,GO:0005829,GO:0006139,GO:0006351,GO:0006352,GO:…	NA	ko:K09448	ko04011,ko04390,ko04391,ko04392,map04011,map04390,map04391,map04392	M00683	NA	NA	ko00000,ko00001,ko00002,ko03000	35JBC@314146,38CZI@33154,3BCB8@33208,3CS2C@33213,3J6VK@40674,48A4A@7711,48Y6K@7742,4MADT@9443,KOG3841@1,KOG3841@2759	K
TRINITY_DN1004_c1_g2_i1.p1	489	sp|Q99594|TEAD3_HUMAN	99.08	0	893	100	YBD|PF17725.1|3.4e-93,TEA|PF01285.18|5e-27	GO:0000003,GO:0000981,GO:0001067,GO:0001085,GO:0003674,GO:0003676,GO:0003677,GO:0003700,GO:0005488,GO:0005515,GO:0005575,GO:0005622,GO:0005623,GO:0005634,GO:0005654,GO:0005667,GO:0006139,GO:0006351,GO:0006352,GO:0006355,GO:0006357,GO:0006366,GO:0006367,GO:0006725,GO:0006807,GO:0007154,GO:0007165,GO:0007275,GO:0007399,GO:0007405,GO:0007565,GO:0008134,GO:0008150,GO:0008152,GO:0008283,GO:0008356,GO:…	NA	ko:K09448	ko04011,ko04390,ko04391,ko04392,map04011,map04390,map04391,map04392	M00683	NA	NA	ko00000,ko00001,ko00002,ko03000	38CZI@33154,3BCB8@33208,3CS2C@33213,3ERHP@33554,3J5ZH@40674,4802W@7711,48YSH@7742,KOG3841@1,KOG3841@2759	K
TRINITY_DN1004_c1_g2_i2.p1	224	sp|P70210|TEAD3_MOUSE	94634	3.73e-143	407	47	YBD|PF17725.1|6.3e-89	GO:0000003,GO:0000981,GO:0001067,GO:0001085,GO:0003674,GO:0003676,GO:0003677,GO:0003700,GO:0005488,GO:0005515,GO:0005575,GO:0005622,GO:0005623,GO:0005634,GO:0005654,GO:0005667,GO:0006139,GO:0006351,GO:0006352,GO:0006355,GO:0006357,GO:0006366,GO:0006367,GO:0006725,GO:0006807,GO:0007154,GO:0007165,GO:0007275,GO:0007399,GO:0007405,GO:0007565,GO:0008134,GO:0008150,GO:0008152,GO:0008283,GO:0008356,GO:…	NA	ko:K09448	ko04011,ko04390,ko04391,ko04392,map04011,map04390,map04391,map04392	M00683	NA	NA	ko00000,ko00001,ko00002,ko03000	35DSZ@314146,38CZI@33154,3BCB8@33208,3CS2C@33213,3J5ZH@40674,4802W@7711,48YSH@7742,4Q146@9989,KOG3841@1,KOG3841@2759	K
TRINITY_DN1004_c1_g3_i1.p1	119	sp|Q9GZN6|S6A16_HUMAN	59322	5.04e-32	119	16	NA	GO:0003333,GO:0003674,GO:0005215,GO:0005326,GO:0005342,GO:0005575,GO:0005622,GO:0005623,GO:0005886,GO:0005887,GO:0006810,GO:0006811,GO:0006820,GO:0006836,GO:0006865,GO:0008150,GO:0008509,GO:0008514,GO:0015075,GO:0015171,GO:0015318,GO:0015711,GO:0015849,GO:0016020,GO:0016021,GO:0022857,GO:0031224,GO:0031226,GO:0034220,GO:0044425,GO:0044459,GO:0044464,GO:0046942,GO:0046943,GO:0051179,GO:0051234,GO:…	NA	ko:K05048	NA	NA	NA	NA	ko00000,ko02000	35D55@314146,39XH7@33154,3BJYV@33208,3CRQQ@33213,3JAIX@40674,47ZXY@7711,4907K@7742,4M5ZJ@9443,COG0733@1,KOG3659@2759	P
TRINITY_DN1004_c1_g4_i1.p1	480	sp|Q15561|TEAD4_HUMAN	95794	0	818	99	YBD|PF17725.1|6.1e-95,TEA|PF01285.18|5.2e-27,MSP1a|PF11670.8|0.21	GO:0000003,GO:0000976,GO:0000977,GO:0000978,GO:0000981,GO:0000982,GO:0000987,GO:0001012,GO:0001067,GO:0001077,GO:0001085,GO:0001228,GO:0001501,GO:0001701,GO:0001708,GO:0001824,GO:0001825,GO:0001829,GO:0001830,GO:0003674,GO:0003676,GO:0003677,GO:0003690,GO:0003700,GO:0005488,GO:0005515,GO:0005575,GO:0005622,GO:0005623,GO:0005634,GO:0005654,GO:0005667,GO:0005737,GO:0006139,GO:0006351,GO:0006352,GO:…	NA	ko:K09448	ko04011,ko04390,ko04391,ko04392,map04011,map04390,map04391,map04392	M00683	NA	NA	ko00000,ko00001,ko00002,ko03000	35KR9@314146,38CZI@33154,3BCB8@33208,3CS2C@33213,3JAT3@40674,4802W@7711,4970A@7742,4MH8X@9443,4MVQZ@9604,KOG3841@1,KOG3841@2759	K
TRINITY_DN1004_c1_g4_i2.p1	437	sp|Q15561|TEAD4_HUMAN	85748	0	749	99	YBD|PF17725.1|4.9e-95,TEA|PF01285.18|4.5e-27	GO:0000003,GO:0000976,GO:0000977,GO:0000978,GO:0000981,GO:0000982,GO:0000987,GO:0001012,GO:0001067,GO:0001077,GO:0001085,GO:0001228,GO:0001501,GO:0001701,GO:0001708,GO:0001824,GO:0001825,GO:0001829,GO:0001830,GO:0003674,GO:0003676,GO:0003677,GO:0003690,GO:0003700,GO:0005488,GO:0005515,GO:0005575,GO:0005622,GO:0005623,GO:0005634,GO:0005654,GO:0005667,GO:0005737,GO:0006139,GO:0006351,GO:0006352,GO:…	NA	ko:K09448	ko04011,ko04390,ko04391,ko04392,map04011,map04390,map04391,map04392	M00683	NA	NA	ko00000,ko00001,ko00002,ko03000	35KR9@314146,38CZI@33154,3BCB8@33208,3CS2C@33213,3JAT3@40674,4802W@7711,4970A@7742,4MH8X@9443,4MVQZ@9604,KOG3841@1,KOG3841@2759	K
TRINITY_DN1004_c2_g1_i1.p1	435	sp|Q92484|ASM3A_HUMAN	95622	0	866	96	Metallophos|PF00149.28|2.5e-16,Amb_V_allergen|PF03913.13|5.4e+03,Amb_V_allergen|PF03913.13|0.84	GO:0003674,GO:0003824,GO:0005488,GO:0005575,GO:0005576,GO:0005615,GO:0006139,GO:0006725,GO:0006753,GO:0006793,GO:0006796,GO:0006807,GO:0008081,GO:0008150,GO:0008152,GO:0008270,GO:0009056,GO:0009058,GO:0009141,GO:0009143,GO:0009987,GO:0016787,GO:0016788,GO:0018130,GO:0019438,GO:0019439,GO:0019637,GO:0034404,GO:0034641,GO:0034654,GO:0034655,GO:0042578,GO:0043167,GO:0043169,GO:0044237,GO:0044238,GO:…	NA	ko:K01128	NA	NA	NA	NA	ko00000,ko01000	35CE1@314146,38E4G@33154,3BEWN@33208,3CV2I@33213,3JBS0@40674,4843Y@7711,49394@7742,4MB0A@9443,KOG3770@1,KOG3770@2759	I
TRINITY_DN10052_c0_g1_i1.p1	158	NA	NA	NA	NA	NA	NA	NA	NA	NA	NA	NA	NA	NA	NA	NA	NA
TRINITY_DN10052_c0_g2_i1.p1	183	sp|A6NGR9|MROH6_HUMAN	93443	5.29e-74	236	17	HEAT_2|PF13646.6|0.23,HEAT_2|PF13646.6|1.1e+04	NA	NA	NA	NA	NA	NA	NA	NA	2SUFR@2759,35NIT@314146,39XA7@33154,3BNHB@33208,3D1G0@33213,3J9RR@40674,480RK@7711,498TM@7742,4M7H4@9443,KOG2032@1	S
TRINITY_DN100533_c0_g1_i1.p1	127	NA	NA	NA	NA	NA	DUF4656|PF15551.6|0.053,FeThRed_B|PF02943.15|1.5e+02,FeThRed_B|PF02943.15|0.22	NA	NA	NA	NA	NA	NA	NA	NA	NA	NA
TRINITY_DN100534_c0_g1_i1.p1	104	sp|P48167|GLRB_HUMAN	100	1.66e-68	213	21	Neur_chan_LBD|PF02931.23|9.2e-13,DUF844|PF05815.11|0.046	GO:0000003,GO:0001101,GO:0001941,GO:0001964,GO:0003008,GO:0003674,GO:0005215,GO:0005216,GO:0005230,GO:0005231,GO:0005237,GO:0005253,GO:0005254,GO:0005488,GO:0005575,GO:0005622,GO:0005623,GO:0005737,GO:0005783,GO:0005886,GO:0005887,GO:0006810,GO:0006811,GO:0006820,GO:0006821,GO:0007154,GO:0007165,GO:0007166,GO:0007186,GO:0007218,GO:0007267,GO:0007268,GO:0007275,GO:0007338,GO:0007340,GO:0007399,GO:…	NA	ko:K05196	ko04080,map04080	NA	NA	NA	ko00000,ko00001,ko04040,ko04131	38Z7P@33154,3BFHB@33208,3D197@33213,3J5GD@40674,485ES@7711,48Z3N@7742,4M2X3@9397,KOG3644@1,KOG3644@2759	T
TRINITY_DN10053_c0_g1_i12.p1	114	sp|Q8N6N3|CA052_HUMAN	96739	5.19e-50	156	51	DUF4660|PF15559.6|2.1e-21	GO:0005575,GO:0005622,GO:0005623,GO:0005634,GO:0043226,GO:0043227,GO:0043229,GO:0043231,GO:0044424,GO:0044464	NA	NA	NA	NA	NA	NA	NA	28NZA@1,2QVJV@2759,35HBN@314146,39WCA@33154,3BQQK@33208,3D447@33213,3JF2W@40674,488F8@7711,490YZ@7742,4MB3A@9443	S
TRINITY_DN10053_c0_g1_i14.p1	136	sp|Q8N6N3|CA052_HUMAN	88158	3.16e-42	138	42	DUF4660|PF15559.6|1.8e-09,DUF4660|PF15559.6|9.1e+02	GO:0005575,GO:0005622,GO:0005623,GO:0005634,GO:0043226,GO:0043227,GO:0043229,GO:0043231,GO:0044424,GO:0044464	NA	NA	NA	NA	NA	NA	NA	28NZA@1,2QVJV@2759,35HBN@314146,35ZNN@314294,39WCA@33154,3BQQK@33208,3D447@33213,3JF2W@40674,488F8@7711,490YZ@7742,4MB3A@9443	S
TRINITY_DN10053_c0_g1_i2.p1	114	sp|Q8N6N3|CA052_HUMAN	96739	5.19e-50	156	51	DUF4660|PF15559.6|2.1e-21	GO:0005575,GO:0005622,GO:0005623,GO:0005634,GO:0043226,GO:0043227,GO:0043229,GO:0043231,GO:0044424,GO:0044464	NA	NA	NA	NA	NA	NA	NA	28NZA@1,2QVJV@2759,35HBN@314146,39WCA@33154,3BQQK@33208,3D447@33213,3JF2W@40674,488F8@7711,490YZ@7742,4MB3A@9443	S
TRINITY_DN10053_c0_g1_i4.p1	114	sp|Q8N6N3|CA052_HUMAN	96739	5.19e-50	156	51	DUF4660|PF15559.6|2.1e-21	GO:0005575,GO:0005622,GO:0005623,GO:0005634,GO:0043226,GO:0043227,GO:0043229,GO:0043231,GO:0044424,GO:0044464	NA	NA	NA	NA	NA	NA	NA	28NZA@1,2QVJV@2759,35HBN@314146,39WCA@33154,3BQQK@33208,3D447@33213,3JF2W@40674,488F8@7711,490YZ@7742,4MB3A@9443	S
TRINITY_DN10053_c0_g1_i5.p1	198	sp|Q8N6N3|CA052_HUMAN	96894	1.65e-110	313	88	DUF4660|PF15559.6|1.2e-37,DUF4660|PF15559.6|6.2e+03,MRI|PF15325.6|1.9,MRI|PF15325.6|68	GO:0005575,GO:0005622,GO:0005623,GO:0005634,GO:0043226,GO:0043227,GO:0043229,GO:0043231,GO:0044424,GO:0044464	NA	NA	NA	NA	NA	NA	NA	28NZA@1,2QVJV@2759,35HBN@314146,39WCA@33154,3BQQK@33208,3D447@33213,3JF2W@40674,488F8@7711,490YZ@7742,4MB3A@9443	S
TRINITY_DN10053_c0_g1_i9.p1	114	sp|Q8N6N3|CA052_HUMAN	96739	5.19e-50	156	51	DUF4660|PF15559.6|2.1e-21	GO:0005575,GO:0005622,GO:0005623,GO:0005634,GO:0043226,GO:0043227,GO:0043229,GO:0043231,GO:0044424,GO:0044464	NA	NA	NA	NA	NA	NA	NA	28NZA@1,2QVJV@2759,35HBN@314146,39WCA@33154,3BQQK@33208,3D447@33213,3JF2W@40674,488F8@7711,490YZ@7742,4MB3A@9443	S
TRINITY_DN10053_c2_g1_i1.p1	101	NA	NA	NA	NA	NA	Lar_restr_allev|PF14354.6|0.32	NA	NA	NA	NA	NA	NA	NA	NA	NA	NA
TRINITY_DN10056_c0_g1_i1.p1	436	sp|Q8N806|UBR7_HUMAN	95192	0	788	98	zf-UBR|PF02207.20|1.4e-12,zf-UBR|PF02207.20|1.9e+03,zf-UBR|PF02207.20|1.8e+04,PHD|PF00628.29|3.6e+02,PHD|PF00628.29|1.1e+04,PHD|PF00628.29|0.00021,PHD|PF00628.29|1.5e+04,PHD|PF00628.29|4.4e+03	NA	2.3.2.27	ko:K11979	NA	NA	NA	NA	ko00000,ko01000,ko04121	35K2X@314146,38GJS@33154,3BA1D@33208,3CXRE@33213,3JBS9@40674,489QX@7711,497NT@7742,4MEZT@9443,KOG2752@1,KOG2752@2759	S
TRINITY_DN10056_c0_g1_i2.p1	170	sp|Q8N806|UBR7_HUMAN	94531	2.98e-83	252	30	NA	NA	2.3.2.27	ko:K11979	NA	NA	NA	NA	ko00000,ko01000,ko04121	35K2X@314146,38GJS@33154,3BA1D@33208,3CXRE@33213,3JBS9@40674,489QX@7711,497NT@7742,4MEZT@9443,KOG2752@1,KOG2752@2759	S
TRINITY_DN10056_c0_g1_i3.p2	424	sp|Q8N806|UBR7_HUMAN	96	0	810	100	zf-UBR|PF02207.20|1.3e-12,zf-UBR|PF02207.20|2e+03,zf-UBR|PF02207.20|1.8e+04,PHD|PF00628.29|3.5e+02,PHD|PF00628.29|1.1e+04,PHD|PF00628.29|0.00021,PHD|PF00628.29|1.5e+04,PHD|PF00628.29|3.8e+03	NA	2.3.2.27	ko:K11979	NA	NA	NA	NA	ko00000,ko01000,ko04121	35K2X@314146,38GJS@33154,3BA1D@33208,3CXRE@33213,3JBS9@40674,489QX@7711,497NT@7742,4MEZT@9443,KOG2752@1,KOG2752@2759	S
TRINITY_DN10056_c0_g1_i4.p1	436	sp|Q8N806|UBR7_HUMAN	95192	0	788	98	zf-UBR|PF02207.20|1.4e-12,zf-UBR|PF02207.20|1.9e+03,zf-UBR|PF02207.20|1.8e+04,PHD|PF00628.29|3.6e+02,PHD|PF00628.29|1.1e+04,PHD|PF00628.29|0.00021,PHD|PF00628.29|1.5e+04,PHD|PF00628.29|4.4e+03	NA	2.3.2.27	ko:K11979	NA	NA	NA	NA	ko00000,ko01000,ko04121	35K2X@314146,38GJS@33154,3BA1D@33208,3CXRE@33213,3JBS9@40674,489QX@7711,497NT@7742,4MEZT@9443,KOG2752@1,KOG2752@2759	S
TRINITY_DN10056_c0_g1_i5.p1	126	sp|Q8N806|UBR7_HUMAN	95041	3.04e-77	235	28	zf-UBR|PF02207.20|9.7e-14,zf-UBR|PF02207.20|1.1e+04,FRG2|PF15315.6|0.11	NA	2.3.2.27	ko:K11979	NA	NA	NA	NA	ko00000,ko01000,ko04121	35K2X@314146,38GJS@33154,3BA1D@33208,3CXRE@33213,3JBS9@40674,489QX@7711,497NT@7742,4MEZT@9443,KOG2752@1,KOG2752@2759	S
TRINITY_DN10056_c0_g1_i7.p2	424	sp|Q8N806|UBR7_HUMAN	96	0	810	100	zf-UBR|PF02207.20|1.3e-12,zf-UBR|PF02207.20|2e+03,zf-UBR|PF02207.20|1.8e+04,PHD|PF00628.29|3.5e+02,PHD|PF00628.29|1.1e+04,PHD|PF00628.29|0.00021,PHD|PF00628.29|1.5e+04,PHD|PF00628.29|3.8e+03	NA	2.3.2.27	ko:K11979	NA	NA	NA	NA	ko00000,ko01000,ko04121	35K2X@314146,38GJS@33154,3BA1D@33208,3CXRE@33213,3JBS9@40674,489QX@7711,497NT@7742,4MEZT@9443,KOG2752@1,KOG2752@2759	S
TRINITY_DN10057_c0_g1_i1.p1	172	sp|Q8NDV1|SIA7C_HUMAN	97794	1.23e-96	282	45	Glyco_transf_29|PF00777.18|1.7e-18,PIF|PF05092.12|0.019	GO:0000139,GO:0001665,GO:0003674,GO:0003824,GO:0005575,GO:0005622,GO:0005623,GO:0005634,GO:0005654,GO:0005737,GO:0005794,GO:0005975,GO:0006464,GO:0006486,GO:0006487,GO:0006629,GO:0006643,GO:0006664,GO:0006665,GO:0006672,GO:0006677,GO:0006687,GO:0006807,GO:0008150,GO:0008152,GO:0008373,GO:0009058,GO:0009059,GO:0009100,GO:0009101,GO:0009311,GO:0009987,GO:0012505,GO:0016020,GO:0016740,GO:0016757,GO:…	NA	ko:K03373	ko00604,ko01100,map00604,map01100	NA	R05959	NA	ko00000,ko00001,ko01000,ko01003	35FWN@314146,36A0P@314294,38F4Y@33154,3BFM3@33208,3CUP6@33213,3J536@40674,483J7@7711,48UZD@7742,4M8X1@9443,KOG2692@1,KOG2692@2759	G
TRINITY_DN10057_c0_g1_i13.p1	342	sp|Q8NDV1|SIA7C_HUMAN	98689	0	637	100	Glyco_transf_29|PF00777.18|6.7e-32,PIF|PF05092.12|0.038	GO:0000139,GO:0001665,GO:0003674,GO:0003824,GO:0005575,GO:0005622,GO:0005623,GO:0005634,GO:0005654,GO:0005737,GO:0005794,GO:0005975,GO:0006464,GO:0006486,GO:0006487,GO:0006629,GO:0006643,GO:0006664,GO:0006665,GO:0006672,GO:0006677,GO:0006687,GO:0006807,GO:0008150,GO:0008152,GO:0008373,GO:0009058,GO:0009059,GO:0009100,GO:0009101,GO:0009311,GO:0009987,GO:0012505,GO:0016020,GO:0016740,GO:0016757,GO:…	NA	ko:K03373	ko00604,ko01100,map00604,map01100	NA	R05959	NA	ko00000,ko00001,ko01000,ko01003	35FWN@314146,36A0P@314294,38F4Y@33154,3BFM3@33208,3CUP6@33213,3J536@40674,483J7@7711,48UZD@7742,4M8X1@9443,KOG2692@1,KOG2692@2759	G
TRINITY_DN10057_c0_g1_i15.p1	218	sp|Q8NDV1|SIA7C_HUMAN	98157	9.94e-164	454	71	Glyco_transf_29|PF00777.18|9.6e-25,PIF|PF05092.12|0.048	GO:0000139,GO:0001665,GO:0003674,GO:0003824,GO:0005575,GO:0005622,GO:0005623,GO:0005634,GO:0005654,GO:0005737,GO:0005794,GO:0005975,GO:0006464,GO:0006486,GO:0006487,GO:0006629,GO:0006643,GO:0006664,GO:0006665,GO:0006672,GO:0006677,GO:0006687,GO:0006807,GO:0008150,GO:0008152,GO:0008373,GO:0009058,GO:0009059,GO:0009100,GO:0009101,GO:0009311,GO:0009987,GO:0012505,GO:0016020,GO:0016740,GO:0016757,GO:…	NA	ko:K03373	ko00604,ko01100,map00604,map01100	NA	R05959	NA	ko00000,ko00001,ko01000,ko01003	35FWN@314146,36A0P@314294,38F4Y@33154,3BFM3@33208,3CUP6@33213,3J536@40674,483J7@7711,48UZD@7742,4M8X1@9443,KOG2692@1,KOG2692@2759	G
TRINITY_DN10057_c0_g1_i8.p1	218	sp|Q8NDV1|SIA7C_HUMAN	98157	9.94e-164	454	71	Glyco_transf_29|PF00777.18|9.6e-25,PIF|PF05092.12|0.048	GO:0000139,GO:0001665,GO:0003674,GO:0003824,GO:0005575,GO:0005622,GO:0005623,GO:0005634,GO:0005654,GO:0005737,GO:0005794,GO:0005975,GO:0006464,GO:0006486,GO:0006487,GO:0006629,GO:0006643,GO:0006664,GO:0006665,GO:0006672,GO:0006677,GO:0006687,GO:0006807,GO:0008150,GO:0008152,GO:0008373,GO:0009058,GO:0009059,GO:0009100,GO:0009101,GO:0009311,GO:0009987,GO:0012505,GO:0016020,GO:0016740,GO:0016757,GO:…	NA	ko:K03373	ko00604,ko01100,map00604,map01100	NA	R05959	NA	ko00000,ko00001,ko01000,ko01003	35FWN@314146,36A0P@314294,38F4Y@33154,3BFM3@33208,3CUP6@33213,3J536@40674,483J7@7711,48UZD@7742,4M8X1@9443,KOG2692@1,KOG2692@2759	G
TRINITY_DN10058_c0_g1_i2.p2	103	sp|Q5PXS1|LCK_AOTNA	95455	2.16e-54	177	17	Pkinase_Tyr|PF07714.17|4.2e-21,Pkinase|PF00069.25|5.2e-11,DUF4390|PF14334.6|0.044	GO:0000242,GO:0000302,GO:0001772,GO:0001775,GO:0001784,GO:0001932,GO:0001934,GO:0002253,GO:0002376,GO:0002429,GO:0002520,GO:0002521,GO:0002682,GO:0002684,GO:0002694,GO:0002696,GO:0002757,GO:0002764,GO:0002768,GO:0003674,GO:0003823,GO:0003824,GO:0004672,GO:0004713,GO:0004715,GO:0004721,GO:0004722,GO:0005102,GO:0005488,GO:0005515,GO:0005575,GO:0005622,GO:0005623,GO:0005737,GO:0005813,GO:0005815,GO:…	2.7.10.2	ko:K05856	ko04064,ko04380,ko04650,ko04658,ko04659,ko04660,ko05166,ko05340,map04064,map04380,map04650,map04658,map04659,map04660,map05166,map05340	NA	NA	NA	ko00000,ko00001,ko01000,ko01001,ko03036,ko04516	39GIW@33154,3BF7F@33208,3D2GK@33213,3EQUV@33554,3JC3Z@40674,48AR5@7711,48Y83@7742,COG0515@1,KOG0197@2759	T
TRINITY_DN10058_c0_g1_i4.p1	322	sp|Q5PXS1|LCK_AOTNA	99237	0	550	51	SH2|PF00017.24|5.4e-25,SH3_1|PF00018.28|1.1e+04,SH3_1|PF00018.28|9.9e-14,SH3_9|PF14604.6|3.1e+03,SH3_9|PF14604.6|2.7e-08,SH3_2|PF07653.17|2.9e-08,SH3_2|PF07653.17|4.6e+03,Cellulase|PF00150.18|0.3,Cellulase|PF00150.18|5.5e+03	NA	2.7.10.2	ko:K05856	ko04064,ko04380,ko04650,ko04658,ko04659,ko04660,ko05166,ko05340,map04064,map04380,map04650,map04658,map04659,map04660,map05166,map05340	NA	NA	NA	ko00000,ko00001,ko01000,ko01001,ko03036,ko04516	35KYB@314146,369BJ@314294,39GIW@33154,3BF7F@33208,3D2GK@33213,3JC3Z@40674,48AR5@7711,48Y83@7742,4MI5S@9443,COG0515@1,KOG0197@2759	T
TRINITY_DN10058_c0_g1_i6.p1	103	sp|Q5PXS1|LCK_AOTNA	95455	2.16e-54	177	17	Pkinase_Tyr|PF07714.17|4.2e-21,Pkinase|PF00069.25|5.2e-11,DUF4390|PF14334.6|0.044	GO:0000242,GO:0000302,GO:0001772,GO:0001775,GO:0001784,GO:0001932,GO:0001934,GO:0002253,GO:0002376,GO:0002429,GO:0002520,GO:0002521,GO:0002682,GO:0002684,GO:0002694,GO:0002696,GO:0002757,GO:0002764,GO:0002768,GO:0003674,GO:0003823,GO:0003824,GO:0004672,GO:0004713,GO:0004715,GO:0004721,GO:0004722,GO:0005102,GO:0005488,GO:0005515,GO:0005575,GO:0005622,GO:0005623,GO:0005737,GO:0005813,GO:0005815,GO:…	2.7.10.2	ko:K05856	ko04064,ko04380,ko04650,ko04658,ko04659,ko04660,ko05166,ko05340,map04064,map04380,map04650,map04658,map04659,map04660,map05166,map05340	NA	NA	NA	ko00000,ko00001,ko01000,ko01001,ko03036,ko04516	39GIW@33154,3BF7F@33208,3D2GK@33213,3EQUV@33554,3JC3Z@40674,48AR5@7711,48Y83@7742,COG0515@1,KOG0197@2759	T
TRINITY_DN10058_c0_g1_i7.p1	363	sp|Q5PXS1|LCK_AOTNA	98276	0	719	68	Pkinase_Tyr|PF07714.17|2.3e-26,SH2|PF00017.24|6.7e-25,Pkinase|PF00069.25|1e-14,SH3_1|PF00018.28|1.3e+04,SH3_1|PF00018.28|1.2e-13,SH3_9|PF14604.6|4.1e+03,SH3_9|PF14604.6|3.3e-08,SH3_2|PF07653.17|3.5e-08,SH3_2|PF07653.17|5.3e+03,SH3_16|PF18348.1|0.58,SH3_16|PF18348.1|3.5e+03	GO:0000242,GO:0000302,GO:0001772,GO:0001775,GO:0001784,GO:0001932,GO:0001934,GO:0002253,GO:0002376,GO:0002429,GO:0002520,GO:0002521,GO:0002682,GO:0002684,GO:0002694,GO:0002696,GO:0002757,GO:0002764,GO:0002768,GO:0003674,GO:0003823,GO:0003824,GO:0004672,GO:0004713,GO:0004715,GO:0004721,GO:0004722,GO:0005102,GO:0005488,GO:0005515,GO:0005575,GO:0005622,GO:0005623,GO:0005737,GO:0005813,GO:0005815,GO:…	2.7.10.2	ko:K05856	ko04064,ko04380,ko04650,ko04658,ko04659,ko04660,ko05166,ko05340,map04064,map04380,map04650,map04658,map04659,map04660,map05166,map05340	NA	NA	NA	ko00000,ko00001,ko01000,ko01001,ko03036,ko04516	35KYB@314146,39GIW@33154,3BF7F@33208,3D2GK@33213,3JC3Z@40674,48AR5@7711,48Y83@7742,4MI5S@9443,4MVW4@9604,COG0515@1,KOG0197@2759	T
TRINITY_DN10058_c0_g1_i9.p1	403	sp|Q5PXS1|LCK_AOTNA	98276	0	719	68	Pkinase_Tyr|PF07714.17|2.8e-26,SH2|PF00017.24|8e-25,Pkinase|PF00069.25|1.2e-14,SH3_1|PF00018.28|1.4e-13,SH3_9|PF14604.6|4.2e+03,SH3_9|PF14604.6|3.8e-08,SH3_2|PF07653.17|4.1e-08,SH3_2|PF07653.17|6e+03	GO:0000242,GO:0000302,GO:0001772,GO:0001775,GO:0001784,GO:0001932,GO:0001934,GO:0002253,GO:0002376,GO:0002429,GO:0002520,GO:0002521,GO:0002682,GO:0002684,GO:0002694,GO:0002696,GO:0002757,GO:0002764,GO:0002768,GO:0003674,GO:0003823,GO:0003824,GO:0004672,GO:0004713,GO:0004715,GO:0004721,GO:0004722,GO:0005102,GO:0005488,GO:0005515,GO:0005575,GO:0005622,GO:0005623,GO:0005737,GO:0005813,GO:0005815,GO:…	2.7.10.2	ko:K05856	ko04064,ko04380,ko04650,ko04658,ko04659,ko04660,ko05166,ko05340,map04064,map04380,map04650,map04658,map04659,map04660,map05166,map05340	NA	NA	NA	ko00000,ko00001,ko01000,ko01001,ko03036,ko04516	35KYB@314146,39GIW@33154,3BF7F@33208,3D2GK@33213,3JC3Z@40674,48AR5@7711,48Y83@7742,4MI5S@9443,4MVW4@9604,COG0515@1,KOG0197@2759	T
TRINITY_DN1005_c0_g1_i1.p1	442	sp|Q92504|S39A7_HUMAN	92768	0	718	86	Zip|PF02535.22|8.6,Zip|PF02535.22|5e-54	GO:0000041,GO:0003674,GO:0005215,GO:0005385,GO:0005575,GO:0005622,GO:0005623,GO:0005634,GO:0005654,GO:0005737,GO:0005783,GO:0005789,GO:0005794,GO:0005801,GO:0006810,GO:0006811,GO:0006812,GO:0006829,GO:0006873,GO:0006875,GO:0006882,GO:0008150,GO:0008324,GO:0009987,GO:0012505,GO:0015075,GO:0015318,GO:0016020,GO:0019725,GO:0022857,GO:0022890,GO:0030001,GO:0030003,GO:0031090,GO:0031974,GO:0031981,GO:…	NA	ko:K14713	NA	NA	NA	NA	ko00000,ko02000	35CD5@314146,38FZT@33154,3BEK2@33208,3CS6P@33213,3J1K0@40674,4816E@7711,491WW@7742,4MFJX@9443,COG0428@1,KOG2693@2759	P
TRINITY_DN1005_c0_g1_i11.p1	442	sp|Q92504|S39A7_HUMAN	92768	0	718	86	Zip|PF02535.22|8.6,Zip|PF02535.22|5e-54	GO:0000041,GO:0003674,GO:0005215,GO:0005385,GO:0005575,GO:0005622,GO:0005623,GO:0005634,GO:0005654,GO:0005737,GO:0005783,GO:0005789,GO:0005794,GO:0005801,GO:0006810,GO:0006811,GO:0006812,GO:0006829,GO:0006873,GO:0006875,GO:0006882,GO:0008150,GO:0008324,GO:0009987,GO:0012505,GO:0015075,GO:0015318,GO:0016020,GO:0019725,GO:0022857,GO:0022890,GO:0030001,GO:0030003,GO:0031090,GO:0031974,GO:0031981,GO:…	NA	ko:K14713	NA	NA	NA	NA	ko00000,ko02000	35CD5@314146,38FZT@33154,3BEK2@33208,3CS6P@33213,3J1K0@40674,4816E@7711,491WW@7742,4MFJX@9443,COG0428@1,KOG2693@2759	P
TRINITY_DN1005_c0_g1_i12.p1	470	sp|Q92504|S39A7_HUMAN	95949	0	700	100	Zip|PF02535.22|9.5,Zip|PF02535.22|7.4e-79	GO:0000041,GO:0003674,GO:0005215,GO:0005385,GO:0005575,GO:0005622,GO:0005623,GO:0005634,GO:0005654,GO:0005737,GO:0005783,GO:0005789,GO:0005794,GO:0005801,GO:0006810,GO:0006811,GO:0006812,GO:0006829,GO:0006873,GO:0006875,GO:0006882,GO:0008150,GO:0008324,GO:0009987,GO:0012505,GO:0015075,GO:0015318,GO:0016020,GO:0019725,GO:0022857,GO:0022890,GO:0030001,GO:0030003,GO:0031090,GO:0031974,GO:0031981,GO:…	NA	ko:K14713	NA	NA	NA	NA	ko00000,ko02000	35CD5@314146,38FZT@33154,3BEK2@33208,3CS6P@33213,3J1K0@40674,4816E@7711,491WW@7742,4MFJX@9443,COG0428@1,KOG2693@2759	P
TRINITY_DN1005_c0_g1_i13.p1	264	sp|Q5RFD5|S39A7_PONAB	96124	1.01e-172	485	55	Zip|PF02535.22|1.2e-57,SelP_N|PF04592.14|14	GO:0000041,GO:0003674,GO:0005215,GO:0005385,GO:0005575,GO:0005622,GO:0005623,GO:0005634,GO:0005654,GO:0005737,GO:0005783,GO:0005789,GO:0005794,GO:0005801,GO:0006810,GO:0006811,GO:0006812,GO:0006829,GO:0006873,GO:0006875,GO:0006882,GO:0008150,GO:0008324,GO:0009987,GO:0012505,GO:0015075,GO:0015318,GO:0016020,GO:0019725,GO:0022857,GO:0022890,GO:0030001,GO:0030003,GO:0031090,GO:0031974,GO:0031981,GO:…	NA	ko:K14713	NA	NA	NA	NA	ko00000,ko02000	35CD5@314146,38FZT@33154,3BEK2@33208,3CS6P@33213,3J1K0@40674,4816E@7711,491WW@7742,4MFJX@9443,COG0428@1,KOG2693@2759	P
TRINITY_DN1005_c0_g1_i14.p1	470	sp|Q92504|S39A7_HUMAN	95949	0	700	100	Zip|PF02535.22|9.5,Zip|PF02535.22|7.4e-79	GO:0000041,GO:0003674,GO:0005215,GO:0005385,GO:0005575,GO:0005622,GO:0005623,GO:0005634,GO:0005654,GO:0005737,GO:0005783,GO:0005789,GO:0005794,GO:0005801,GO:0006810,GO:0006811,GO:0006812,GO:0006829,GO:0006873,GO:0006875,GO:0006882,GO:0008150,GO:0008324,GO:0009987,GO:0012505,GO:0015075,GO:0015318,GO:0016020,GO:0019725,GO:0022857,GO:0022890,GO:0030001,GO:0030003,GO:0031090,GO:0031974,GO:0031981,GO:…	NA	ko:K14713	NA	NA	NA	NA	ko00000,ko02000	35CD5@314146,38FZT@33154,3BEK2@33208,3CS6P@33213,3J1K0@40674,4816E@7711,491WW@7742,4MFJX@9443,COG0428@1,KOG2693@2759	P
TRINITY_DN1005_c0_g1_i15.p2	130	sp|Q92506|DHB8_HUMAN	92248	1.23e-80	238	49	adh_short|PF00106.25|2e-18,adh_short_C2|PF13561.6|3.4e-14,KR|PF08659.10|5.5e-10,Epimerase|PF01370.21|0.05,RmlD_sub_bind|PF04321.17|0.069,THF_DHG_CYH_C|PF02882.19|0.23	GO:0000166,GO:0003674,GO:0003824,GO:0003857,GO:0004303,GO:0005488,GO:0005575,GO:0005622,GO:0005623,GO:0005737,GO:0005739,GO:0005740,GO:0005759,GO:0005886,GO:0006082,GO:0006629,GO:0006631,GO:0006633,GO:0006694,GO:0006703,GO:0008150,GO:0008152,GO:0008202,GO:0008209,GO:0008210,GO:0008610,GO:0009058,GO:0009987,GO:0010817,GO:0016020,GO:0016043,GO:0016053,GO:0016229,GO:0016491,GO:0016614,GO:0016616,GO:…	1.1.1.239,1.1.1.62	ko:K13370	ko00140,ko01100,map00140,map01100	NA	R01836,R02352,R02353,R04681,R04682,R08945,R08980	RC00127,RC00261	ko00000,ko00001,ko01000	35B31@314146,39S00@33154,3BGVB@33208,3CXFR@33213,3J3PQ@40674,487AN@7711,498KG@7742,4ME2B@9443,COG1028@1,KOG1200@2759	Q
TRINITY_DN1005_c0_g1_i16.p2	264	sp|Q5RFD5|S39A7_PONAB	96124	1.01e-172	485	55	Zip|PF02535.22|1.2e-57,SelP_N|PF04592.14|14	GO:0000041,GO:0003674,GO:0005215,GO:0005385,GO:0005575,GO:0005622,GO:0005623,GO:0005634,GO:0005654,GO:0005737,GO:0005783,GO:0005789,GO:0005794,GO:0005801,GO:0006810,GO:0006811,GO:0006812,GO:0006829,GO:0006873,GO:0006875,GO:0006882,GO:0008150,GO:0008324,GO:0009987,GO:0012505,GO:0015075,GO:0015318,GO:0016020,GO:0019725,GO:0022857,GO:0022890,GO:0030001,GO:0030003,GO:0031090,GO:0031974,GO:0031981,GO:…	NA	ko:K14713	NA	NA	NA	NA	ko00000,ko02000	35CD5@314146,38FZT@33154,3BEK2@33208,3CS6P@33213,3J1K0@40674,4816E@7711,491WW@7742,4MFJX@9443,COG0428@1,KOG2693@2759	P
TRINITY_DN1005_c0_g1_i21.p1	470	sp|Q92504|S39A7_HUMAN	95949	0	700	100	Zip|PF02535.22|9.5,Zip|PF02535.22|7.4e-79	GO:0000041,GO:0003674,GO:0005215,GO:0005385,GO:0005575,GO:0005622,GO:0005623,GO:0005634,GO:0005654,GO:0005737,GO:0005783,GO:0005789,GO:0005794,GO:0005801,GO:0006810,GO:0006811,GO:0006812,GO:0006829,GO:0006873,GO:0006875,GO:0006882,GO:0008150,GO:0008324,GO:0009987,GO:0012505,GO:0015075,GO:0015318,GO:0016020,GO:0019725,GO:0022857,GO:0022890,GO:0030001,GO:0030003,GO:0031090,GO:0031974,GO:0031981,GO:…	NA	ko:K14713	NA	NA	NA	NA	ko00000,ko02000	35CD5@314146,38FZT@33154,3BEK2@33208,3CS6P@33213,3J1K0@40674,4816E@7711,491WW@7742,4MFJX@9443,COG0428@1,KOG2693@2759	P
TRINITY_DN1005_c0_g1_i23.p1	470	sp|Q92504|S39A7_HUMAN	95949	0	700	100	Zip|PF02535.22|9.5,Zip|PF02535.22|7.4e-79	GO:0000041,GO:0003674,GO:0005215,GO:0005385,GO:0005575,GO:0005622,GO:0005623,GO:0005634,GO:0005654,GO:0005737,GO:0005783,GO:0005789,GO:0005794,GO:0005801,GO:0006810,GO:0006811,GO:0006812,GO:0006829,GO:0006873,GO:0006875,GO:0006882,GO:0008150,GO:0008324,GO:0009987,GO:0012505,GO:0015075,GO:0015318,GO:0016020,GO:0019725,GO:0022857,GO:0022890,GO:0030001,GO:0030003,GO:0031090,GO:0031974,GO:0031981,GO:…	NA	ko:K14713	NA	NA	NA	NA	ko00000,ko02000	35CD5@314146,38FZT@33154,3BEK2@33208,3CS6P@33213,3J1K0@40674,4816E@7711,491WW@7742,4MFJX@9443,COG0428@1,KOG2693@2759	P
TRINITY_DN1005_c0_g1_i3.p2	122	sp|Q92504|S39A7_HUMAN	94215	2.14e-64	202	26	Zip|PF02535.22|1.6e-31	GO:0000041,GO:0003674,GO:0005215,GO:0005385,GO:0005575,GO:0005622,GO:0005623,GO:0005634,GO:0005654,GO:0005737,GO:0005783,GO:0005789,GO:0005794,GO:0005801,GO:0006810,GO:0006811,GO:0006812,GO:0006829,GO:0006873,GO:0006875,GO:0006882,GO:0008150,GO:0008324,GO:0009987,GO:0012505,GO:0015075,GO:0015318,GO:0016020,GO:0019725,GO:0022857,GO:0022890,GO:0030001,GO:0030003,GO:0031090,GO:0031974,GO:0031981,GO:…	NA	ko:K14713	NA	NA	NA	NA	ko00000,ko02000	35CD5@314146,38FZT@33154,3BEK2@33208,3CS6P@33213,3J1K0@40674,4816E@7711,491WW@7742,4MFJX@9443,COG0428@1,KOG2693@2759	P
TRINITY_DN1005_c0_g1_i9.p1	470	sp|Q92504|S39A7_HUMAN	95949	0	700	100	Zip|PF02535.22|9.5,Zip|PF02535.22|7.4e-79	GO:0000041,GO:0003674,GO:0005215,GO:0005385,GO:0005575,GO:0005622,GO:0005623,GO:0005634,GO:0005654,GO:0005737,GO:0005783,GO:0005789,GO:0005794,GO:0005801,GO:0006810,GO:0006811,GO:0006812,GO:0006829,GO:0006873,GO:0006875,GO:0006882,GO:0008150,GO:0008324,GO:0009987,GO:0012505,GO:0015075,GO:0015318,GO:0016020,GO:0019725,GO:0022857,GO:0022890,GO:0030001,GO:0030003,GO:0031090,GO:0031974,GO:0031981,GO:…	NA	ko:K14713	NA	NA	NA	NA	ko00000,ko02000	35CD5@314146,38FZT@33154,3BEK2@33208,3CS6P@33213,3J1K0@40674,4816E@7711,491WW@7742,4MFJX@9443,COG0428@1,KOG2693@2759	P
TRINITY_DN10060_c0_g1_i1.p1	461	sp|Q9C0B9|ZCHC2_HUMAN	98913	0	917	39	zf-CCHC|PF00098.23|4e-06,zf-CCHC_3|PF13917.6|0.16,zf-CCHC_2|PF13696.6|0.28,zf-CCHC_4|PF14392.6|4.4e+03,zf-CCHC_4|PF14392.6|0.077	GO:0005575,GO:0005622,GO:0005623,GO:0005737,GO:0044424,GO:0044464	NA	NA	NA	NA	NA	NA	NA	35DD2@314146,38HKA@33154,3BBGI@33208,3CWXQ@33213,3J9TI@40674,484S9@7711,48V1W@7742,4MFTI@9443,COG5082@1,KOG3791@1,KOG3791@2759,KOG4400@2759	JOT
TRINITY_DN10060_c0_g1_i2.p1	327	sp|Q9C0B9|ZCHC2_HUMAN	91429	0	656	30	Y1_Tnp|PF01797.16|0.27	GO:0005575,GO:0005622,GO:0005623,GO:0005737,GO:0044424,GO:0044464	NA	NA	NA	NA	NA	NA	NA	35DD2@314146,38HKA@33154,3BBGI@33208,3CWXQ@33213,3J9TI@40674,484S9@7711,48V1W@7742,4MFTI@9443,4MU3I@9604,COG5082@1,KOG3791@1,KOG3791@2759,KOG4400@2759	JOT
TRINITY_DN10060_c0_g1_i3.p1	535	sp|Q9C0B9|ZCHC2_HUMAN	99038	0	1039	44	zf-CCHC|PF00098.23|4.7e-06,zf-CCHC_3|PF13917.6|0.19,zf-CCHC_2|PF13696.6|0.33,zf-CCHC_4|PF14392.6|5.2e+03,zf-CCHC_4|PF14392.6|0.092	GO:0005575,GO:0005622,GO:0005623,GO:0005737,GO:0044424,GO:0044464	NA	NA	NA	NA	NA	NA	NA	35DD2@314146,38HKA@33154,3BBGI@33208,3CWXQ@33213,3J9TI@40674,484S9@7711,48V1W@7742,4MFTI@9443,COG5082@1,KOG3791@1,KOG3791@2759,KOG4400@2759	JOT
TRINITY_DN10060_c0_g1_i4.p1	1103	sp|Q9C0B9|ZCHC2_HUMAN	98094	0	2218	94	zf-CCHC|PF00098.23|1.1e-05,zf-CCHC_4|PF14392.6|0.2,zf-CCHC_3|PF13917.6|0.45,zf-CCHC_2|PF13696.6|0.72	GO:0005575,GO:0005622,GO:0005623,GO:0005737,GO:0044424,GO:0044464	NA	NA	NA	NA	NA	NA	NA	35DD2@314146,369TV@314294,38HKA@33154,3BBGI@33208,3CWXQ@33213,3J9TI@40674,484S9@7711,48V1W@7742,4MFTI@9443,COG5082@1,KOG3791@1,KOG3791@2759,KOG4400@2759	JOT
TRINITY_DN10061_c0_g1_i13.p1	103	NA	NA	NA	NA	NA	PV-1|PF06637.11|0.06	NA	NA	NA	NA	NA	NA	NA	NA	NA	NA
TRINITY_DN10061_c0_g1_i5.p1	150	sp|O00370|LORF2_HUMAN	84459	4.4e-77	249	12	RVT_1|PF00078.27|4.2e-11,COG5|PF10392.9|0.033,DUF2748|PF10871.8|0.024	NA	NA	NA	NA	NA	NA	NA	NA	39RKB@33154,3BK61@33208,3CX3T@33213,KOG1075@1,KOG1075@2759	S
TRINITY_DN10062_c0_g2_i1.p1	143	NA	NA	NA	NA	NA	NA	NA	NA	NA	NA	NA	NA	NA	NA	NA	NA
TRINITY_DN10063_c0_g1_i1.p1	521	sp|Q96JA3|PKHA8_HUMAN	96538	0	1040	100	GLTP|PF08718.11|1.3e-42,PH|PF00169.29|3.1e-11,PH_8|PF15409.6|0.00019,PH_8|PF15409.6|6.6e+03,PH_11|PF15413.6|0.00085,PH_11|PF15413.6|3.3e+03,PH_3|PF14593.6|0.63,PH_3|PF14593.6|2.2e+02	GO:0000139,GO:0003674,GO:0005215,GO:0005488,GO:0005515,GO:0005543,GO:0005575,GO:0005622,GO:0005623,GO:0005634,GO:0005654,GO:0005737,GO:0005794,GO:0005802,GO:0006629,GO:0006644,GO:0006650,GO:0006661,GO:0006793,GO:0006796,GO:0006810,GO:0006869,GO:0008150,GO:0008152,GO:0008289,GO:0008610,GO:0008654,GO:0009058,GO:0009987,GO:0010876,GO:0012505,GO:0016020,GO:0017089,GO:0019637,GO:0031090,GO:0031974,GO:…	NA	ko:K08051	NA	NA	NA	NA	ko00000,ko04131	359FY@314146,392MM@33154,3BFZF@33208,3CSPK@33213,3JCWD@40674,48BH0@7711,48VEB@7742,4MFAF@9443,KOG3221@1,KOG3221@2759	G
TRINITY_DN10064_c0_g2_i1.p1	391	sp|Q5RFF8|NLE1_PONAB	98.05	0	726	74	WD40|PF00400.32|0.15,WD40|PF00400.32|1.3e-06,WD40|PF00400.32|4.2e-08,WD40|PF00400.32|2.3e-07,WD40|PF00400.32|0.71,WD40|PF00400.32|7.9e-07,WD40|PF00400.32|2.9e-08,WD40|PF00400.32|2.5e-08,ANAPC4_WD40|PF12894.7|1.4e+03,ANAPC4_WD40|PF12894.7|1.5e-06,ANAPC4_WD40|PF12894.7|0.079,ANAPC4_WD40|PF12894.7|1.9,ANAPC4_WD40|PF12894.7|0.00073,ANAPC4_WD40|PF12894.7|7.9,PD40|PF07676.12|0.15,PD40|PF07676.12|1.8e+0…	GO:0000027,GO:0001501,GO:0001655,GO:0001701,GO:0001756,GO:0001822,GO:0001824,GO:0001825,GO:0001826,GO:0003002,GO:0005575,GO:0005622,GO:0005623,GO:0005634,GO:0005730,GO:0005737,GO:0005840,GO:0006996,GO:0007154,GO:0007165,GO:0007166,GO:0007219,GO:0007275,GO:0007346,GO:0007389,GO:0008150,GO:0009653,GO:0009790,GO:0009792,GO:0009887,GO:0009888,GO:0009892,GO:0009952,GO:0009966,GO:0009967,GO:0009968,GO:…	NA	ko:K14855	NA	NA	NA	NA	ko00000,ko03009	38HMB@33154,3BCVF@33208,3CT8E@33213,3JEBU@40674,48313@7711,493FQ@7742,4JXWN@9263,KOG0271@1,KOG0271@2759	S
TRINITY_DN10064_c0_g2_i3.p1	489	sp|Q5RFF8|NLE1_PONAB	97526	0	975	100	WD40|PF00400.32|2.4e-09,WD40|PF00400.32|1.8e-06,WD40|PF00400.32|5.7e-08,WD40|PF00400.32|3.1e-07,WD40|PF00400.32|0.95,WD40|PF00400.32|1.1e-06,WD40|PF00400.32|3.9e-08,WD40|PF00400.32|3.4e-08,ANAPC4_WD40|PF12894.7|0.036,ANAPC4_WD40|PF12894.7|3e-06,ANAPC4_WD40|PF12894.7|0.056,ANAPC4_WD40|PF12894.7|2.7,ANAPC4_WD40|PF12894.7|2.6,ANAPC4_WD40|PF12894.7|0.001,ANAPC4_WD40|PF12894.7|14,NLE|PF08154.12|4.3e-1…	GO:0000027,GO:0001501,GO:0001655,GO:0001701,GO:0001756,GO:0001822,GO:0001824,GO:0001825,GO:0001826,GO:0003002,GO:0005575,GO:0005622,GO:0005623,GO:0005634,GO:0005730,GO:0005737,GO:0005840,GO:0006996,GO:0007154,GO:0007165,GO:0007166,GO:0007219,GO:0007275,GO:0007346,GO:0007389,GO:0008150,GO:0009653,GO:0009790,GO:0009792,GO:0009887,GO:0009888,GO:0009892,GO:0009952,GO:0009966,GO:0009967,GO:0009968,GO:…	NA	ko:K14855	NA	NA	NA	NA	ko00000,ko03009	35NVA@314146,38HMB@33154,3BCVF@33208,3CT8E@33213,3JEBU@40674,48313@7711,493FQ@7742,4M8JG@9443,KOG0271@1,KOG0271@2759	S
TRINITY_DN10065_c0_g1_i2.p1	137	NA	NA	NA	NA	NA	NA	NA	NA	NA	NA	NA	NA	NA	NA	NA	NA
TRINITY_DN10065_c0_g1_i8.p1	137	NA	NA	NA	NA	NA	NA	NA	NA	NA	NA	NA	NA	NA	NA	NA	NA
TRINITY_DN10067_c0_g1_i4.p1	108	NA	NA	NA	NA	NA	Keratin_B2_2|PF13885.6|16,Keratin_B2_2|PF13885.6|0.0078,Keratin_B2_2|PF13885.6|23,Keratin_B2|PF01500.17|27,Keratin_B2|PF01500.17|0.84	NA	NA	NA	NA	NA	NA	NA	NA	NA	NA
TRINITY_DN10068_c0_g1_i1.p1	405	sp|P62334|PRS10_MOUSE	99229	0	791	100	AAA|PF00004.29|4.4e-43,AAA_lid_3|PF17862.1|1.8e-11,Prot_ATP_ID_OB|PF16450.5|1.6e-09,AAA_16|PF13191.6|2.2e+03,AAA_16|PF13191.6|0.0019,AAA_16|PF13191.6|11,AAA_22|PF13401.6|2e+03,AAA_22|PF13401.6|0.0022,AAA_22|PF13401.6|19,AAA_5|PF07728.14|3.7e+03,AAA_5|PF07728.14|0.00025,AAA_2|PF07724.14|6.9e+02,AAA_2|PF07724.14|0.00014,RuvB_N|PF05496.12|0.00013,AAA_18|PF13238.6|0.0028,Prot_ATP_OB_N|PF17758.1|0.002…	GO:0000502,GO:0003674,GO:0003824,GO:0005488,GO:0005515,GO:0005575,GO:0005622,GO:0005623,GO:0005634,GO:0005654,GO:0005737,GO:0005829,GO:0005838,GO:0006355,GO:0006357,GO:0006464,GO:0006508,GO:0006511,GO:0006807,GO:0006950,GO:0008134,GO:0008150,GO:0008152,GO:0008540,GO:0009056,GO:0009057,GO:0009889,GO:0009891,GO:0009893,GO:0009894,GO:0009896,GO:0009987,GO:0010033,GO:0010243,GO:0010468,GO:0010498,GO:…	NA	ko:K03064	ko03050,ko05169,map03050,map05169	M00341	NA	NA	ko00000,ko00001,ko00002,ko03051	35DXJ@314146,38B5M@33154,3BC0R@33208,3CRDC@33213,3J378@40674,4866A@7711,4944J@7742,4PZ48@9989,COG1222@1,KOG0651@2759	O
TRINITY_DN10068_c0_g1_i11.p1	297	sp|P62334|PRS10_MOUSE	98986	0	608	76	AAA|PF00004.29|2.2e-43,AAA_lid_3|PF17862.1|1.1e-11,AAA_16|PF13191.6|0.0012,AAA_16|PF13191.6|7.3,AAA_22|PF13401.6|0.0014,AAA_22|PF13401.6|11,AAA_5|PF07728.14|0.00013,AAA_2|PF07724.14|7.6e+02,AAA_2|PF07724.14|8.2e-05,RuvB_N|PF05496.12|7.6e-05,AAA_18|PF13238.6|0.0015,AAA_33|PF13671.6|0.0021,IstB_IS21|PF01695.17|0.0071,AAA_14|PF13173.6|0.006,RNA_helicase|PF00910.22|0.011,TsaE|PF02367.17|0.01,AAA_7|PF…	GO:0000502,GO:0003674,GO:0003824,GO:0005488,GO:0005515,GO:0005575,GO:0005622,GO:0005623,GO:0005634,GO:0005654,GO:0005737,GO:0005829,GO:0005838,GO:0006355,GO:0006357,GO:0006464,GO:0006508,GO:0006511,GO:0006807,GO:0006950,GO:0008134,GO:0008150,GO:0008152,GO:0008540,GO:0009056,GO:0009057,GO:0009889,GO:0009891,GO:0009893,GO:0009894,GO:0009896,GO:0009987,GO:0010033,GO:0010243,GO:0010468,GO:0010498,GO:…	NA	ko:K03064	ko03050,ko05169,map03050,map05169	M00341	NA	NA	ko00000,ko00001,ko00002,ko03051	35DXJ@314146,38B5M@33154,3BC0R@33208,3CRDC@33213,3J378@40674,4866A@7711,4944J@7742,4PZ48@9989,COG1222@1,KOG0651@2759	O
TRINITY_DN10068_c0_g1_i5.p1	405	sp|P62334|PRS10_MOUSE	100	0	796	100	AAA|PF00004.29|1.6e-43,AAA_lid_3|PF17862.1|1.8e-11,Prot_ATP_ID_OB|PF16450.5|1.6e-09,AAA_16|PF13191.6|2.2e+03,AAA_16|PF13191.6|0.00062,AAA_16|PF13191.6|11,AAA_5|PF07728.14|3.7e+03,AAA_5|PF07728.14|0.00014,AAA_22|PF13401.6|2e+03,AAA_22|PF13401.6|0.0033,AAA_22|PF13401.6|20,AAA_2|PF07724.14|6.9e+02,AAA_2|PF07724.14|8.8e-05,RuvB_N|PF05496.12|5.5e-05,AAA_18|PF13238.6|0.0025,Prot_ATP_OB_N|PF17758.1|0.00…	GO:0000502,GO:0003674,GO:0003824,GO:0005488,GO:0005515,GO:0005575,GO:0005622,GO:0005623,GO:0005634,GO:0005654,GO:0005737,GO:0005829,GO:0005838,GO:0006355,GO:0006357,GO:0006464,GO:0006508,GO:0006511,GO:0006807,GO:0006950,GO:0008134,GO:0008150,GO:0008152,GO:0008540,GO:0009056,GO:0009057,GO:0009889,GO:0009891,GO:0009893,GO:0009894,GO:0009896,GO:0009987,GO:0010033,GO:0010243,GO:0010468,GO:0010498,GO:…	NA	ko:K03064	ko03050,ko05169,map03050,map05169	M00341	NA	NA	ko00000,ko00001,ko00002,ko03051	35DXJ@314146,38B5M@33154,3BC0R@33208,3CRDC@33213,3J378@40674,4866A@7711,4944J@7742,4PZ48@9989,COG1222@1,KOG0651@2759	O
TRINITY_DN10068_c0_g1_i8.p1	195	sp|P62334|PRS10_MOUSE	100	1.39e-125	360	46	Prot_ATP_ID_OB|PF16450.5|4.8e-10,Prot_ATP_OB_N|PF17758.1|0.00068,TPR_MLP1_2|PF07926.12|0.012,GAS|PF13851.6|0.018,Med4|PF10018.9|0.038,Syntaxin-6_N|PF09177.11|0.5,Syntaxin-6_N|PF09177.11|5.5e+02,DUF4140|PF13600.6|0.2,DUF4140|PF13600.6|7.9e+03,DUF4140|PF13600.6|3.5e+03,Phage_GP20|PF06810.11|0.48,Phage_GP20|PF06810.11|2.9e+02,GP41|PF00517.17|0.14,DUF4200|PF13863.6|0.058,DUF4200|PF13863.6|9.3e+03,MYC…	GO:0000502,GO:0003674,GO:0003824,GO:0005488,GO:0005515,GO:0005575,GO:0005622,GO:0005623,GO:0005634,GO:0005654,GO:0005737,GO:0005829,GO:0005838,GO:0006355,GO:0006357,GO:0006464,GO:0006508,GO:0006511,GO:0006807,GO:0006950,GO:0008134,GO:0008150,GO:0008152,GO:0008540,GO:0009056,GO:0009057,GO:0009889,GO:0009891,GO:0009893,GO:0009894,GO:0009896,GO:0009987,GO:0010033,GO:0010243,GO:0010468,GO:0010498,GO:…	NA	ko:K03064	ko03050,ko05169,map03050,map05169	M00341	NA	NA	ko00000,ko00001,ko00002,ko03051	35DXJ@314146,38B5M@33154,3BC0R@33208,3CRDC@33213,3J378@40674,4866A@7711,4944J@7742,4PZ48@9989,COG1222@1,KOG0651@2759	O
TRINITY_DN10068_c0_g1_i9.p2	173	sp|P62334|PRS10_MOUSE	100	2.39e-125	358	44	AAA|PF00004.29|4.7e-22,AAA_lid_3|PF17862.1|4.6e-12	GO:0000502,GO:0003674,GO:0003824,GO:0005488,GO:0005515,GO:0005575,GO:0005622,GO:0005623,GO:0005634,GO:0005654,GO:0005737,GO:0005829,GO:0005838,GO:0006355,GO:0006357,GO:0006464,GO:0006508,GO:0006511,GO:0006807,GO:0006950,GO:0008134,GO:0008150,GO:0008152,GO:0008540,GO:0009056,GO:0009057,GO:0009889,GO:0009891,GO:0009893,GO:0009894,GO:0009896,GO:0009987,GO:0010033,GO:0010243,GO:0010468,GO:0010498,GO:…	NA	ko:K03064	ko03050,ko05169,map03050,map05169	M00341	NA	NA	ko00000,ko00001,ko00002,ko03051	35DXJ@314146,38B5M@33154,3BC0R@33208,3CRDC@33213,3J378@40674,4866A@7711,4944J@7742,4PZ48@9989,COG1222@1,KOG0651@2759	O
TRINITY_DN1006_c0_g1_i1.p1	608	sp|Q8IWA0|WDR75_HUMAN	96696	0	1157	69	WD40|PF00400.32|1.8e+04,WD40|PF00400.32|5.2,WD40|PF00400.32|2.7,WD40|PF00400.32|68,WD40|PF00400.32|1.1e+04,ANAPC4_WD40|PF12894.7|5.1,ANAPC4_WD40|PF12894.7|6.6,ANAPC4_WD40|PF12894.7|12,FHIPEP|PF00771.20|0.44	GO:0005575,GO:0005622,GO:0005623,GO:0005634,GO:0005654,GO:0005730,GO:0006139,GO:0006355,GO:0006356,GO:0006364,GO:0006396,GO:0006725,GO:0006807,GO:0008150,GO:0008152,GO:0009889,GO:0009891,GO:0009893,GO:0009987,GO:0010467,GO:0010468,GO:0010556,GO:0010557,GO:0010604,GO:0010628,GO:0016070,GO:0016072,GO:0019219,GO:0019222,GO:0022613,GO:0031323,GO:0031325,GO:0031326,GO:0031328,GO:0031974,GO:0031981,GO:…	NA	ko:K14552	ko03008,map03008	NA	NA	NA	ko00000,ko00001,ko03009	35NJK@314146,38HQ2@33154,3BG6X@33208,3D209@33213,3J59V@40674,485XB@7711,492PV@7742,4MDI8@9443,KOG1963@1,KOG1963@2759	S
TRINITY_DN1006_c0_g1_i10.p1	132	sp|Q8IWA0|WDR75_HUMAN	96032	2.05e-81	255	15	WD40|PF00400.32|4e+02,WD40|PF00400.32|3.1e-08	GO:0005575,GO:0005622,GO:0005623,GO:0005634,GO:0005654,GO:0005730,GO:0006139,GO:0006355,GO:0006356,GO:0006364,GO:0006396,GO:0006725,GO:0006807,GO:0008150,GO:0008152,GO:0009889,GO:0009891,GO:0009893,GO:0009987,GO:0010467,GO:0010468,GO:0010556,GO:0010557,GO:0010604,GO:0010628,GO:0016070,GO:0016072,GO:0019219,GO:0019222,GO:0022613,GO:0031323,GO:0031325,GO:0031326,GO:0031328,GO:0031974,GO:0031981,GO:…	NA	ko:K14552	ko03008,map03008	NA	NA	NA	ko00000,ko00001,ko03009	35NJK@314146,38HQ2@33154,3BG6X@33208,3D209@33213,3J59V@40674,485XB@7711,492PV@7742,4MDI8@9443,KOG1963@1,KOG1963@2759	S
TRINITY_DN1006_c0_g1_i12.p1	413	sp|Q8IWA0|WDR75_HUMAN	96	0	776	48	WD40|PF00400.32|1.7,WD40|PF00400.32|43,WD40|PF00400.32|5.9e+03,FHIPEP|PF00771.20|0.23	GO:0005575,GO:0005622,GO:0005623,GO:0005634,GO:0005654,GO:0005730,GO:0006139,GO:0006355,GO:0006356,GO:0006364,GO:0006396,GO:0006725,GO:0006807,GO:0008150,GO:0008152,GO:0009889,GO:0009891,GO:0009893,GO:0009987,GO:0010467,GO:0010468,GO:0010556,GO:0010557,GO:0010604,GO:0010628,GO:0016070,GO:0016072,GO:0019219,GO:0019222,GO:0022613,GO:0031323,GO:0031325,GO:0031326,GO:0031328,GO:0031974,GO:0031981,GO:…	NA	ko:K14552	ko03008,map03008	NA	NA	NA	ko00000,ko00001,ko03009	35NJK@314146,38HQ2@33154,3BG6X@33208,3D209@33213,3J59V@40674,485XB@7711,492PV@7742,4MDI8@9443,KOG1963@1,KOG1963@2759	S
TRINITY_DN1006_c0_g1_i13.p1	609	sp|Q8IWA0|WDR75_HUMAN	96711	0	1233	73	WD40|PF00400.32|8.4e+02,WD40|PF00400.32|60,WD40|PF00400.32|5.2,WD40|PF00400.32|2.7,WD40|PF00400.32|68,WD40|PF00400.32|1.1e+04,ANAPC4_WD40|PF12894.7|3.3e+03,ANAPC4_WD40|PF12894.7|5.1,ANAPC4_WD40|PF12894.7|13,ANAPC4_WD40|PF12894.7|12,FHIPEP|PF00771.20|0.44	GO:0005575,GO:0005622,GO:0005623,GO:0005634,GO:0005654,GO:0005730,GO:0006139,GO:0006355,GO:0006356,GO:0006364,GO:0006396,GO:0006725,GO:0006807,GO:0008150,GO:0008152,GO:0009889,GO:0009891,GO:0009893,GO:0009987,GO:0010467,GO:0010468,GO:0010556,GO:0010557,GO:0010604,GO:0010628,GO:0016070,GO:0016072,GO:0019219,GO:0019222,GO:0022613,GO:0031323,GO:0031325,GO:0031326,GO:0031328,GO:0031974,GO:0031981,GO:…	NA	ko:K14552	ko03008,map03008	NA	NA	NA	ko00000,ko00001,ko03009	35NJK@314146,38HQ2@33154,3BG6X@33208,3D209@33213,3J59V@40674,485XB@7711,492PV@7742,4MDI8@9443,KOG1963@1,KOG1963@2759	S
TRINITY_DN1006_c0_g1_i14.p1	609	sp|Q8IWA0|WDR75_HUMAN	96711	0	1233	73	WD40|PF00400.32|8.4e+02,WD40|PF00400.32|60,WD40|PF00400.32|5.2,WD40|PF00400.32|2.7,WD40|PF00400.32|68,WD40|PF00400.32|1.1e+04,ANAPC4_WD40|PF12894.7|3.3e+03,ANAPC4_WD40|PF12894.7|5.1,ANAPC4_WD40|PF12894.7|13,ANAPC4_WD40|PF12894.7|12,FHIPEP|PF00771.20|0.44	GO:0005575,GO:0005622,GO:0005623,GO:0005634,GO:0005654,GO:0005730,GO:0006139,GO:0006355,GO:0006356,GO:0006364,GO:0006396,GO:0006725,GO:0006807,GO:0008150,GO:0008152,GO:0009889,GO:0009891,GO:0009893,GO:0009987,GO:0010467,GO:0010468,GO:0010556,GO:0010557,GO:0010604,GO:0010628,GO:0016070,GO:0016072,GO:0019219,GO:0019222,GO:0022613,GO:0031323,GO:0031325,GO:0031326,GO:0031328,GO:0031974,GO:0031981,GO:…	NA	ko:K14552	ko03008,map03008	NA	NA	NA	ko00000,ko00001,ko03009	35NJK@314146,38HQ2@33154,3BG6X@33208,3D209@33213,3J59V@40674,485XB@7711,492PV@7742,4MDI8@9443,KOG1963@1,KOG1963@2759	S
TRINITY_DN1006_c0_g1_i2.p1	835	sp|Q8IWA0|WDR75_HUMAN	96627	0	1677	100	WD40|PF00400.32|5.4e+03,WD40|PF00400.32|4.7e-07,WD40|PF00400.32|1.7e+04,WD40|PF00400.32|0.00049,WD40|PF00400.32|87,WD40|PF00400.32|7.6,WD40|PF00400.32|4,WD40|PF00400.32|99,WD40|PF00400.32|1.7e+04,ANAPC4_WD40|PF12894.7|51,ANAPC4_WD40|PF12894.7|12,ANAPC4_WD40|PF12894.7|7.9,ANAPC4_WD40|PF12894.7|4.9,ANAPC4_WD40|PF12894.7|18,DUF5353|PF17304.2|0.47	GO:0005575,GO:0005622,GO:0005623,GO:0005634,GO:0005654,GO:0005730,GO:0006139,GO:0006355,GO:0006356,GO:0006364,GO:0006396,GO:0006725,GO:0006807,GO:0008150,GO:0008152,GO:0009889,GO:0009891,GO:0009893,GO:0009987,GO:0010467,GO:0010468,GO:0010556,GO:0010557,GO:0010604,GO:0010628,GO:0016070,GO:0016072,GO:0019219,GO:0019222,GO:0022613,GO:0031323,GO:0031325,GO:0031326,GO:0031328,GO:0031974,GO:0031981,GO:…	NA	ko:K14552	ko03008,map03008	NA	NA	NA	ko00000,ko00001,ko03009	35NJK@314146,38HQ2@33154,3BG6X@33208,3D209@33213,3J59V@40674,485XB@7711,492PV@7742,4MDI8@9443,KOG1963@1,KOG1963@2759	S
TRINITY_DN1006_c0_g1_i7.p1	587	sp|Q8IWA0|WDR75_HUMAN	97387	0	1177	69	WD40|PF00400.32|3.4e+03,WD40|PF00400.32|3.1e-07,WD40|PF00400.32|1e+04,WD40|PF00400.32|0.00031,WD40|PF00400.32|57,WD40|PF00400.32|5,WD40|PF00400.32|2.6,WD40|PF00400.32|65,WD40|PF00400.32|1e+04,ANAPC4_WD40|PF12894.7|31,ANAPC4_WD40|PF12894.7|6.6,ANAPC4_WD40|PF12894.7|4.9,ANAPC4_WD40|PF12894.7|2.9,ANAPC4_WD40|PF12894.7|11,DUF5353|PF17304.2|0.31	GO:0005575,GO:0005622,GO:0005623,GO:0005634,GO:0005654,GO:0005730,GO:0006139,GO:0006355,GO:0006356,GO:0006364,GO:0006396,GO:0006725,GO:0006807,GO:0008150,GO:0008152,GO:0009889,GO:0009891,GO:0009893,GO:0009987,GO:0010467,GO:0010468,GO:0010556,GO:0010557,GO:0010604,GO:0010628,GO:0016070,GO:0016072,GO:0019219,GO:0019222,GO:0022613,GO:0031323,GO:0031325,GO:0031326,GO:0031328,GO:0031974,GO:0031981,GO:…	NA	ko:K14552	ko03008,map03008	NA	NA	NA	ko00000,ko00001,ko03009	35NJK@314146,38HQ2@33154,3BG6X@33208,3D209@33213,3J59V@40674,485XB@7711,492PV@7742,4MDI8@9443,KOG1963@1,KOG1963@2759	S
TRINITY_DN1006_c0_g1_i8.p1	397	sp|Q8IWA0|WDR75_HUMAN	96639	0	721	43	ANAPC4_WD40|PF12894.7|3,ANAPC4_WD40|PF12894.7|1.5,ANAPC4_WD40|PF12894.7|6.3,WD40|PF00400.32|1.1e+04,WD40|PF00400.32|3.1,WD40|PF00400.32|1.8e+04,WD40|PF00400.32|1.6,WD40|PF00400.32|41,WD40|PF00400.32|5.6e+03	GO:0005575,GO:0005622,GO:0005623,GO:0005634,GO:0005654,GO:0005730,GO:0006139,GO:0006355,GO:0006356,GO:0006364,GO:0006396,GO:0006725,GO:0006807,GO:0008150,GO:0008152,GO:0009889,GO:0009891,GO:0009893,GO:0009987,GO:0010467,GO:0010468,GO:0010556,GO:0010557,GO:0010604,GO:0010628,GO:0016070,GO:0016072,GO:0019219,GO:0019222,GO:0022613,GO:0031323,GO:0031325,GO:0031326,GO:0031328,GO:0031974,GO:0031981,GO:…	NA	ko:K14552	ko03008,map03008	NA	NA	NA	ko00000,ko00001,ko03009	35NJK@314146,38HQ2@33154,3BG6X@33208,3D209@33213,3J59V@40674,485XB@7711,492PV@7742,4MDI8@9443,KOG1963@1,KOG1963@2759	S
TRINITY_DN1006_c0_g1_i9.p1	609	sp|Q8IWA0|WDR75_HUMAN	96711	0	1233	73	WD40|PF00400.32|8.4e+02,WD40|PF00400.32|60,WD40|PF00400.32|5.2,WD40|PF00400.32|2.7,WD40|PF00400.32|68,WD40|PF00400.32|1.1e+04,ANAPC4_WD40|PF12894.7|3.3e+03,ANAPC4_WD40|PF12894.7|5.1,ANAPC4_WD40|PF12894.7|13,ANAPC4_WD40|PF12894.7|12,FHIPEP|PF00771.20|0.44	GO:0005575,GO:0005622,GO:0005623,GO:0005634,GO:0005654,GO:0005730,GO:0006139,GO:0006355,GO:0006356,GO:0006364,GO:0006396,GO:0006725,GO:0006807,GO:0008150,GO:0008152,GO:0009889,GO:0009891,GO:0009893,GO:0009987,GO:0010467,GO:0010468,GO:0010556,GO:0010557,GO:0010604,GO:0010628,GO:0016070,GO:0016072,GO:0019219,GO:0019222,GO:0022613,GO:0031323,GO:0031325,GO:0031326,GO:0031328,GO:0031974,GO:0031981,GO:…	NA	ko:K14552	ko03008,map03008	NA	NA	NA	ko00000,ko00001,ko03009	35NJK@314146,38HQ2@33154,3BG6X@33208,3D209@33213,3J59V@40674,485XB@7711,492PV@7742,4MDI8@9443,KOG1963@1,KOG1963@2759	S
TRINITY_DN10070_c0_g1_i1.p1	388	sp|Q8NCE2|MTMRE_HUMAN	97674	0	773	60	Myotub-related|PF06602.14|0.00012,Y_phosphatase|PF00102.27|0.01,Y_phosphatase3|PF13350.6|0.041,BOFC_N|PF08977.10|0.56,BOFC_N|PF08977.10|1.6e+03	GO:0001726,GO:0003674,GO:0003824,GO:0004438,GO:0004721,GO:0004722,GO:0005575,GO:0005622,GO:0005623,GO:0005737,GO:0005829,GO:0006464,GO:0006470,GO:0006629,GO:0006644,GO:0006650,GO:0006661,GO:0006793,GO:0006796,GO:0006807,GO:0006914,GO:0008150,GO:0008152,GO:0008610,GO:0008654,GO:0009056,GO:0009058,GO:0009987,GO:0016236,GO:0016311,GO:0016787,GO:0016788,GO:0016791,GO:0019538,GO:0019637,GO:0031252,GO:…	3.1.3.64,3.1.3.95	ko:K18086	ko00562,ko01100,ko04070,ko04140,map00562,map01100,map04070,map04140	NA	NA	NA	ko00000,ko00001,ko01000,ko01009	28HYX@1,2QQ9R@2759,35AGD@314146,38F63@33154,3B94Z@33208,3CXM1@33213,3J3YG@40674,482GI@7711,4963Y@7742,4MEGM@9443	S
TRINITY_DN10070_c0_g1_i10.p1	414	sp|Q8NCE2|MTMRE_HUMAN	97.34	0	764	58	Y_phosphatase3|PF13350.6|0.00071,Y_phosphatase|PF00102.27|0.0093,Myotub-related|PF06602.14|0.016,BOFC_N|PF08977.10|1.2e+04,BOFC_N|PF08977.10|0.6	GO:0001726,GO:0003674,GO:0003824,GO:0004438,GO:0004721,GO:0004722,GO:0005575,GO:0005622,GO:0005623,GO:0005737,GO:0005829,GO:0006464,GO:0006470,GO:0006629,GO:0006644,GO:0006650,GO:0006661,GO:0006793,GO:0006796,GO:0006807,GO:0006914,GO:0008150,GO:0008152,GO:0008610,GO:0008654,GO:0009056,GO:0009058,GO:0009987,GO:0016236,GO:0016311,GO:0016787,GO:0016788,GO:0016791,GO:0019538,GO:0019637,GO:0031252,GO:…	3.1.3.64,3.1.3.95	ko:K18086	ko00562,ko01100,ko04070,ko04140,map00562,map01100,map04070,map04140	NA	NA	NA	ko00000,ko00001,ko01000,ko01009	28HYX@1,2QQ9R@2759,35AGD@314146,38F63@33154,3B94Z@33208,3CXM1@33213,3J3YG@40674,482GI@7711,4963Y@7742,4MEGM@9443	S
TRINITY_DN10070_c0_g1_i14.p1	685	sp|Q8NCE2|MTMRE_HUMAN	97538	0	1308	100	Myotub-related|PF06602.14|0.00033,Y_phosphatase3|PF13350.6|0.0019,Y_phosphatase|PF00102.27|0.019,BOFC_N|PF08977.10|1.1,BOFC_N|PF08977.10|3.1e+03	GO:0001726,GO:0003674,GO:0003824,GO:0004438,GO:0004721,GO:0004722,GO:0005575,GO:0005622,GO:0005623,GO:0005737,GO:0005829,GO:0006464,GO:0006470,GO:0006629,GO:0006644,GO:0006650,GO:0006661,GO:0006793,GO:0006796,GO:0006807,GO:0006914,GO:0008150,GO:0008152,GO:0008610,GO:0008654,GO:0009056,GO:0009058,GO:0009987,GO:0016236,GO:0016311,GO:0016787,GO:0016788,GO:0016791,GO:0019538,GO:0019637,GO:0031252,GO:…	3.1.3.64,3.1.3.95	ko:K18086	ko00562,ko01100,ko04070,ko04140,map00562,map01100,map04070,map04140	NA	NA	NA	ko00000,ko00001,ko01000,ko01009	28HYX@1,2QQ9R@2759,35AGD@314146,38F63@33154,3B94Z@33208,3CXM1@33213,3J3YG@40674,482GI@7711,4963Y@7742,4MEGM@9443	S
TRINITY_DN10070_c0_g1_i15.p1	437	sp|Q8NCE2|MTMRE_HUMAN	97936	0	877	67	Myotub-related|PF06602.14|0.00015,Y_phosphatase|PF00102.27|0.01,Y_phosphatase3|PF13350.6|0.042,BOFC_N|PF08977.10|1.4e+04,BOFC_N|PF08977.10|0.64,BOFC_N|PF08977.10|1.8e+03	GO:0001726,GO:0003674,GO:0003824,GO:0004438,GO:0004721,GO:0004722,GO:0005575,GO:0005622,GO:0005623,GO:0005737,GO:0005829,GO:0006464,GO:0006470,GO:0006629,GO:0006644,GO:0006650,GO:0006661,GO:0006793,GO:0006796,GO:0006807,GO:0006914,GO:0008150,GO:0008152,GO:0008610,GO:0008654,GO:0009056,GO:0009058,GO:0009987,GO:0016236,GO:0016311,GO:0016787,GO:0016788,GO:0016791,GO:0019538,GO:0019637,GO:0031252,GO:…	3.1.3.64,3.1.3.95	ko:K18086	ko00562,ko01100,ko04070,ko04140,map00562,map01100,map04070,map04140	NA	NA	NA	ko00000,ko00001,ko01000,ko01009	28HYX@1,2QQ9R@2759,35AGD@314146,38F63@33154,3B94Z@33208,3CXM1@33213,3J3YG@40674,482GI@7711,4963Y@7742,4MEGM@9443	S
TRINITY_DN10070_c0_g1_i17.p1	573	sp|Q8NCE2|MTMRE_HUMAN	97.49	0	973	74	Myotub-related|PF06602.14|0.00031,Y_phosphatase3|PF13350.6|0.0014,Y_phosphatase|PF00102.27|0.015,BOFC_N|PF08977.10|0.88	GO:0001726,GO:0003674,GO:0003824,GO:0004438,GO:0004721,GO:0004722,GO:0005575,GO:0005622,GO:0005623,GO:0005737,GO:0005829,GO:0006464,GO:0006470,GO:0006629,GO:0006644,GO:0006650,GO:0006661,GO:0006793,GO:0006796,GO:0006807,GO:0006914,GO:0008150,GO:0008152,GO:0008610,GO:0008654,GO:0009056,GO:0009058,GO:0009987,GO:0016236,GO:0016311,GO:0016787,GO:0016788,GO:0016791,GO:0019538,GO:0019637,GO:0031252,GO:…	3.1.3.64,3.1.3.95	ko:K18086	ko00562,ko01100,ko04070,ko04140,map00562,map01100,map04070,map04140	NA	NA	NA	ko00000,ko00001,ko01000,ko01009	28HYX@1,2QQ9R@2759,35AGD@314146,38F63@33154,3B94Z@33208,3CXM1@33213,3J3YG@40674,482GI@7711,4963Y@7742,4MEGM@9443	S
TRINITY_DN10070_c0_g1_i5.p1	633	sp|Q8NCE2|MTMRE_HUMAN	89538	0	1174	100	Myotub-related|PF06602.14|0.00029,Y_phosphatase3|PF13350.6|0.0016,Y_phosphatase|PF00102.27|0.017,BOFC_N|PF08977.10|0.99	GO:0001726,GO:0003674,GO:0003824,GO:0004438,GO:0004721,GO:0004722,GO:0005575,GO:0005622,GO:0005623,GO:0005737,GO:0005829,GO:0006464,GO:0006470,GO:0006629,GO:0006644,GO:0006650,GO:0006661,GO:0006793,GO:0006796,GO:0006807,GO:0006914,GO:0008150,GO:0008152,GO:0008610,GO:0008654,GO:0009056,GO:0009058,GO:0009987,GO:0016236,GO:0016311,GO:0016787,GO:0016788,GO:0016791,GO:0019538,GO:0019637,GO:0031252,GO:…	3.1.3.64,3.1.3.95	ko:K18086	ko00562,ko01100,ko04070,ko04140,map00562,map01100,map04070,map04140	NA	NA	NA	ko00000,ko00001,ko01000,ko01009	28HYX@1,2QQ9R@2759,35AGD@314146,38F63@33154,3B94Z@33208,3CXM1@33213,3J3YG@40674,482GI@7711,4963Y@7742,4MEGM@9443	S
TRINITY_DN10070_c0_g1_i6.p1	437	sp|Q8NCE2|MTMRE_HUMAN	97936	0	877	67	Myotub-related|PF06602.14|0.00015,Y_phosphatase|PF00102.27|0.01,Y_phosphatase3|PF13350.6|0.042,BOFC_N|PF08977.10|1.4e+04,BOFC_N|PF08977.10|0.64,BOFC_N|PF08977.10|1.8e+03	GO:0001726,GO:0003674,GO:0003824,GO:0004438,GO:0004721,GO:0004722,GO:0005575,GO:0005622,GO:0005623,GO:0005737,GO:0005829,GO:0006464,GO:0006470,GO:0006629,GO:0006644,GO:0006650,GO:0006661,GO:0006793,GO:0006796,GO:0006807,GO:0006914,GO:0008150,GO:0008152,GO:0008610,GO:0008654,GO:0009056,GO:0009058,GO:0009987,GO:0016236,GO:0016311,GO:0016787,GO:0016788,GO:0016791,GO:0019538,GO:0019637,GO:0031252,GO:…	3.1.3.64,3.1.3.95	ko:K18086	ko00562,ko01100,ko04070,ko04140,map00562,map01100,map04070,map04140	NA	NA	NA	ko00000,ko00001,ko01000,ko01009	28HYX@1,2QQ9R@2759,35AGD@314146,38F63@33154,3B94Z@33208,3CXM1@33213,3J3YG@40674,482GI@7711,4963Y@7742,4MEGM@9443	S
TRINITY_DN10070_c0_g1_i8.p1	385	sp|Q8NCE2|MTMRE_HUMAN	86009	0	746	67	Myotub-related|PF06602.14|0.00011,Y_phosphatase|PF00102.27|0.0084,Y_phosphatase3|PF13350.6|0.035,BOFC_N|PF08977.10|1.1e+04,BOFC_N|PF08977.10|0.55	GO:0001726,GO:0003674,GO:0003824,GO:0004438,GO:0004721,GO:0004722,GO:0005575,GO:0005622,GO:0005623,GO:0005737,GO:0005829,GO:0006464,GO:0006470,GO:0006629,GO:0006644,GO:0006650,GO:0006661,GO:0006793,GO:0006796,GO:0006807,GO:0006914,GO:0008150,GO:0008152,GO:0008610,GO:0008654,GO:0009056,GO:0009058,GO:0009987,GO:0016236,GO:0016311,GO:0016787,GO:0016788,GO:0016791,GO:0019538,GO:0019637,GO:0031252,GO:…	3.1.3.64,3.1.3.95	ko:K18086	ko00562,ko01100,ko04070,ko04140,map00562,map01100,map04070,map04140	NA	NA	NA	ko00000,ko00001,ko01000,ko01009	28HYX@1,2QQ9R@2759,35AGD@314146,38F63@33154,3B94Z@33208,3CXM1@33213,3J3YG@40674,482GI@7711,4963Y@7742,4MEGM@9443	S
TRINITY_DN10071_c0_g1_i6.p1	180	NA	NA	NA	NA	NA	NA	NA	NA	NA	NA	NA	NA	NA	NA	NA	NA
TRINITY_DN10071_c0_g1_i8.p1	180	NA	NA	NA	NA	NA	NA	NA	NA	NA	NA	NA	NA	NA	NA	NA	NA
TRINITY_DN10071_c0_g1_i9.p1	180	NA	NA	NA	NA	NA	NA	NA	NA	NA	NA	NA	NA	NA	NA	NA	NA
TRINITY_DN100730_c0_g1_i1.p1	175	NA	NA	NA	NA	NA	Asp4|PF16996.5|0.3,CBM_1|PF00734.18|7.5,CBM_1|PF00734.18|7.3e+02,CBM_1|PF00734.18|1.9e+02	NA	NA	NA	NA	NA	NA	NA	NA	NA	NA
TRINITY_DN100737_c0_g1_i1.p1	133	NA	NA	NA	NA	NA	NA	NA	NA	NA	NA	NA	NA	NA	NA	NA	NA
TRINITY_DN10073_c0_g1_i1.p1	609	sp|Q92523|CPT1B_HUMAN	96053	0	1233	79	Carn_acyltransf|PF00755.20|2e-196,DUF3128|PF11326.8|1.1e+03,DUF3128|PF11326.8|0.33	GO:0003674,GO:0003824,GO:0004095,GO:0005575,GO:0005622,GO:0005623,GO:0005737,GO:0005739,GO:0005740,GO:0005741,GO:0006082,GO:0006629,GO:0006631,GO:0006635,GO:0006810,GO:0006811,GO:0006820,GO:0006839,GO:0006853,GO:0006869,GO:0008150,GO:0008152,GO:0008374,GO:0009056,GO:0009062,GO:0009987,GO:0010876,GO:0015711,GO:0015718,GO:0015849,GO:0015908,GO:0015909,GO:0016020,GO:0016042,GO:0016054,GO:0016406,GO:…	2.3.1.21	ko:K19523	ko00071,ko01212,ko03320,ko04152,ko04714,ko04920,ko04922,ko04931,map00071,map01212,map03320,map04152,map04714,map04920,map04922,map04931	NA	R01923	RC00004,RC00037,RC02816	ko00000,ko00001,ko01000,ko03029	35DQZ@314146,3AN4Z@33154,3BCUH@33208,3CTF1@33213,3JB67@40674,47Z11@7711,490G2@7742,4MCUC@9443,KOG3716@1,KOG3716@2759	I
TRINITY_DN10073_c0_g1_i10.p1	523	sp|Q92523|CPT1B_HUMAN	95977	0	1059	68	Carn_acyltransf|PF00755.20|3.5e-162,DUF3128|PF11326.8|9.1e+02,DUF3128|PF11326.8|0.27	GO:0003674,GO:0003824,GO:0004095,GO:0005575,GO:0005622,GO:0005623,GO:0005737,GO:0005739,GO:0005740,GO:0005741,GO:0006082,GO:0006629,GO:0006631,GO:0006635,GO:0006810,GO:0006811,GO:0006820,GO:0006839,GO:0006853,GO:0006869,GO:0008150,GO:0008152,GO:0008374,GO:0009056,GO:0009062,GO:0009987,GO:0010876,GO:0015711,GO:0015718,GO:0015849,GO:0015908,GO:0015909,GO:0016020,GO:0016042,GO:0016054,GO:0016406,GO:…	2.3.1.21	ko:K19523	ko00071,ko01212,ko03320,ko04152,ko04714,ko04920,ko04922,ko04931,map00071,map01212,map03320,map04152,map04714,map04920,map04922,map04931	NA	R01923	RC00004,RC00037,RC02816	ko00000,ko00001,ko01000,ko03029	35DQZ@314146,3AN4Z@33154,3BCUH@33208,3CTF1@33213,3JB67@40674,47Z11@7711,490G2@7742,4MCUC@9443,KOG3716@1,KOG3716@2759	I
TRINITY_DN10073_c0_g1_i12.p1	479	sp|Q92523|CPT1B_HUMAN	96	0	908	58	Carn_acyltransf|PF00755.20|4.7e-141,DUF3128|PF11326.8|0.24	GO:0003674,GO:0003824,GO:0004095,GO:0005575,GO:0005622,GO:0005623,GO:0005737,GO:0005739,GO:0005740,GO:0005741,GO:0006082,GO:0006629,GO:0006631,GO:0006635,GO:0006810,GO:0006811,GO:0006820,GO:0006839,GO:0006853,GO:0006869,GO:0008150,GO:0008152,GO:0008374,GO:0009056,GO:0009062,GO:0009987,GO:0010876,GO:0015711,GO:0015718,GO:0015849,GO:0015908,GO:0015909,GO:0016020,GO:0016042,GO:0016054,GO:0016406,GO:…	2.3.1.21	ko:K19523	ko00071,ko01212,ko03320,ko04152,ko04714,ko04920,ko04922,ko04931,map00071,map01212,map03320,map04152,map04714,map04920,map04922,map04931	NA	R01923	RC00004,RC00037,RC02816	ko00000,ko00001,ko01000,ko03029	35DQZ@314146,3AN4Z@33154,3BCUH@33208,3CTF1@33213,3JB67@40674,47Z11@7711,490G2@7742,4MCUC@9443,KOG3716@1,KOG3716@2759	I
TRINITY_DN10073_c0_g1_i13.p1	438	sp|Q92523|CPT1B_HUMAN	91304	0	876	60	Carn_acyltransf|PF00755.20|4.9e-141	GO:0003674,GO:0003824,GO:0004095,GO:0005575,GO:0005622,GO:0005623,GO:0005737,GO:0005739,GO:0005740,GO:0005741,GO:0006082,GO:0006629,GO:0006631,GO:0006635,GO:0006810,GO:0006811,GO:0006820,GO:0006839,GO:0006853,GO:0006869,GO:0008150,GO:0008152,GO:0008374,GO:0009056,GO:0009062,GO:0009987,GO:0010876,GO:0015711,GO:0015718,GO:0015849,GO:0015908,GO:0015909,GO:0016020,GO:0016042,GO:0016054,GO:0016406,GO:…	2.3.1.21	ko:K19523	ko00071,ko01212,ko03320,ko04152,ko04714,ko04920,ko04922,ko04931,map00071,map01212,map03320,map04152,map04714,map04920,map04922,map04931	NA	R01923	RC00004,RC00037,RC02816	ko00000,ko00001,ko01000,ko03029	35DQZ@314146,3AN4Z@33154,3BCUH@33208,3CTF1@33213,3JB67@40674,47Z11@7711,490G2@7742,4MCUC@9443,KOG3716@1,KOG3716@2759	I
TRINITY_DN10073_c0_g1_i2.p1	787	sp|Q92523|CPT1B_HUMAN	95326	0	1421	91	Carn_acyltransf|PF00755.20|5e-196,CPT_N|PF16484.5|4.9e-26,DUF3128|PF11326.8|1.5e+03,DUF3128|PF11326.8|0.47	GO:0003674,GO:0003824,GO:0004095,GO:0005575,GO:0005622,GO:0005623,GO:0005737,GO:0005739,GO:0005740,GO:0005741,GO:0006082,GO:0006629,GO:0006631,GO:0006635,GO:0006810,GO:0006811,GO:0006820,GO:0006839,GO:0006853,GO:0006869,GO:0008150,GO:0008152,GO:0008374,GO:0009056,GO:0009062,GO:0009987,GO:0010876,GO:0015711,GO:0015718,GO:0015849,GO:0015908,GO:0015909,GO:0016020,GO:0016042,GO:0016054,GO:0016406,GO:…	2.3.1.21	ko:K19523	ko00071,ko01212,ko03320,ko04152,ko04714,ko04920,ko04922,ko04931,map00071,map01212,map03320,map04152,map04714,map04920,map04922,map04931	NA	R01923	RC00004,RC00037,RC02816	ko00000,ko00001,ko01000,ko03029	35DQZ@314146,3AN4Z@33154,3BCUH@33208,3CTF1@33213,3JB67@40674,47Z11@7711,490G2@7742,4MCUC@9443,KOG3716@1,KOG3716@2759	I
TRINITY_DN10073_c0_g1_i3.p1	512	sp|Q92523|CPT1B_HUMAN	96522	0	939	60	Carn_acyltransf|PF00755.20|1.2e-153	GO:0003674,GO:0003824,GO:0004095,GO:0005575,GO:0005622,GO:0005623,GO:0005737,GO:0005739,GO:0005740,GO:0005741,GO:0006082,GO:0006629,GO:0006631,GO:0006635,GO:0006810,GO:0006811,GO:0006820,GO:0006839,GO:0006853,GO:0006869,GO:0008150,GO:0008152,GO:0008374,GO:0009056,GO:0009062,GO:0009987,GO:0010876,GO:0015711,GO:0015718,GO:0015849,GO:0015908,GO:0015909,GO:0016020,GO:0016042,GO:0016054,GO:0016406,GO:…	2.3.1.21	ko:K19523	ko00071,ko01212,ko03320,ko04152,ko04714,ko04920,ko04922,ko04931,map00071,map01212,map03320,map04152,map04714,map04920,map04922,map04931	NA	R01923	RC00004,RC00037,RC02816	ko00000,ko00001,ko01000,ko03029	35DQZ@314146,3AN4Z@33154,3BCUH@33208,3CTF1@33213,3JB67@40674,47Z11@7711,490G2@7742,4MCUC@9443,KOG3716@1,KOG3716@2759	I
TRINITY_DN10073_c0_g1_i9.p1	690	sp|Q92523|CPT1B_HUMAN	95.52	0	1129	72	Carn_acyltransf|PF00755.20|3.1e-153,CPT_N|PF16484.5|4.1e-26	GO:0003674,GO:0003824,GO:0004095,GO:0005575,GO:0005622,GO:0005623,GO:0005737,GO:0005739,GO:0005740,GO:0005741,GO:0006082,GO:0006629,GO:0006631,GO:0006635,GO:0006810,GO:0006811,GO:0006820,GO:0006839,GO:0006853,GO:0006869,GO:0008150,GO:0008152,GO:0008374,GO:0009056,GO:0009062,GO:0009987,GO:0010876,GO:0015711,GO:0015718,GO:0015849,GO:0015908,GO:0015909,GO:0016020,GO:0016042,GO:0016054,GO:0016406,GO:…	2.3.1.21	ko:K19523	ko00071,ko01212,ko03320,ko04152,ko04714,ko04920,ko04922,ko04931,map00071,map01212,map03320,map04152,map04714,map04920,map04922,map04931	NA	R01923	RC00004,RC00037,RC02816	ko00000,ko00001,ko01000,ko03029	35DQZ@314146,3AN4Z@33154,3BCUH@33208,3CTF1@33213,3JB67@40674,47Z11@7711,490G2@7742,4MCUC@9443,KOG3716@1,KOG3716@2759	I
TRINITY_DN10075_c0_g1_i10.p1	115	sp|Q9BRT9|SLD5_HUMAN	90099	2.21e-60	185	45	SLD5_C|PF16922.5|1.1e-18	GO:0000228,GO:0000724,GO:0000725,GO:0000727,GO:0000811,GO:0001701,GO:0001824,GO:0001832,GO:0001833,GO:0005575,GO:0005622,GO:0005623,GO:0005634,GO:0005654,GO:0005657,GO:0005694,GO:0005737,GO:0006139,GO:0006259,GO:0006260,GO:0006261,GO:0006270,GO:0006271,GO:0006281,GO:0006302,GO:0006310,GO:0006725,GO:0006807,GO:0006950,GO:0006974,GO:0007275,GO:0008150,GO:0008152,GO:0008283,GO:0009058,GO:0009059,GO:…	NA	ko:K10735	NA	M00286	NA	NA	ko00000,ko00002,ko03032	359NW@314146,39KTC@33154,3BIYQ@33208,3CSDP@33213,3JA21@40674,487DM@7711,498KR@7742,4MBXH@9443,COG5086@1,KOG3176@2759	L
TRINITY_DN10075_c0_g1_i2.p1	224	sp|Q9BRT9|SLD5_HUMAN	97309	3.1e-159	440	100	SLD5_C|PF16922.5|4.9e-18,Sld5|PF05916.11|3.8e-07,DUF5415|PF17436.2|5.2,DUF5415|PF17436.2|25	GO:0000228,GO:0000724,GO:0000725,GO:0000727,GO:0000811,GO:0001701,GO:0001824,GO:0001832,GO:0001833,GO:0005575,GO:0005622,GO:0005623,GO:0005634,GO:0005654,GO:0005657,GO:0005694,GO:0005737,GO:0006139,GO:0006259,GO:0006260,GO:0006261,GO:0006270,GO:0006271,GO:0006281,GO:0006302,GO:0006310,GO:0006725,GO:0006807,GO:0006950,GO:0006974,GO:0007275,GO:0008150,GO:0008152,GO:0008283,GO:0009058,GO:0009059,GO:…	NA	ko:K10735	NA	M00286	NA	NA	ko00000,ko00002,ko03032	359NW@314146,39KTC@33154,3BIYQ@33208,3CSDP@33213,3JA21@40674,487DM@7711,498KR@7742,4MBXH@9443,COG5086@1,KOG3176@2759	L
TRINITY_DN10075_c0_g1_i4.p1	281	sp|Q9BRT9|SLD5_HUMAN	97309	2.07e-158	440	100	SLD5_C|PF16922.5|7.3e-18,Sld5|PF05916.11|5.6e-07,DUF5415|PF17436.2|7.4,DUF5415|PF17436.2|36	GO:0000228,GO:0000724,GO:0000725,GO:0000727,GO:0000811,GO:0001701,GO:0001824,GO:0001832,GO:0001833,GO:0005575,GO:0005622,GO:0005623,GO:0005634,GO:0005654,GO:0005657,GO:0005694,GO:0005737,GO:0006139,GO:0006259,GO:0006260,GO:0006261,GO:0006270,GO:0006271,GO:0006281,GO:0006302,GO:0006310,GO:0006725,GO:0006807,GO:0006950,GO:0006974,GO:0007275,GO:0008150,GO:0008152,GO:0008283,GO:0009058,GO:0009059,GO:…	NA	ko:K10735	NA	M00286	NA	NA	ko00000,ko00002,ko03032	359NW@314146,39KTC@33154,3BIYQ@33208,3CSDP@33213,3JA21@40674,487DM@7711,498KR@7742,4MBXH@9443,COG5086@1,KOG3176@2759	L
TRINITY_DN10075_c0_g1_i5.p2	175	sp|Q9BRT9|SLD5_HUMAN	97	2.83e-64	197	45	Sld5|PF05916.11|0.01	GO:0000228,GO:0000724,GO:0000725,GO:0000727,GO:0000811,GO:0001701,GO:0001824,GO:0001832,GO:0001833,GO:0005575,GO:0005622,GO:0005623,GO:0005634,GO:0005654,GO:0005657,GO:0005694,GO:0005737,GO:0006139,GO:0006259,GO:0006260,GO:0006261,GO:0006270,GO:0006271,GO:0006281,GO:0006302,GO:0006310,GO:0006725,GO:0006807,GO:0006950,GO:0006974,GO:0007275,GO:0008150,GO:0008152,GO:0008283,GO:0009058,GO:0009059,GO:…	NA	ko:K10735	NA	M00286	NA	NA	ko00000,ko00002,ko03032	359NW@314146,39KTC@33154,3BIYQ@33208,3CSDP@33213,3JA21@40674,487DM@7711,498KR@7742,4MBXH@9443,COG5086@1,KOG3176@2759	L
TRINITY_DN10075_c0_g1_i6.p1	224	sp|Q9BRT9|SLD5_HUMAN	97309	3.1e-159	440	100	SLD5_C|PF16922.5|4.9e-18,Sld5|PF05916.11|3.8e-07,DUF5415|PF17436.2|5.2,DUF5415|PF17436.2|25	GO:0000228,GO:0000724,GO:0000725,GO:0000727,GO:0000811,GO:0001701,GO:0001824,GO:0001832,GO:0001833,GO:0005575,GO:0005622,GO:0005623,GO:0005634,GO:0005654,GO:0005657,GO:0005694,GO:0005737,GO:0006139,GO:0006259,GO:0006260,GO:0006261,GO:0006270,GO:0006271,GO:0006281,GO:0006302,GO:0006310,GO:0006725,GO:0006807,GO:0006950,GO:0006974,GO:0007275,GO:0008150,GO:0008152,GO:0008283,GO:0009058,GO:0009059,GO:…	NA	ko:K10735	NA	M00286	NA	NA	ko00000,ko00002,ko03032	359NW@314146,39KTC@33154,3BIYQ@33208,3CSDP@33213,3JA21@40674,487DM@7711,498KR@7742,4MBXH@9443,COG5086@1,KOG3176@2759	L
TRINITY_DN10075_c0_g1_i7.p2	118	sp|Q9BRT9|SLD5_HUMAN	97	2.69e-65	197	45	Sld5|PF05916.11|0.0013,Ribul_P_3_epim|PF00834.19|0.19	GO:0000228,GO:0000724,GO:0000725,GO:0000727,GO:0000811,GO:0001701,GO:0001824,GO:0001832,GO:0001833,GO:0005575,GO:0005622,GO:0005623,GO:0005634,GO:0005654,GO:0005657,GO:0005694,GO:0005737,GO:0006139,GO:0006259,GO:0006260,GO:0006261,GO:0006270,GO:0006271,GO:0006281,GO:0006302,GO:0006310,GO:0006725,GO:0006807,GO:0006950,GO:0006974,GO:0007275,GO:0008150,GO:0008152,GO:0008283,GO:0009058,GO:0009059,GO:…	NA	ko:K10735	NA	M00286	NA	NA	ko00000,ko00002,ko03032	359NW@314146,3677E@314294,39KTC@33154,3BIYQ@33208,3CSDP@33213,3JA21@40674,487DM@7711,498KR@7742,4MBXH@9443,COG5086@1,KOG3176@2759	L
TRINITY_DN10075_c0_g1_i8.p2	118	sp|Q9BRT9|SLD5_HUMAN	97	2.69e-65	197	45	Sld5|PF05916.11|0.0013,Ribul_P_3_epim|PF00834.19|0.19	GO:0000228,GO:0000724,GO:0000725,GO:0000727,GO:0000811,GO:0001701,GO:0001824,GO:0001832,GO:0001833,GO:0005575,GO:0005622,GO:0005623,GO:0005634,GO:0005654,GO:0005657,GO:0005694,GO:0005737,GO:0006139,GO:0006259,GO:0006260,GO:0006261,GO:0006270,GO:0006271,GO:0006281,GO:0006302,GO:0006310,GO:0006725,GO:0006807,GO:0006950,GO:0006974,GO:0007275,GO:0008150,GO:0008152,GO:0008283,GO:0009058,GO:0009059,GO:…	NA	ko:K10735	NA	M00286	NA	NA	ko00000,ko00002,ko03032	359NW@314146,3677E@314294,39KTC@33154,3BIYQ@33208,3CSDP@33213,3JA21@40674,487DM@7711,498KR@7742,4MBXH@9443,COG5086@1,KOG3176@2759	L
TRINITY_DN100776_c0_g1_i1.p1	108	NA	NA	NA	NA	NA	NA	NA	NA	NA	NA	NA	NA	NA	NA	NA	NA
TRINITY_DN10077_c0_g1_i10.p2	172	sp|P28340|DPOD1_HUMAN	98246	1.6e-115	353	15	zf-C4pol|PF14260.6|3.7e-20,DNA_pol_B|PF00136.21|0.00042,DNA_pol_B|PF00136.21|7.5e+02,C1_1|PF00130.22|5.1,C1_1|PF00130.22|1.2,zf-ACC|PF17848.1|6.9e+03,zf-ACC|PF17848.1|2.9e+03,zf-ACC|PF17848.1|3.1e+03,zf-ACC|PF17848.1|0.57,zf-ACC|PF17848.1|1.7e+03,C6_DPF|PF10170.9|5.3e+02,C6_DPF|PF10170.9|0.72	GO:0000109,GO:0000228,GO:0000723,GO:0000731,GO:0003674,GO:0003676,GO:0003677,GO:0003682,GO:0003684,GO:0003824,GO:0003887,GO:0004518,GO:0004527,GO:0004529,GO:0004536,GO:0005488,GO:0005515,GO:0005575,GO:0005622,GO:0005623,GO:0005634,GO:0005654,GO:0005657,GO:0005694,GO:0005737,GO:0005829,GO:0006139,GO:0006259,GO:0006260,GO:0006261,GO:0006281,GO:0006283,GO:0006284,GO:0006287,GO:0006289,GO:0006296,GO:…	2.7.7.7	ko:K02327	ko00230,ko00240,ko01100,ko03030,ko03410,ko03420,ko03430,ko03440,ko05166,map00230,map00240,map01100,map03030,map03410,map03420,map03430,map03440,map05166	M00262	R00375,R00376,R00377,R00378	RC02795	ko00000,ko00001,ko00002,ko01000,ko03032,ko03400	35EWS@314146,38DSD@33154,3C0ZN@33208,3CT03@33213,3JB2M@40674,480U6@7711,494BV@7742,4M9XU@9443,COG0417@1,KOG0969@2759	L
TRINITY_DN10077_c0_g1_i11.p2	382	sp|P28340|DPOD1_HUMAN	99213	0	783	34	DNA_pol_B|PF00136.21|3.2e-68,zf-C4pol|PF14260.6|1.7e-19,C1_1|PF00130.22|15,C1_1|PF00130.22|3.9	GO:0000109,GO:0000228,GO:0000723,GO:0000731,GO:0003674,GO:0003676,GO:0003677,GO:0003682,GO:0003684,GO:0003824,GO:0003887,GO:0004518,GO:0004527,GO:0004529,GO:0004536,GO:0005488,GO:0005515,GO:0005575,GO:0005622,GO:0005623,GO:0005634,GO:0005654,GO:0005657,GO:0005694,GO:0005737,GO:0005829,GO:0006139,GO:0006259,GO:0006260,GO:0006261,GO:0006281,GO:0006283,GO:0006284,GO:0006287,GO:0006289,GO:0006296,GO:…	2.7.7.7	ko:K02327	ko00230,ko00240,ko01100,ko03030,ko03410,ko03420,ko03430,ko03440,ko05166,map00230,map00240,map01100,map03030,map03410,map03420,map03430,map03440,map05166	M00262	R00375,R00376,R00377,R00378	RC02795	ko00000,ko00001,ko00002,ko01000,ko03032,ko03400	35EWS@314146,38DSD@33154,3C0ZN@33208,3CT03@33213,3JB2M@40674,480U6@7711,494BV@7742,4M9XU@9443,COG0417@1,KOG0969@2759	L
TRINITY_DN10077_c0_g1_i14.p1	127	NA	NA	NA	NA	NA	NA	NA	NA	NA	NA	NA	NA	NA	NA	NA	NA
TRINITY_DN10077_c0_g1_i15.p1	208	sp|P28340|DPOD1_HUMAN	94382	2.74e-49	172	8	DNA_pol_B_exo1|PF03104.19|1.4e-09	GO:0000109,GO:0000228,GO:0000723,GO:0000731,GO:0003674,GO:0003676,GO:0003677,GO:0003682,GO:0003684,GO:0003824,GO:0003887,GO:0004518,GO:0004527,GO:0004529,GO:0004536,GO:0005488,GO:0005515,GO:0005575,GO:0005622,GO:0005623,GO:0005634,GO:0005654,GO:0005657,GO:0005694,GO:0005737,GO:0005829,GO:0006139,GO:0006259,GO:0006260,GO:0006261,GO:0006281,GO:0006283,GO:0006284,GO:0006287,GO:0006289,GO:0006296,GO:…	2.7.7.7	ko:K02327	ko00230,ko00240,ko01100,ko03030,ko03410,ko03420,ko03430,ko03440,ko05166,map00230,map00240,map01100,map03030,map03410,map03420,map03430,map03440,map05166	M00262	R00375,R00376,R00377,R00378	RC02795	ko00000,ko00001,ko00002,ko01000,ko03032,ko03400	35EWS@314146,38DSD@33154,3C0ZN@33208,3CT03@33213,3JB2M@40674,480U6@7711,494BV@7742,4M9XU@9443,COG0417@1,KOG0969@2759	L
TRINITY_DN10077_c0_g1_i16.p1	721	sp|P28340|DPOD1_HUMAN	98611	0	1453	65	DNA_pol_B|PF00136.21|5.6e-144,DNA_pol_B_exo1|PF03104.19|3.7e-25,zf-C4pol|PF14260.6|4.4e-19,DNA_pol_B_2|PF03175.13|0.018,C1_1|PF00130.22|32,C1_1|PF00130.22|8.5	GO:0000109,GO:0000228,GO:0000723,GO:0000731,GO:0003674,GO:0003676,GO:0003677,GO:0003682,GO:0003684,GO:0003824,GO:0003887,GO:0004518,GO:0004527,GO:0004529,GO:0004536,GO:0005488,GO:0005515,GO:0005575,GO:0005622,GO:0005623,GO:0005634,GO:0005654,GO:0005657,GO:0005694,GO:0005737,GO:0005829,GO:0006139,GO:0006259,GO:0006260,GO:0006261,GO:0006281,GO:0006283,GO:0006284,GO:0006287,GO:0006289,GO:0006296,GO:…	2.7.7.7	ko:K02327	ko00230,ko00240,ko01100,ko03030,ko03410,ko03420,ko03430,ko03440,ko05166,map00230,map00240,map01100,map03030,map03410,map03420,map03430,map03440,map05166	M00262	R00375,R00376,R00377,R00378	RC02795	ko00000,ko00001,ko00002,ko01000,ko03032,ko03400	35EWS@314146,362PM@314294,38DSD@33154,3C0ZN@33208,3CT03@33213,3JB2M@40674,480U6@7711,494BV@7742,4M9XU@9443,COG0417@1,KOG0969@2759	L
TRINITY_DN10077_c0_g1_i19.p1	511	sp|P28340|DPOD1_HUMAN	95783	0	943	45	DNA_pol_B_exo1|PF03104.19|7.1e-86,DNA_pol_B_exo2|PF10108.9|0.094	GO:0000109,GO:0000228,GO:0000723,GO:0000731,GO:0003674,GO:0003676,GO:0003677,GO:0003682,GO:0003684,GO:0003824,GO:0003887,GO:0004518,GO:0004527,GO:0004529,GO:0004536,GO:0005488,GO:0005515,GO:0005575,GO:0005622,GO:0005623,GO:0005634,GO:0005654,GO:0005657,GO:0005694,GO:0005737,GO:0005829,GO:0006139,GO:0006259,GO:0006260,GO:0006261,GO:0006281,GO:0006283,GO:0006284,GO:0006287,GO:0006289,GO:0006296,GO:…	2.7.7.7	ko:K02327	ko00230,ko00240,ko01100,ko03030,ko03410,ko03420,ko03430,ko03440,ko05166,map00230,map00240,map01100,map03030,map03410,map03420,map03430,map03440,map05166	M00262	R00375,R00376,R00377,R00378	RC02795	ko00000,ko00001,ko00002,ko01000,ko03032,ko03400	35EWS@314146,38DSD@33154,3C0ZN@33208,3CT03@33213,3JB2M@40674,480U6@7711,494BV@7742,4M9XU@9443,COG0417@1,KOG0969@2759	L
TRINITY_DN10077_c0_g1_i20.p2	112	sp|P28340|DPOD1_HUMAN	96667	5.67e-51	172	8	DNA_pol_B|PF00136.21|9.2e-30	GO:0000109,GO:0000228,GO:0000723,GO:0000731,GO:0003674,GO:0003676,GO:0003677,GO:0003682,GO:0003684,GO:0003824,GO:0003887,GO:0004518,GO:0004527,GO:0004529,GO:0004536,GO:0005488,GO:0005515,GO:0005575,GO:0005622,GO:0005623,GO:0005634,GO:0005654,GO:0005657,GO:0005694,GO:0005737,GO:0005829,GO:0006139,GO:0006259,GO:0006260,GO:0006261,GO:0006281,GO:0006283,GO:0006284,GO:0006287,GO:0006289,GO:0006296,GO:…	2.7.7.7	ko:K02327	ko00230,ko00240,ko01100,ko03030,ko03410,ko03420,ko03430,ko03440,ko05166,map00230,map00240,map01100,map03030,map03410,map03420,map03430,map03440,map05166	M00262	R00375,R00376,R00377,R00378	RC02795	ko00000,ko00001,ko00002,ko01000,ko03032,ko03400	35EWS@314146,38DSD@33154,3C0ZN@33208,3CT03@33213,3JB2M@40674,480U6@7711,494BV@7742,4M9XU@9443,COG0417@1,KOG0969@2759	L
TRINITY_DN10077_c0_g1_i25.p1	116	sp|P28340|DPOD1_HUMAN	60.87	2.68e-25	99.4	8	DNA_pol_B|PF00136.21|7.2e-13	GO:0000109,GO:0000228,GO:0000723,GO:0000731,GO:0003674,GO:0003676,GO:0003677,GO:0003682,GO:0003684,GO:0003824,GO:0003887,GO:0004518,GO:0004527,GO:0004529,GO:0004536,GO:0005488,GO:0005515,GO:0005575,GO:0005622,GO:0005623,GO:0005634,GO:0005654,GO:0005657,GO:0005694,GO:0005737,GO:0005829,GO:0006139,GO:0006259,GO:0006260,GO:0006261,GO:0006281,GO:0006283,GO:0006284,GO:0006287,GO:0006289,GO:0006296,GO:…	2.7.7.7	ko:K02327	ko00230,ko00240,ko01100,ko03030,ko03410,ko03420,ko03430,ko03440,ko05166,map00230,map00240,map01100,map03030,map03410,map03420,map03430,map03440,map05166	M00262	R00375,R00376,R00377,R00378	RC02795	ko00000,ko00001,ko00002,ko01000,ko03032,ko03400	35EWS@314146,38DSD@33154,3C0ZN@33208,3CT03@33213,3JB2M@40674,480U6@7711,494BV@7742,4M9XU@9443,COG0417@1,KOG0969@2759	L
TRINITY_DN10077_c0_g1_i26.p1	973	sp|P28340|DPOD1_HUMAN	98366	0	1850	83	DNA_pol_B|PF00136.21|1.2e-143,DNA_pol_B_exo1|PF03104.19|3e-76,zf-C4pol|PF14260.6|6.4e-19,DNA_pol_B_2|PF03175.13|0.027,DNA_pol_B_exo2|PF10108.9|0.21	GO:0000109,GO:0000228,GO:0000723,GO:0000731,GO:0003674,GO:0003676,GO:0003677,GO:0003682,GO:0003684,GO:0003824,GO:0003887,GO:0004518,GO:0004527,GO:0004529,GO:0004536,GO:0005488,GO:0005515,GO:0005575,GO:0005622,GO:0005623,GO:0005634,GO:0005654,GO:0005657,GO:0005694,GO:0005737,GO:0005829,GO:0006139,GO:0006259,GO:0006260,GO:0006261,GO:0006281,GO:0006283,GO:0006284,GO:0006287,GO:0006289,GO:0006296,GO:…	2.7.7.7	ko:K02327	ko00230,ko00240,ko01100,ko03030,ko03410,ko03420,ko03430,ko03440,ko05166,map00230,map00240,map01100,map03030,map03410,map03420,map03430,map03440,map05166	M00262	R00375,R00376,R00377,R00378	RC02795	ko00000,ko00001,ko00002,ko01000,ko03032,ko03400	35EWS@314146,38DSD@33154,3C0ZN@33208,3CT03@33213,3JB2M@40674,480U6@7711,494BV@7742,4M9XU@9443,4N58S@9604,COG0417@1,KOG0969@2759	L
TRINITY_DN10077_c0_g1_i27.p1	721	sp|P28340|DPOD1_HUMAN	98611	0	1453	65	DNA_pol_B|PF00136.21|5.6e-144,DNA_pol_B_exo1|PF03104.19|3.7e-25,zf-C4pol|PF14260.6|4.4e-19,DNA_pol_B_2|PF03175.13|0.018,C1_1|PF00130.22|32,C1_1|PF00130.22|8.5	GO:0000109,GO:0000228,GO:0000723,GO:0000731,GO:0003674,GO:0003676,GO:0003677,GO:0003682,GO:0003684,GO:0003824,GO:0003887,GO:0004518,GO:0004527,GO:0004529,GO:0004536,GO:0005488,GO:0005515,GO:0005575,GO:0005622,GO:0005623,GO:0005634,GO:0005654,GO:0005657,GO:0005694,GO:0005737,GO:0005829,GO:0006139,GO:0006259,GO:0006260,GO:0006261,GO:0006281,GO:0006283,GO:0006284,GO:0006287,GO:0006289,GO:0006296,GO:…	2.7.7.7	ko:K02327	ko00230,ko00240,ko01100,ko03030,ko03410,ko03420,ko03430,ko03440,ko05166,map00230,map00240,map01100,map03030,map03410,map03420,map03430,map03440,map05166	M00262	R00375,R00376,R00377,R00378	RC02795	ko00000,ko00001,ko00002,ko01000,ko03032,ko03400	35EWS@314146,362PM@314294,38DSD@33154,3C0ZN@33208,3CT03@33213,3JB2M@40674,480U6@7711,494BV@7742,4M9XU@9443,COG0417@1,KOG0969@2759	L
TRINITY_DN10077_c0_g1_i30.p2	145	sp|P28340|DPOD1_HUMAN	100	8.27e-72	233	11	DNA_pol_B|PF00136.21|5.6e-24	GO:0000109,GO:0000228,GO:0000723,GO:0000731,GO:0003674,GO:0003676,GO:0003677,GO:0003682,GO:0003684,GO:0003824,GO:0003887,GO:0004518,GO:0004527,GO:0004529,GO:0004536,GO:0005488,GO:0005515,GO:0005575,GO:0005622,GO:0005623,GO:0005634,GO:0005654,GO:0005657,GO:0005694,GO:0005737,GO:0005829,GO:0006139,GO:0006259,GO:0006260,GO:0006261,GO:0006281,GO:0006283,GO:0006284,GO:0006287,GO:0006289,GO:0006296,GO:…	2.7.7.7	ko:K02327	ko00230,ko00240,ko01100,ko03030,ko03410,ko03420,ko03430,ko03440,ko05166,map00230,map00240,map01100,map03030,map03410,map03420,map03430,map03440,map05166	M00262	R00375,R00376,R00377,R00378	RC02795	ko00000,ko00001,ko00002,ko01000,ko03032,ko03400	38DSD@33154,3C0ZN@33208,3CT03@33213,3JB2M@40674,480U6@7711,494BV@7742,4J028@91561,COG0417@1,KOG0969@2759	L
TRINITY_DN10077_c0_g1_i6.p1	805	sp|P28340|DPOD1_HUMAN	97994	0	1390	63	DNA_pol_B|PF00136.21|7.6e-144,zf-C4pol|PF14260.6|5e-19,DNA_pol_B_exo1|PF03104.19|1.1e-08,DNA_pol_B_2|PF03175.13|0.021,C1_1|PF00130.22|36,C1_1|PF00130.22|9.6	GO:0000109,GO:0000228,GO:0000723,GO:0000731,GO:0003674,GO:0003676,GO:0003677,GO:0003682,GO:0003684,GO:0003824,GO:0003887,GO:0004518,GO:0004527,GO:0004529,GO:0004536,GO:0005488,GO:0005515,GO:0005575,GO:0005622,GO:0005623,GO:0005634,GO:0005654,GO:0005657,GO:0005694,GO:0005737,GO:0005829,GO:0006139,GO:0006259,GO:0006260,GO:0006261,GO:0006281,GO:0006283,GO:0006284,GO:0006287,GO:0006289,GO:0006296,GO:…	2.7.7.7	ko:K02327	ko00230,ko00240,ko01100,ko03030,ko03410,ko03420,ko03430,ko03440,ko05166,map00230,map00240,map01100,map03030,map03410,map03420,map03430,map03440,map05166	M00262	R00375,R00376,R00377,R00378	RC02795	ko00000,ko00001,ko00002,ko01000,ko03032,ko03400	35EWS@314146,362PM@314294,38DSD@33154,3C0ZN@33208,3CT03@33213,3JB2M@40674,480U6@7711,494BV@7742,4M9XU@9443,COG0417@1,KOG0969@2759	L
TRINITY_DN10077_c0_g1_i8.p1	1108	sp|P28340|DPOD1_HUMAN	97.29	0	2211	100	DNA_pol_B|PF00136.21|1.6e-143,DNA_pol_B_exo1|PF03104.19|4.7e-85,zf-C4pol|PF14260.6|7.6e-19,DNA_pol_B_2|PF03175.13|0.032,DNA_pol_B_exo2|PF10108.9|0.25	GO:0000109,GO:0000228,GO:0000723,GO:0000731,GO:0003674,GO:0003676,GO:0003677,GO:0003682,GO:0003684,GO:0003824,GO:0003887,GO:0004518,GO:0004527,GO:0004529,GO:0004536,GO:0005488,GO:0005515,GO:0005575,GO:0005622,GO:0005623,GO:0005634,GO:0005654,GO:0005657,GO:0005694,GO:0005737,GO:0005829,GO:0006139,GO:0006259,GO:0006260,GO:0006261,GO:0006281,GO:0006283,GO:0006284,GO:0006287,GO:0006289,GO:0006296,GO:…	2.7.7.7	ko:K02327	ko00230,ko00240,ko01100,ko03030,ko03410,ko03420,ko03430,ko03440,ko05166,map00230,map00240,map01100,map03030,map03410,map03420,map03430,map03440,map05166	M00262	R00375,R00376,R00377,R00378	RC02795	ko00000,ko00001,ko00002,ko01000,ko03032,ko03400	35EWS@314146,38DSD@33154,3C0ZN@33208,3CT03@33213,3JB2M@40674,480U6@7711,494BV@7742,4M9XU@9443,COG0417@1,KOG0969@2759	L
TRINITY_DN10077_c0_g1_i9.p1	222	sp|P28340|DPOD1_HUMAN	97.59	3.82e-105	327	15	DNA_pol_B|PF00136.21|1.2e-57	GO:0000109,GO:0000228,GO:0000723,GO:0000731,GO:0003674,GO:0003676,GO:0003677,GO:0003682,GO:0003684,GO:0003824,GO:0003887,GO:0004518,GO:0004527,GO:0004529,GO:0004536,GO:0005488,GO:0005515,GO:0005575,GO:0005622,GO:0005623,GO:0005634,GO:0005654,GO:0005657,GO:0005694,GO:0005737,GO:0005829,GO:0006139,GO:0006259,GO:0006260,GO:0006261,GO:0006281,GO:0006283,GO:0006284,GO:0006287,GO:0006289,GO:0006296,GO:…	2.7.7.7	ko:K02327	ko00230,ko00240,ko01100,ko03030,ko03410,ko03420,ko03430,ko03440,ko05166,map00230,map00240,map01100,map03030,map03410,map03420,map03430,map03440,map05166	M00262	R00375,R00376,R00377,R00378	RC02795	ko00000,ko00001,ko00002,ko01000,ko03032,ko03400	38DSD@33154,3C0ZN@33208,3CT03@33213,3JB2M@40674,480U6@7711,494BV@7742,4M1FW@9397,COG0417@1,KOG0969@2759	L
TRINITY_DN10078_c0_g1_i10.p2	166	NA	NA	NA	NA	NA	Inositol_P|PF00459.25|34,Inositol_P|PF00459.25|1.5e+03,Inositol_P|PF00459.25|5.2	NA	NA	NA	NA	NA	NA	NA	NA	NA	NA
TRINITY_DN10078_c0_g1_i11.p5	115	NA	NA	NA	NA	NA	DUF4797|PF16051.5|12,DUF4797|PF16051.5|13,DUF4797|PF16051.5|2.3e+03	NA	NA	NA	NA	NA	NA	NA	NA	NA	NA
TRINITY_DN10078_c0_g1_i13.p1	122	NA	NA	NA	NA	NA	VIR_N|PF15912.5|45,VIR_N|PF15912.5|0.65,RCDG1|PF15725.5|95,RCDG1|PF15725.5|4.6	NA	NA	NA	NA	NA	NA	NA	NA	NA	NA
TRINITY_DN10078_c0_g1_i2.p1	124	NA	NA	NA	NA	NA	DUF4797|PF16051.5|3e+03,DUF4797|PF16051.5|13,DUF4797|PF16051.5|5.4	NA	NA	NA	NA	NA	NA	NA	NA	NA	NA
TRINITY_DN10078_c0_g1_i6.p3	125	NA	NA	NA	NA	NA	DUF1939|PF09154.10|4.9,DUF1939|PF09154.10|1.7e+02,DUF4797|PF16051.5|3e+03,DUF4797|PF16051.5|16,DUF4797|PF16051.5|8.9	NA	NA	NA	NA	NA	NA	NA	NA	NA	NA
TRINITY_DN10078_c0_g1_i8.p1	154	NA	NA	NA	NA	NA	VIR_N|PF15912.5|22,VIR_N|PF15912.5|1.5,VIR_N|PF15912.5|41	NA	NA	NA	NA	NA	NA	NA	NA	NA	NA
TRINITY_DN10078_c0_g1_i9.p1	166	NA	NA	NA	NA	NA	SAM_PNT|PF02198.16|18,SAM_PNT|PF02198.16|18	NA	NA	NA	NA	NA	NA	NA	NA	NA	NA
TRINITY_DN100791_c0_g1_i1.p1	113	sp|Q96IY1|NSL1_HUMAN	97321	6.67e-77	229	40	Mis14|PF08641.12|0.14,Mis14|PF08641.12|3.9e+03	GO:0000070,GO:0000278,GO:0000280,GO:0000444,GO:0000775,GO:0000776,GO:0000777,GO:0000779,GO:0000793,GO:0000819,GO:0005575,GO:0005622,GO:0005623,GO:0005634,GO:0005654,GO:0005694,GO:0005737,GO:0005829,GO:0006996,GO:0007049,GO:0007059,GO:0008150,GO:0009987,GO:0016043,GO:0016604,GO:0016607,GO:0022402,GO:0031974,GO:0031981,GO:0032991,GO:0043226,GO:0043227,GO:0043228,GO:0043229,GO:0043231,GO:0043232,GO:…	NA	ko:K11545	NA	NA	NA	NA	ko00000,ko03036	2AX40@1,2S001@2759,35EGG@314146,39URN@33154,3BIVR@33208,3CZPE@33213,3JB80@40674,483S3@7711,48YZZ@7742,4MGRC@9443	S
TRINITY_DN100791_c0_g1_i2.p2	113	sp|Q96IY1|NSL1_HUMAN	97321	6.67e-77	229	40	Mis14|PF08641.12|0.14,Mis14|PF08641.12|3.9e+03	GO:0000070,GO:0000278,GO:0000280,GO:0000444,GO:0000775,GO:0000776,GO:0000777,GO:0000779,GO:0000793,GO:0000819,GO:0005575,GO:0005622,GO:0005623,GO:0005634,GO:0005654,GO:0005694,GO:0005737,GO:0005829,GO:0006996,GO:0007049,GO:0007059,GO:0008150,GO:0009987,GO:0016043,GO:0016604,GO:0016607,GO:0022402,GO:0031974,GO:0031981,GO:0032991,GO:0043226,GO:0043227,GO:0043228,GO:0043229,GO:0043231,GO:0043232,GO:…	NA	ko:K11545	NA	NA	NA	NA	ko00000,ko03036	2AX40@1,2S001@2759,35EGG@314146,39URN@33154,3BIVR@33208,3CZPE@33213,3JB80@40674,483S3@7711,48YZZ@7742,4MGRC@9443	S
TRINITY_DN100791_c0_g1_i3.p1	303	sp|Q96IY1|NSL1_HUMAN	96085	0	562	100	Mis14|PF08641.12|5.8e-28,P120R|PF08062.11|1.8e+04,P120R|PF08062.11|0.22,P120R|PF08062.11|2.3e+03	GO:0000070,GO:0000278,GO:0000280,GO:0000444,GO:0000775,GO:0000776,GO:0000777,GO:0000779,GO:0000793,GO:0000819,GO:0005575,GO:0005622,GO:0005623,GO:0005634,GO:0005654,GO:0005694,GO:0005737,GO:0005829,GO:0006996,GO:0007049,GO:0007059,GO:0008150,GO:0009987,GO:0016043,GO:0016604,GO:0016607,GO:0022402,GO:0031974,GO:0031981,GO:0032991,GO:0043226,GO:0043227,GO:0043228,GO:0043229,GO:0043231,GO:0043232,GO:…	NA	ko:K11545	NA	NA	NA	NA	ko00000,ko03036	2AX40@1,2S001@2759,35EGG@314146,35XM8@314294,39URN@33154,3BIVR@33208,3CZPE@33213,3JB80@40674,483S3@7711,48YZZ@7742,4MGRC@9443	S
TRINITY_DN100791_c0_g2_i1.p1	303	sp|Q96IY1|NSL1_HUMAN	96085	0	562	100	Mis14|PF08641.12|5.8e-28,P120R|PF08062.11|1.8e+04,P120R|PF08062.11|0.22,P120R|PF08062.11|2.3e+03	GO:0000070,GO:0000278,GO:0000280,GO:0000444,GO:0000775,GO:0000776,GO:0000777,GO:0000779,GO:0000793,GO:0000819,GO:0005575,GO:0005622,GO:0005623,GO:0005634,GO:0005654,GO:0005694,GO:0005737,GO:0005829,GO:0006996,GO:0007049,GO:0007059,GO:0008150,GO:0009987,GO:0016043,GO:0016604,GO:0016607,GO:0022402,GO:0031974,GO:0031981,GO:0032991,GO:0043226,GO:0043227,GO:0043228,GO:0043229,GO:0043231,GO:0043232,GO:…	NA	ko:K11545	NA	NA	NA	NA	ko00000,ko03036	2AX40@1,2S001@2759,35EGG@314146,35XM8@314294,39URN@33154,3BIVR@33208,3CZPE@33213,3JB80@40674,483S3@7711,48YZZ@7742,4MGRC@9443	S
TRINITY_DN100791_c0_g2_i2.p2	113	sp|Q96IY1|NSL1_HUMAN	97321	6.67e-77	229	40	Mis14|PF08641.12|0.14,Mis14|PF08641.12|3.9e+03	GO:0000070,GO:0000278,GO:0000280,GO:0000444,GO:0000775,GO:0000776,GO:0000777,GO:0000779,GO:0000793,GO:0000819,GO:0005575,GO:0005622,GO:0005623,GO:0005634,GO:0005654,GO:0005694,GO:0005737,GO:0005829,GO:0006996,GO:0007049,GO:0007059,GO:0008150,GO:0009987,GO:0016043,GO:0016604,GO:0016607,GO:0022402,GO:0031974,GO:0031981,GO:0032991,GO:0043226,GO:0043227,GO:0043228,GO:0043229,GO:0043231,GO:0043232,GO:…	NA	ko:K11545	NA	NA	NA	NA	ko00000,ko03036	2AX40@1,2S001@2759,35EGG@314146,39URN@33154,3BIVR@33208,3CZPE@33213,3JB80@40674,483S3@7711,48YZZ@7742,4MGRC@9443	S
TRINITY_DN100791_c0_g2_i3.p1	113	sp|Q96IY1|NSL1_HUMAN	97321	6.67e-77	229	40	Mis14|PF08641.12|0.14,Mis14|PF08641.12|3.9e+03	GO:0000070,GO:0000278,GO:0000280,GO:0000444,GO:0000775,GO:0000776,GO:0000777,GO:0000779,GO:0000793,GO:0000819,GO:0005575,GO:0005622,GO:0005623,GO:0005634,GO:0005654,GO:0005694,GO:0005737,GO:0005829,GO:0006996,GO:0007049,GO:0007059,GO:0008150,GO:0009987,GO:0016043,GO:0016604,GO:0016607,GO:0022402,GO:0031974,GO:0031981,GO:0032991,GO:0043226,GO:0043227,GO:0043228,GO:0043229,GO:0043231,GO:0043232,GO:…	NA	ko:K11545	NA	NA	NA	NA	ko00000,ko03036	2AX40@1,2S001@2759,35EGG@314146,39URN@33154,3BIVR@33208,3CZPE@33213,3JB80@40674,483S3@7711,48YZZ@7742,4MGRC@9443	S
TRINITY_DN100791_c0_g2_i4.p1	113	sp|Q96IY1|NSL1_HUMAN	97321	6.67e-77	229	40	Mis14|PF08641.12|0.14,Mis14|PF08641.12|3.9e+03	GO:0000070,GO:0000278,GO:0000280,GO:0000444,GO:0000775,GO:0000776,GO:0000777,GO:0000779,GO:0000793,GO:0000819,GO:0005575,GO:0005622,GO:0005623,GO:0005634,GO:0005654,GO:0005694,GO:0005737,GO:0005829,GO:0006996,GO:0007049,GO:0007059,GO:0008150,GO:0009987,GO:0016043,GO:0016604,GO:0016607,GO:0022402,GO:0031974,GO:0031981,GO:0032991,GO:0043226,GO:0043227,GO:0043228,GO:0043229,GO:0043231,GO:0043232,GO:…	NA	ko:K11545	NA	NA	NA	NA	ko00000,ko03036	2AX40@1,2S001@2759,35EGG@314146,39URN@33154,3BIVR@33208,3CZPE@33213,3JB80@40674,483S3@7711,48YZZ@7742,4MGRC@9443	S
TRINITY_DN10079_c0_g1_i1.p1	559	sp|Q4R591|G6PI_MACFA	97.67	0	1148	100	PGI|PF00342.19|8.8e-268	GO:0001701,GO:0001704,GO:0001707,GO:0001775,GO:0002252,GO:0002262,GO:0002263,GO:0002274,GO:0002275,GO:0002283,GO:0002366,GO:0002376,GO:0002443,GO:0002444,GO:0002446,GO:0002637,GO:0002639,GO:0002682,GO:0002684,GO:0002697,GO:0002699,GO:0002700,GO:0002702,GO:0002791,GO:0002793,GO:0003008,GO:0003674,GO:0003824,GO:0004347,GO:0005488,GO:0005515,GO:0005575,GO:0005576,GO:0005622,GO:0005623,GO:0005634,GO:…	5.3.1.9	ko:K01810	ko00010,ko00030,ko00500,ko00520,ko01100,ko01110,ko01120,ko01130,ko01200,map00010,map00030,map00500,map00520,map01100,map01110,map01120,map01130,map01200	M00001,M00004,M00114	R02739,R02740,R03321	RC00376,RC00563	ko00000,ko00001,ko00002,ko01000,ko04147	358VD@314146,38EWT@33154,3B93W@33208,3CUZG@33213,3J7QY@40674,489XR@7711,48XPM@7742,4M8ZW@9443,COG0166@1,KOG2446@2759	G
TRINITY_DN10079_c0_g1_i2.p1	323	sp|Q4R591|G6PI_MACFA	88841	3.53e-146	424	42	PGI|PF00342.19|9.6e-98	GO:0001701,GO:0001704,GO:0001707,GO:0001775,GO:0002252,GO:0002262,GO:0002263,GO:0002274,GO:0002275,GO:0002283,GO:0002366,GO:0002376,GO:0002443,GO:0002444,GO:0002446,GO:0002637,GO:0002639,GO:0002682,GO:0002684,GO:0002697,GO:0002699,GO:0002700,GO:0002702,GO:0002791,GO:0002793,GO:0003008,GO:0003674,GO:0003824,GO:0004347,GO:0005488,GO:0005515,GO:0005575,GO:0005576,GO:0005622,GO:0005623,GO:0005634,GO:…	5.3.1.9	ko:K01810	ko00010,ko00030,ko00500,ko00520,ko01100,ko01110,ko01120,ko01130,ko01200,map00010,map00030,map00500,map00520,map01100,map01110,map01120,map01130,map01200	M00001,M00004,M00114	R02739,R02740,R03321	RC00376,RC00563	ko00000,ko00001,ko00002,ko01000,ko04147	358VD@314146,38EWT@33154,3B93W@33208,3CUZG@33213,3J7QY@40674,489XR@7711,48XPM@7742,4M8ZW@9443,COG0166@1,KOG2446@2759	G
TRINITY_DN10079_c0_g1_i3.p1	409	sp|P06744|G6PI_HUMAN	97458	0	728	63	PGI|PF00342.19|2.2e-164	GO:0001701,GO:0001704,GO:0001707,GO:0001775,GO:0002252,GO:0002262,GO:0002263,GO:0002274,GO:0002275,GO:0002283,GO:0002366,GO:0002376,GO:0002443,GO:0002444,GO:0002446,GO:0002637,GO:0002639,GO:0002682,GO:0002684,GO:0002697,GO:0002699,GO:0002700,GO:0002702,GO:0002791,GO:0002793,GO:0003008,GO:0003674,GO:0003824,GO:0004347,GO:0005488,GO:0005515,GO:0005575,GO:0005576,GO:0005622,GO:0005623,GO:0005634,GO:…	5.3.1.9	ko:K01810	ko00010,ko00030,ko00500,ko00520,ko01100,ko01110,ko01120,ko01130,ko01200,map00010,map00030,map00500,map00520,map01100,map01110,map01120,map01130,map01200	M00001,M00004,M00114	R02739,R02740,R03321	RC00376,RC00563	ko00000,ko00001,ko00002,ko01000,ko04147	358VD@314146,38EWT@33154,3B93W@33208,3CUZG@33213,3J7QY@40674,489XR@7711,48XPM@7742,4M8ZW@9443,COG0166@1,KOG2446@2759	G
TRINITY_DN10079_c0_g4_i1.p1	292	NA	NA	NA	NA	NA	NA	NA	NA	NA	NA	NA	NA	NA	NA	NA	NA
TRINITY_DN10079_c0_g5_i1.p1	497	sp|O60237|MYPT2_HUMAN	86458	0	711	49	PRKG1_interact|PF15898.5|1.2e+03,PRKG1_interact|PF15898.5|3.8e+03,PRKG1_interact|PF15898.5|3.5e-36,FapA|PF03961.13|1.6	GO:0003674,GO:0005575,GO:0005622,GO:0005623,GO:0005634,GO:0005654,GO:0005737,GO:0005829,GO:0006937,GO:0007154,GO:0007165,GO:0008047,GO:0008150,GO:0009987,GO:0023052,GO:0030016,GO:0030017,GO:0030018,GO:0030234,GO:0031672,GO:0031674,GO:0031974,GO:0031981,GO:0043085,GO:0043226,GO:0043227,GO:0043228,GO:0043229,GO:0043231,GO:0043232,GO:0043233,GO:0043292,GO:0044057,GO:0044093,GO:0044422,GO:0044424,GO:…	NA	ko:K12329	ko04270,ko04510,ko04810,ko04921,ko05205,map04270,map04510,map04810,map04921,map05205	NA	NA	NA	ko00000,ko00001,ko01009	35CWV@314146,3699B@314294,38EP8@33154,3BECQ@33208,3CTH7@33213,3J4ED@40674,481SA@7711,498AR@7742,4ME11@9443,COG0666@1,KOG0505@2759	OT
TRINITY_DN10079_c2_g1_i1.p1	459	sp|P10586|PTPRF_HUMAN	99357	0	657	16	Y_phosphatase|PF00102.27|2e-55,Y_phosphatase|PF00102.27|4.8e-27,DSPc|PF00782.20|0.0031,PTPlike_phytase|PF14566.6|0.0098,PTPlike_phytase|PF14566.6|8.5e+03,PTPlike_phytase|PF14566.6|1.3e+04,Y_phosphatase3|PF13350.6|0.0089	GO:0001959,GO:0001960,GO:0003674,GO:0003824,GO:0004721,GO:0004725,GO:0004888,GO:0005001,GO:0005102,GO:0005158,GO:0005488,GO:0005515,GO:0005539,GO:0005575,GO:0005622,GO:0005623,GO:0005737,GO:0005768,GO:0005886,GO:0005887,GO:0006464,GO:0006470,GO:0006793,GO:0006796,GO:0006807,GO:0006928,GO:0006950,GO:0007154,GO:0007155,GO:0007156,GO:0007165,GO:0007166,GO:0007167,GO:0007185,GO:0007275,GO:0007399,GO:…	3.1.3.48	ko:K05695	ko04514,ko04520,ko04910,ko04931,map04514,map04520,map04910,map04931	NA	NA	NA	ko00000,ko00001,ko01000,ko01009,ko04516	35HT1@314146,38C1K@33154,3BA83@33208,3CXCZ@33213,3J64X@40674,480P3@7711,48W4U@7742,4M7ND@9443,COG5599@1,KOG4228@2759	T
TRINITY_DN10079_c2_g1_i2.p2	473	sp|P10586|PTPRF_HUMAN	99576	0	999	25	Y_phosphatase|PF00102.27|2.2e-55,Y_phosphatase|PF00102.27|8.1e-80,DSPc|PF00782.20|0.0033,DSPc|PF00782.20|0.00056,Y_phosphatase3|PF13350.6|0.0094,Y_phosphatase3|PF13350.6|0.0023,PTPlike_phytase|PF14566.6|0.01,PTPlike_phytase|PF14566.6|8.8e+03,PTPlike_phytase|PF14566.6|1.7	GO:0001959,GO:0001960,GO:0003674,GO:0003824,GO:0004721,GO:0004725,GO:0004888,GO:0005001,GO:0005102,GO:0005158,GO:0005488,GO:0005515,GO:0005539,GO:0005575,GO:0005622,GO:0005623,GO:0005737,GO:0005768,GO:0005886,GO:0005887,GO:0006464,GO:0006470,GO:0006793,GO:0006796,GO:0006807,GO:0006928,GO:0006950,GO:0007154,GO:0007155,GO:0007156,GO:0007165,GO:0007166,GO:0007167,GO:0007185,GO:0007275,GO:0007399,GO:…	3.1.3.48	ko:K05695	ko04514,ko04520,ko04910,ko04931,map04514,map04520,map04910,map04931	NA	NA	NA	ko00000,ko00001,ko01000,ko01009,ko04516	35HT1@314146,38C1K@33154,3BA83@33208,3CXCZ@33213,3J64X@40674,480P3@7711,48W4U@7742,4M7ND@9443,COG5599@1,KOG4228@2759	T
TRINITY_DN10079_c2_g1_i3.p1	473	sp|P10586|PTPRF_HUMAN	99576	0	999	25	Y_phosphatase|PF00102.27|2.2e-55,Y_phosphatase|PF00102.27|8.1e-80,DSPc|PF00782.20|0.0033,DSPc|PF00782.20|0.00056,Y_phosphatase3|PF13350.6|0.0094,Y_phosphatase3|PF13350.6|0.0023,PTPlike_phytase|PF14566.6|0.01,PTPlike_phytase|PF14566.6|8.8e+03,PTPlike_phytase|PF14566.6|1.7	GO:0001959,GO:0001960,GO:0003674,GO:0003824,GO:0004721,GO:0004725,GO:0004888,GO:0005001,GO:0005102,GO:0005158,GO:0005488,GO:0005515,GO:0005539,GO:0005575,GO:0005622,GO:0005623,GO:0005737,GO:0005768,GO:0005886,GO:0005887,GO:0006464,GO:0006470,GO:0006793,GO:0006796,GO:0006807,GO:0006928,GO:0006950,GO:0007154,GO:0007155,GO:0007156,GO:0007165,GO:0007166,GO:0007167,GO:0007185,GO:0007275,GO:0007399,GO:…	3.1.3.48	ko:K05695	ko04514,ko04520,ko04910,ko04931,map04514,map04520,map04910,map04931	NA	NA	NA	ko00000,ko00001,ko01000,ko01009,ko04516	35HT1@314146,38C1K@33154,3BA83@33208,3CXCZ@33213,3J64X@40674,480P3@7711,48W4U@7742,4M7ND@9443,COG5599@1,KOG4228@2759	T
TRINITY_DN10079_c2_g1_i4.p1	103	sp|Q64604|PTPRF_RAT	84444	1.72e-45	156	5	Y_phosphatase|PF00102.27|3e-23,Y_phosphatase3|PF13350.6|0.0015,DSPc|PF00782.20|0.003,RHH_5|PF07878.11|0.06	GO:0001959,GO:0001960,GO:0003674,GO:0003824,GO:0004721,GO:0004725,GO:0004888,GO:0005001,GO:0005102,GO:0005158,GO:0005488,GO:0005515,GO:0005539,GO:0005575,GO:0005622,GO:0005623,GO:0005737,GO:0005768,GO:0005886,GO:0005887,GO:0006464,GO:0006470,GO:0006793,GO:0006796,GO:0006807,GO:0006928,GO:0006950,GO:0007154,GO:0007155,GO:0007156,GO:0007165,GO:0007166,GO:0007167,GO:0007185,GO:0007275,GO:0007399,GO:…	3.1.3.48	ko:K05695	ko04514,ko04520,ko04910,ko04931,map04514,map04520,map04910,map04931	NA	NA	NA	ko00000,ko00001,ko01000,ko01009,ko04516	35HT1@314146,38C1K@33154,3BA83@33208,3CXCZ@33213,3J64X@40674,480P3@7711,48W4U@7742,4Q6Q0@9989,COG5599@1,KOG4228@2759	T
TRINITY_DN1007_c0_g1_i1.p1	748	sp|Q3KQU3|MA7D1_HUMAN	97242	0	1271	82	MAP7|PF05672.11|1.8e+04,MAP7|PF05672.11|4.3e+02,MAP7|PF05672.11|2.2e+03,MAP7|PF05672.11|9e-39	GO:0000226,GO:0003674,GO:0005198,GO:0005575,GO:0005622,GO:0005623,GO:0005737,GO:0005829,GO:0005856,GO:0006996,GO:0007010,GO:0007017,GO:0008150,GO:0009987,GO:0015630,GO:0016043,GO:0043226,GO:0043228,GO:0043229,GO:0043232,GO:0044424,GO:0044444,GO:0044464,GO:0071840	NA	ko:K16806	NA	NA	NA	NA	ko00000,ko03036	2CH4Y@1,2QPJP@2759,38B99@33154,3BF7V@33208,3CVKV@33213,3EG5X@33554,3J37I@40674,48AK9@7711,48VVC@7742	S
TRINITY_DN1007_c0_g1_i10.p1	787	sp|Q3KQU3|MA7D1_HUMAN	96978	0	1336	87	MAP7|PF05672.11|1.8e+04,MAP7|PF05672.11|4.6e+02,MAP7|PF05672.11|2.4e+03,MAP7|PF05672.11|9.8e-39	GO:0000226,GO:0003674,GO:0005198,GO:0005575,GO:0005622,GO:0005623,GO:0005737,GO:0005829,GO:0005856,GO:0006996,GO:0007010,GO:0007017,GO:0008150,GO:0009987,GO:0015630,GO:0016043,GO:0043226,GO:0043228,GO:0043229,GO:0043232,GO:0044424,GO:0044444,GO:0044464,GO:0071840	NA	ko:K16806	NA	NA	NA	NA	ko00000,ko03036	2CH4Y@1,2QPJP@2759,38B99@33154,3BF7V@33208,3CVKV@33213,3EG5X@33554,3J37I@40674,48AK9@7711,48VVC@7742	S
TRINITY_DN1007_c0_g1_i11.p1	757	sp|Q3KQU3|MA7D1_HUMAN	88056	0	1010	94	MAP7|PF05672.11|1.8e+04,MAP7|PF05672.11|4.4e+02,MAP7|PF05672.11|2.3e+03,MAP7|PF05672.11|1.5e-38	GO:0000226,GO:0003674,GO:0005198,GO:0005575,GO:0005622,GO:0005623,GO:0005737,GO:0005829,GO:0005856,GO:0006996,GO:0007010,GO:0007017,GO:0008150,GO:0009987,GO:0015630,GO:0016043,GO:0043226,GO:0043228,GO:0043229,GO:0043232,GO:0044424,GO:0044444,GO:0044464,GO:0071840	NA	ko:K16806	NA	NA	NA	NA	ko00000,ko03036	2CH4Y@1,2QPJP@2759,38B99@33154,3BF7V@33208,3CVKV@33213,3EG5X@33554,3J37I@40674,48AK9@7711,48VVC@7742	S
TRINITY_DN1007_c0_g1_i12.p1	509	sp|Q3KQU3|MA7D1_HUMAN	90203	0	667	64	MAP7|PF05672.11|1.8e+02,MAP7|PF05672.11|1.4e+03,MAP7|PF05672.11|1e-38	GO:0000226,GO:0003674,GO:0005198,GO:0005575,GO:0005622,GO:0005623,GO:0005737,GO:0005829,GO:0005856,GO:0006996,GO:0007010,GO:0007017,GO:0008150,GO:0009987,GO:0015630,GO:0016043,GO:0043226,GO:0043228,GO:0043229,GO:0043232,GO:0044424,GO:0044444,GO:0044464,GO:0071840	NA	ko:K16806	NA	NA	NA	NA	ko00000,ko03036	2CH4Y@1,2QPJP@2759,35JS4@314146,360Z4@314294,38B99@33154,3BF7V@33208,3CVKV@33213,3J37I@40674,48AK9@7711,48VVC@7742,4M8BY@9443	S
TRINITY_DN1007_c0_g1_i13.p1	500	sp|Q3KQU3|MA7D1_HUMAN	88.17	0	652	64	MAP7|PF05672.11|1.8e+02,MAP7|PF05672.11|1.4e+03,MAP7|PF05672.11|1e-38	GO:0000226,GO:0003674,GO:0005198,GO:0005575,GO:0005622,GO:0005623,GO:0005737,GO:0005829,GO:0005856,GO:0006996,GO:0007010,GO:0007017,GO:0008150,GO:0009987,GO:0015630,GO:0016043,GO:0043226,GO:0043228,GO:0043229,GO:0043232,GO:0044424,GO:0044444,GO:0044464,GO:0071840	NA	ko:K16806	NA	NA	NA	NA	ko00000,ko03036	2CH4Y@1,2QPJP@2759,35JS4@314146,360Z4@314294,38B99@33154,3BF7V@33208,3CVKV@33213,3J37I@40674,48AK9@7711,48VVC@7742,4M8BY@9443	S
TRINITY_DN1007_c0_g1_i14.p1	298	sp|Q3KQU3|MA7D1_HUMAN	86.93	4.47e-127	382	39	MAP7|PF05672.11|86,MAP7|PF05672.11|4.7e+02,MAP7|PF05672.11|2.5e-14	GO:0000226,GO:0003674,GO:0005198,GO:0005575,GO:0005622,GO:0005623,GO:0005737,GO:0005829,GO:0005856,GO:0006996,GO:0007010,GO:0007017,GO:0008150,GO:0009987,GO:0015630,GO:0016043,GO:0043226,GO:0043228,GO:0043229,GO:0043232,GO:0044424,GO:0044444,GO:0044464,GO:0071840	NA	ko:K16806	NA	NA	NA	NA	ko00000,ko03036	2CH4Y@1,2QPJP@2759,35JS4@314146,360Z4@314294,38B99@33154,3BF7V@33208,3CVKV@33213,3J37I@40674,48AK9@7711,48VVC@7742,4M8BY@9443	S
TRINITY_DN1007_c0_g1_i16.p1	719	sp|Q3KQU3|MA7D1_HUMAN	97.17	0	1176	76	MAP7|PF05672.11|1.8e+04,MAP7|PF05672.11|4.1e+02,MAP7|PF05672.11|2.1e+03,MAP7|PF05672.11|1.3e-17	GO:0000226,GO:0003674,GO:0005198,GO:0005575,GO:0005622,GO:0005623,GO:0005737,GO:0005829,GO:0005856,GO:0006996,GO:0007010,GO:0007017,GO:0008150,GO:0009987,GO:0015630,GO:0016043,GO:0043226,GO:0043228,GO:0043229,GO:0043232,GO:0044424,GO:0044444,GO:0044464,GO:0071840	NA	ko:K16806	NA	NA	NA	NA	ko00000,ko03036	2CH4Y@1,2QPJP@2759,38B99@33154,3BF7V@33208,3CVKV@33213,3EG5X@33554,3J37I@40674,48AK9@7711,48VVC@7742	S
TRINITY_DN1007_c0_g1_i17.p1	630	sp|Q3KQU3|MA7D1_HUMAN	96661	0	1160	75	MAP7|PF05672.11|1.5e+04,MAP7|PF05672.11|3.5e+02,MAP7|PF05672.11|1.8e+03,MAP7|PF05672.11|6.8e-14	GO:0000226,GO:0003674,GO:0005198,GO:0005575,GO:0005622,GO:0005623,GO:0005737,GO:0005829,GO:0005856,GO:0006996,GO:0007010,GO:0007017,GO:0008150,GO:0009987,GO:0015630,GO:0016043,GO:0043226,GO:0043228,GO:0043229,GO:0043232,GO:0044424,GO:0044444,GO:0044464,GO:0071840	NA	ko:K16806	NA	NA	NA	NA	ko00000,ko03036	2CH4Y@1,2QPJP@2759,38B99@33154,3BF7V@33208,3CVKV@33213,3EG5X@33554,3J37I@40674,48AK9@7711,48VVC@7742	S
TRINITY_DN1007_c0_g1_i18.p2	455	sp|Q3KQU3|MA7D1_HUMAN	89.72	5.1e-156	464	51	MAP7|PF05672.11|1.6e+02,MAP7|PF05672.11|1e+03,MAP7|PF05672.11|1.6e-37	NA	NA	NA	NA	NA	NA	NA	NA	NA	NA
TRINITY_DN1007_c0_g1_i2.p1	621	sp|Q3KQU3|MA7D1_HUMAN	95231	0	1137	75	MAP7|PF05672.11|1.5e+04,MAP7|PF05672.11|3.4e+02,MAP7|PF05672.11|2.3e+03,MAP7|PF05672.11|6.7e-14	GO:0000226,GO:0003674,GO:0005198,GO:0005575,GO:0005622,GO:0005623,GO:0005737,GO:0005829,GO:0005856,GO:0006996,GO:0007010,GO:0007017,GO:0008150,GO:0009987,GO:0015630,GO:0016043,GO:0043226,GO:0043228,GO:0043229,GO:0043232,GO:0044424,GO:0044444,GO:0044464,GO:0071840	NA	ko:K16806	NA	NA	NA	NA	ko00000,ko03036	2CH4Y@1,2QPJP@2759,38B99@33154,3BF7V@33208,3CVKV@33213,3EG5X@33554,3J37I@40674,48AK9@7711,48VVC@7742	S
TRINITY_DN1007_c0_g1_i20.p1	591	sp|Q3KQU3|MA7D1_HUMAN	96949	0	1095	70	MAP7|PF05672.11|1.4e+04,MAP7|PF05672.11|3.2e+02,MAP7|PF05672.11|1.7e+03,MAP7|PF05672.11|6.3e-14	GO:0000226,GO:0003674,GO:0005198,GO:0005575,GO:0005622,GO:0005623,GO:0005737,GO:0005829,GO:0005856,GO:0006996,GO:0007010,GO:0007017,GO:0008150,GO:0009987,GO:0015630,GO:0016043,GO:0043226,GO:0043228,GO:0043229,GO:0043232,GO:0044424,GO:0044444,GO:0044464,GO:0071840	NA	ko:K16806	NA	NA	NA	NA	ko00000,ko03036	2CH4Y@1,2QPJP@2759,38B99@33154,3BF7V@33208,3CVKV@33213,3EG5X@33554,3J37I@40674,48AK9@7711,48VVC@7742	S
TRINITY_DN1007_c0_g1_i3.p1	598	sp|Q3KQU3|MA7D1_HUMAN	92051	0	1085	75	MAP7|PF05672.11|1.4e+04,MAP7|PF05672.11|3.3e+02,MAP7|PF05672.11|1.7e+03,MAP7|PF05672.11|6.4e-14	GO:0000226,GO:0003674,GO:0005198,GO:0005575,GO:0005622,GO:0005623,GO:0005737,GO:0005829,GO:0005856,GO:0006996,GO:0007010,GO:0007017,GO:0008150,GO:0009987,GO:0015630,GO:0016043,GO:0043226,GO:0043228,GO:0043229,GO:0043232,GO:0044424,GO:0044444,GO:0044464,GO:0071840	NA	ko:K16806	NA	NA	NA	NA	ko00000,ko03036	2CH4Y@1,2QPJP@2759,35JS4@314146,38B99@33154,3BF7V@33208,3CVKV@33213,3J37I@40674,48AK9@7711,48VVC@7742	S
TRINITY_DN1007_c0_g1_i4.p1	809	sp|Q3KQU3|MA7D1_HUMAN	92866	0	1141	100	MAP7|PF05672.11|1.8e+04,MAP7|PF05672.11|4.7e+02,MAP7|PF05672.11|3.3e+03,MAP7|PF05672.11|1.7e-38	GO:0000226,GO:0003674,GO:0005198,GO:0005575,GO:0005622,GO:0005623,GO:0005737,GO:0005829,GO:0005856,GO:0006996,GO:0007010,GO:0007017,GO:0008150,GO:0009987,GO:0015630,GO:0016043,GO:0043226,GO:0043228,GO:0043229,GO:0043232,GO:0044424,GO:0044444,GO:0044464,GO:0071840	NA	ko:K16806	NA	NA	NA	NA	ko00000,ko03036	2CH4Y@1,2QPJP@2759,38B99@33154,3BF7V@33208,3CVKV@33213,3EG5X@33554,3J37I@40674,48AK9@7711,48VVC@7742	S
TRINITY_DN1007_c0_g1_i5.p1	832	sp|Q3KQU3|MA7D1_HUMAN	95244	0	1514	100	MAP7|PF05672.11|1.8e+04,MAP7|PF05672.11|4.9e+02,MAP7|PF05672.11|3.4e+03,MAP7|PF05672.11|1.8e-38	GO:0000226,GO:0003674,GO:0005198,GO:0005575,GO:0005622,GO:0005623,GO:0005737,GO:0005829,GO:0005856,GO:0006996,GO:0007010,GO:0007017,GO:0008150,GO:0009987,GO:0015630,GO:0016043,GO:0043226,GO:0043228,GO:0043229,GO:0043232,GO:0044424,GO:0044444,GO:0044464,GO:0071840	NA	ko:K16806	NA	NA	NA	NA	ko00000,ko03036	2CH4Y@1,2QPJP@2759,38B99@33154,3BF7V@33208,3CVKV@33213,3EG5X@33554,3J37I@40674,48AK9@7711,48VVC@7742	S
TRINITY_DN1007_c0_g1_i6.p1	841	sp|Q3KQU3|MA7D1_HUMAN	96314	0	1540	100	MAP7|PF05672.11|1.8e+04,MAP7|PF05672.11|5e+02,MAP7|PF05672.11|3.4e+03,MAP7|PF05672.11|1.8e-38	GO:0000226,GO:0003674,GO:0005198,GO:0005575,GO:0005622,GO:0005623,GO:0005737,GO:0005829,GO:0005856,GO:0006996,GO:0007010,GO:0007017,GO:0008150,GO:0009987,GO:0015630,GO:0016043,GO:0043226,GO:0043228,GO:0043229,GO:0043232,GO:0044424,GO:0044444,GO:0044464,GO:0071840	NA	ko:K16806	NA	NA	NA	NA	ko00000,ko03036	2CH4Y@1,2QPJP@2759,38B99@33154,3BF7V@33208,3CVKV@33213,3EG5X@33554,3J37I@40674,48AK9@7711,48VVC@7742	S
TRINITY_DN1007_c0_g1_i7.p1	155	sp|Q3KQU3|MA7D1_HUMAN	90678	7.21e-64	209	14	NA	GO:0000226,GO:0003674,GO:0005198,GO:0005575,GO:0005622,GO:0005623,GO:0005737,GO:0005829,GO:0005856,GO:0006996,GO:0007010,GO:0007017,GO:0008150,GO:0009987,GO:0015630,GO:0016043,GO:0043226,GO:0043228,GO:0043229,GO:0043232,GO:0044424,GO:0044444,GO:0044464,GO:0071840	NA	ko:K16806	NA	NA	NA	NA	ko00000,ko03036	2CH4Y@1,2QPJP@2759,35JS4@314146,38B99@33154,3BF7V@33208,3CVKV@33213,3J37I@40674,48AK9@7711,48VVC@7742,4M8BY@9443	S
TRINITY_DN1007_c0_g1_i8.p1	804	sp|Q3KQU3|MA7D1_HUMAN	91914	0	1125	100	MAP7|PF05672.11|1.8e+04,MAP7|PF05672.11|4.7e+02,MAP7|PF05672.11|3.1e+03,MAP7|PF05672.11|1.7e-38	GO:0000226,GO:0003674,GO:0005198,GO:0005575,GO:0005622,GO:0005623,GO:0005737,GO:0005829,GO:0005856,GO:0006996,GO:0007010,GO:0007017,GO:0008150,GO:0009987,GO:0015630,GO:0016043,GO:0043226,GO:0043228,GO:0043229,GO:0043232,GO:0044424,GO:0044444,GO:0044464,GO:0071840	NA	ko:K16806	NA	NA	NA	NA	ko00000,ko03036	2CH4Y@1,2QPJP@2759,35JS4@314146,360Z4@314294,38B99@33154,3BF7V@33208,3CVKV@33213,3J37I@40674,48AK9@7711,48VVC@7742,4M8BY@9443	S
TRINITY_DN1007_c0_g1_i9.p1	509	sp|Q3KQU3|MA7D1_HUMAN	90203	0	667	64	MAP7|PF05672.11|1.8e+02,MAP7|PF05672.11|1.4e+03,MAP7|PF05672.11|1e-38	GO:0000226,GO:0003674,GO:0005198,GO:0005575,GO:0005622,GO:0005623,GO:0005737,GO:0005829,GO:0005856,GO:0006996,GO:0007010,GO:0007017,GO:0008150,GO:0009987,GO:0015630,GO:0016043,GO:0043226,GO:0043228,GO:0043229,GO:0043232,GO:0044424,GO:0044444,GO:0044464,GO:0071840	NA	ko:K16806	NA	NA	NA	NA	ko00000,ko03036	2CH4Y@1,2QPJP@2759,35JS4@314146,360Z4@314294,38B99@33154,3BF7V@33208,3CVKV@33213,3J37I@40674,48AK9@7711,48VVC@7742,4M8BY@9443	S
TRINITY_DN10080_c2_g1_i1.p1	123	NA	NA	NA	NA	NA	NA	NA	NA	NA	NA	NA	NA	NA	NA	NA	NA
TRINITY_DN100819_c0_g1_i1.p1	105	sp|Q9UKB5|AJAP1_HUMAN	96154	1.65e-66	206	25	AJAP1_PANP_C|PF15298.6|3.2e-59,NB|PF04159.13|0.025,Orai-1|PF07856.12|0.076,DUF4834|PF16118.5|0.11,EphA2_TM|PF14575.6|0.16	GO:0001952,GO:0001953,GO:0003674,GO:0005488,GO:0005515,GO:0005575,GO:0005623,GO:0005886,GO:0005887,GO:0005911,GO:0005912,GO:0005913,GO:0007162,GO:0008013,GO:0008150,GO:0009898,GO:0009986,GO:0010810,GO:0010812,GO:0016020,GO:0016021,GO:0016323,GO:0016324,GO:0022603,GO:0030054,GO:0030155,GO:0030856,GO:0030860,GO:0031224,GO:0031226,GO:0032101,GO:0032102,GO:0044214,GO:0044291,GO:0044425,GO:0044459,GO:…	NA	ko:K21387	NA	NA	NA	NA	ko00000,ko04812	28P19@1,2QVMU@2759,35CHQ@314146,39SWK@33154,3BA6G@33208,3D2SP@33213,3JFFA@40674,489H0@7711,48ZWK@7742,4MJ9I@9443	S
TRINITY_DN100836_c0_g1_i1.p1	129	NA	NA	NA	NA	NA	NA	NA	NA	NA	NA	NA	NA	NA	NA	NA	NA
TRINITY_DN10083_c0_g1_i1.p1	141	sp|O75817|POP7_HUMAN	97857	3.07e-98	279	100	Rpp20|PF12328.8|1.5e-17,Alba|PF01918.21|1.1e-09	GO:0000172,GO:0000966,GO:0001682,GO:0003674,GO:0003824,GO:0004518,GO:0004519,GO:0004521,GO:0004526,GO:0004540,GO:0004549,GO:0005575,GO:0005622,GO:0005623,GO:0005634,GO:0005654,GO:0005655,GO:0005730,GO:0005732,GO:0006139,GO:0006396,GO:0006399,GO:0006725,GO:0006807,GO:0008033,GO:0008150,GO:0008152,GO:0009987,GO:0010467,GO:0016070,GO:0016787,GO:0016788,GO:0016891,GO:0016893,GO:0030677,GO:0030681,GO:…	3.1.26.5	ko:K14527	ko03008,ko03013,map03008,map03013	NA	NA	NA	ko00000,ko00001,ko01000,ko03009,ko03016,ko03029	35A0N@314146,3A5MY@33154,3BSPX@33208,3D7DQ@33213,3J4C7@40674,48APE@7711,4988W@7742,4MJ4B@9443,KOG3631@1,KOG3631@2759	J
TRINITY_DN100845_c0_g1_i1.p1	107	sp|Q6ZMW3|EMAL6_HUMAN	100	2.44e-67	219	5	ANAPC4_WD40|PF12894.7|0.0044,ANAPC4_WD40|PF12894.7|0.00094,ANAPC4_WD40|PF12894.7|32,WD40|PF00400.32|0.93,WD40|PF00400.32|53,WD40|PF00400.32|21,Ge1_WD40|PF16529.5|1.9,Ge1_WD40|PF16529.5|0.048	GO:0003674,GO:0005488,GO:0005515,GO:0005575,GO:0005622,GO:0005623,GO:0005856,GO:0008017,GO:0008092,GO:0015630,GO:0015631,GO:0043226,GO:0043228,GO:0043229,GO:0043232,GO:0044424,GO:0044464	NA	ko:K18598	NA	NA	NA	NA	ko00000	35JSX@314146,38B67@33154,3B9DE@33208,3CTEV@33213,3J2DI@40674,4807M@7711,490PE@7742,4PUNR@9989,COG2319@1,KOG2106@2759	S
TRINITY_DN100851_c0_g1_i1.p1	112	sp|O15041|SEM3E_HUMAN	92857	1.09e-59	196	14	MAP17|PF15807.5|0.17	GO:0001525,GO:0001568,GO:0001569,GO:0001763,GO:0001944,GO:0001952,GO:0001953,GO:0002009,GO:0002040,GO:0003674,GO:0005102,GO:0005488,GO:0005515,GO:0005575,GO:0005576,GO:0005615,GO:0006935,GO:0007154,GO:0007162,GO:0007165,GO:0007166,GO:0007275,GO:0008150,GO:0008360,GO:0009605,GO:0009653,GO:0009888,GO:0009987,GO:0010810,GO:0010812,GO:0016043,GO:0016525,GO:0022603,GO:0022604,GO:0023052,GO:0030155,GO:…	NA	ko:K06840	ko04360,map04360	NA	NA	NA	ko00000,ko00001,ko04516	35I73@314146,38D06@33154,3BBRJ@33208,3D3BS@33213,3J5N9@40674,489MC@7711,4982V@7742,4M5MK@9443,KOG3611@1,KOG3611@2759	T
TRINITY_DN10085_c0_g1_i1.p1	698	sp|Q9HCD6|TANC2_HUMAN	98709	0	1412	35	TPR_2|PF07719.17|0.14,TPR_2|PF07719.17|0.047,TPR_2|PF07719.17|0.00042,TPR_11|PF13414.6|0.0077,TPR_11|PF13414.6|1.5,TPR_11|PF13414.6|0.01,TPR_1|PF00515.28|60,TPR_1|PF00515.28|0.088,TPR_1|PF00515.28|0.00039,TPR_8|PF13181.6|0.01,TPR_8|PF13181.6|0.017,TPR_9|PF13371.6|5.2e+02,TPR_9|PF13371.6|8.7e-06,TPR_14|PF13428.6|9.3e+03,TPR_14|PF13428.6|1e+02,TPR_14|PF13428.6|1.9e-05,TPR_19|PF14559.6|0.049,TPR_19|…	GO:0001701,GO:0007275,GO:0008150,GO:0009790,GO:0009792,GO:0032501,GO:0032502,GO:0043009,GO:0048856	NA	NA	NA	NA	NA	NA	NA	35AS1@314146,38CMX@33154,3BH8T@33208,3CZ5V@33213,3JAWK@40674,483IX@7711,48WTM@7742,4MAA9@9443,COG0666@1,KOG0504@2759	S
TRINITY_DN10085_c0_g1_i10.p1	210	sp|Q9HCD6|TANC2_HUMAN	100	8.24e-128	397	10	Ank_4|PF13637.6|0.0026,Ank_4|PF13637.6|1.1e-07,Ank_4|PF13637.6|4.4e-07,Ank_4|PF13637.6|6.8e-10,Ank_4|PF13637.6|0.002,Ank_2|PF12796.7|3.3e-15,Ank_2|PF12796.7|1.9e-13,Ank_5|PF13857.6|2.3,Ank_5|PF13857.6|0.00055,Ank_5|PF13857.6|7e-09,Ank_5|PF13857.6|1.7e-09,Ank_5|PF13857.6|2.8e-05,Ank_5|PF13857.6|0.023,Ank|PF00023.30|0.52,Ank|PF00023.30|0.0016,Ank|PF00023.30|0.00012,Ank|PF00023.30|0.041,Ank|PF00023.…	NA	NA	NA	NA	NA	NA	NA	NA	NA	NA
TRINITY_DN10085_c0_g1_i2.p1	432	sp|Q9HCD6|TANC2_HUMAN	100	0	891	21	Ank_2|PF12796.7|1.2e-06,Ank_2|PF12796.7|3.1e-13,Ank_2|PF12796.7|6.7e-08,Ank_2|PF12796.7|2.6e-07,Ank_2|PF12796.7|1.7e-09,Ank_2|PF12796.7|3e-10,Ank_2|PF12796.7|2.9e-08,Ank_4|PF13637.6|8.8e+03,Ank_4|PF13637.6|1.8e-08,Ank_4|PF13637.6|2.1e-05,Ank_4|PF13637.6|1.4e-05,Ank_4|PF13637.6|0.0014,Ank_4|PF13637.6|3e-07,Ank_4|PF13637.6|1.9e-06,Ank_4|PF13637.6|3e-07,Ank_5|PF13857.6|0.0014,Ank_5|PF13857.6|0.0022,…	GO:0001701,GO:0007275,GO:0008150,GO:0009790,GO:0009792,GO:0032501,GO:0032502,GO:0043009,GO:0048856	NA	NA	NA	NA	NA	NA	NA	35AS1@314146,38CMX@33154,3BH8T@33208,3CZ5V@33213,3JAWK@40674,483IX@7711,48WTM@7742,COG0666@1,KOG0504@2759	S
TRINITY_DN10085_c0_g1_i3.p1	118	NA	NA	NA	NA	NA	NA	NA	NA	NA	NA	NA	NA	NA	NA	NA	NA
TRINITY_DN10085_c0_g1_i6.p1	739	sp|Q9HCD6|TANC2_HUMAN	98.78	0	1499	37	TPR_2|PF07719.17|0.15,TPR_2|PF07719.17|0.051,TPR_2|PF07719.17|0.00045,TPR_11|PF13414.6|0.0083,TPR_11|PF13414.6|1.6,TPR_11|PF13414.6|0.011,TPR_1|PF00515.28|64,TPR_1|PF00515.28|0.094,TPR_1|PF00515.28|0.00042,TPR_8|PF13181.6|0.011,TPR_8|PF13181.6|0.018,TPR_9|PF13371.6|5.6e+02,TPR_9|PF13371.6|9.4e-06,TPR_14|PF13428.6|1e+04,TPR_14|PF13428.6|63,TPR_14|PF13428.6|2.2e-05,TPR_19|PF14559.6|0.05,TPR_19|PF14…	GO:0001701,GO:0007275,GO:0008150,GO:0009790,GO:0009792,GO:0032501,GO:0032502,GO:0043009,GO:0048856	NA	NA	NA	NA	NA	NA	NA	35AS1@314146,38CMX@33154,3BH8T@33208,3CZ5V@33213,3JAWK@40674,483IX@7711,48WTM@7742,4MAA9@9443,COG0666@1,KOG0504@2759	S
TRINITY_DN10085_c0_g1_i7.p1	893	sp|Q9HCD6|TANC2_HUMAN	98906	0	1679	41	Ank_2|PF12796.7|4e-14,Ank_2|PF12796.7|7.7e-11,Ank_2|PF12796.7|5e-12,Ank_4|PF13637.6|0.02,Ank_4|PF13637.6|8.3e-07,Ank_4|PF13637.6|8.1e-07,Ank_4|PF13637.6|5.7e-09,Ank_4|PF13637.6|0.014,Ank_3|PF13606.6|25,Ank_3|PF13606.6|1.5,Ank_3|PF13606.6|0.0054,Ank_3|PF13606.6|0.019,Ank_3|PF13606.6|0.0028,Ank_3|PF13606.6|51,Ank|PF00023.30|3.3,Ank|PF00023.30|0.01,Ank|PF00023.30|0.00081,Ank|PF00023.30|0.27,Ank|PF00…	GO:0001701,GO:0007275,GO:0008150,GO:0009790,GO:0009792,GO:0032501,GO:0032502,GO:0043009,GO:0048856	NA	NA	NA	NA	NA	NA	NA	35AS1@314146,38CMX@33154,3BH8T@33208,3CZ5V@33213,3JAWK@40674,483IX@7711,48WTM@7742,4MAA9@9443,COG0666@1,KOG0504@2759	S
TRINITY_DN10085_c0_g1_i8.p1	238	sp|Q9HCD6|TANC2_HUMAN	100	1.58e-148	456	11	Ank_2|PF12796.7|4.2e-15,Ank_2|PF12796.7|2.5e-12,Ank_2|PF12796.7|8.1e-08,Ank_4|PF13637.6|0.0032,Ank_4|PF13637.6|1.3e-07,Ank_4|PF13637.6|0.00021,Ank_4|PF13637.6|8.6e-10,Ank_4|PF13637.6|0.003,Ank_5|PF13857.6|2.8,Ank_5|PF13857.6|0.00067,Ank_5|PF13857.6|8.7e-09,Ank_5|PF13857.6|2.1e-09,Ank_5|PF13857.6|3.8e-05,Ank_5|PF13857.6|0.15,Ank_5|PF13857.6|1.1e+04,Ank_3|PF13606.6|4.7,Ank_3|PF13606.6|0.28,Ank_3|PF…	GO:0000003,GO:0000768,GO:0001655,GO:0001667,GO:0001701,GO:0002064,GO:0002065,GO:0002066,GO:0003006,GO:0003674,GO:0005198,GO:0005488,GO:0005515,GO:0005575,GO:0005622,GO:0005623,GO:0005737,GO:0005912,GO:0006928,GO:0006949,GO:0006996,GO:0007010,GO:0007275,GO:0007276,GO:0007281,GO:0007292,GO:0007297,GO:0007298,GO:0007520,GO:0008150,GO:0008307,GO:0009653,GO:0009790,GO:0009792,GO:0009888,GO:0009986,GO:…	NA	NA	NA	NA	NA	NA	NA	38CMX@33154,3BH8T@33208,3CZ5V@33213,483IX@7711,48WTM@7742,4GIYW@8782,COG0666@1,KOG0504@2759	S
TRINITY_DN10085_c0_g2_i1.p1	467	sp|Q9HCD6|TANC2_HUMAN	99785	0	970	23	AAA_16|PF13191.6|0.0016,AAA_16|PF13191.6|3e+02,AAA_16|PF13191.6|2e+03,AbiJ_NTD5|PF18865.1|0.1,NACHT|PF05729.12|22,NACHT|PF05729.12|5.6,Roc|PF08477.13|0.33	GO:0001701,GO:0007275,GO:0008150,GO:0009790,GO:0009792,GO:0032501,GO:0032502,GO:0043009,GO:0048856	NA	NA	NA	NA	NA	NA	NA	35AS1@314146,38CMX@33154,3BH8T@33208,3CZ5V@33213,3JAWK@40674,483IX@7711,48WTM@7742,4MAA9@9443,COG0666@1,KOG0504@2759	S
TRINITY_DN10085_c0_g3_i1.p1	338	sp|Q9HCD6|TANC2_HUMAN	89021	0	567	17	NA	GO:0001701,GO:0007275,GO:0008150,GO:0009790,GO:0009792,GO:0032501,GO:0032502,GO:0043009,GO:0048856	NA	NA	NA	NA	NA	NA	NA	35AS1@314146,363CX@314294,38CMX@33154,3BH8T@33208,3CZ5V@33213,3JAWK@40674,483IX@7711,48WTM@7742,4MAA9@9443,COG0666@1,KOG0504@2759	S
TRINITY_DN10086_c0_g1_i1.p1	109	NA	NA	NA	NA	NA	NA	NA	NA	NA	NA	NA	NA	NA	NA	NA	NA
TRINITY_DN100877_c0_g1_i1.p1	120	NA	NA	NA	NA	NA	NA	NA	NA	NA	NA	NA	NA	NA	NA	NA	NA
TRINITY_DN10088_c0_g1_i2.p1	101	sp|O43482|MS18B_HUMAN	91	9.23e-63	191	44	Yippee-Mis18|PF03226.14|4.3e-11,HycI|PF01750.18|0.0082	GO:0000775,GO:0000785,GO:0003674,GO:0005488,GO:0005515,GO:0005575,GO:0005622,GO:0005623,GO:0005634,GO:0005654,GO:0005694,GO:0005737,GO:0005829,GO:0006323,GO:0006325,GO:0006333,GO:0006334,GO:0006336,GO:0006338,GO:0006996,GO:0007059,GO:0007154,GO:0008150,GO:0009987,GO:0010369,GO:0015030,GO:0016043,GO:0016604,GO:0016607,GO:0022607,GO:0031055,GO:0031497,GO:0031974,GO:0031981,GO:0034080,GO:0034508,GO:…	NA	ko:K11565	NA	NA	NA	NA	ko00000,ko03036	2DEWV@1,2S5R3@2759,35APH@314146,3A15A@33154,3BQ28@33208,3D1NK@33213,3JFYQ@40674,484Y1@7711,490BN@7742,4MC2H@9443	S
TRINITY_DN10088_c0_g1_i3.p1	101	sp|O43482|MS18B_HUMAN	91	9.23e-63	191	44	Yippee-Mis18|PF03226.14|4.3e-11,HycI|PF01750.18|0.0082	GO:0000775,GO:0000785,GO:0003674,GO:0005488,GO:0005515,GO:0005575,GO:0005622,GO:0005623,GO:0005634,GO:0005654,GO:0005694,GO:0005737,GO:0005829,GO:0006323,GO:0006325,GO:0006333,GO:0006334,GO:0006336,GO:0006338,GO:0006996,GO:0007059,GO:0007154,GO:0008150,GO:0009987,GO:0010369,GO:0015030,GO:0016043,GO:0016604,GO:0016607,GO:0022607,GO:0031055,GO:0031497,GO:0031974,GO:0031981,GO:0034080,GO:0034508,GO:…	NA	ko:K11565	NA	NA	NA	NA	ko00000,ko03036	2DEWV@1,2S5R3@2759,35APH@314146,3A15A@33154,3BQ28@33208,3D1NK@33213,3JFYQ@40674,484Y1@7711,490BN@7742,4MC2H@9443	S
TRINITY_DN10088_c0_g1_i5.p1	227	sp|O43482|MS18B_HUMAN	88889	5.01e-148	412	98	Yippee-Mis18|PF03226.14|3.9e-23,HycI|PF01750.18|0.039	GO:0000775,GO:0000785,GO:0003674,GO:0005488,GO:0005515,GO:0005575,GO:0005622,GO:0005623,GO:0005634,GO:0005654,GO:0005694,GO:0005737,GO:0005829,GO:0006323,GO:0006325,GO:0006333,GO:0006334,GO:0006336,GO:0006338,GO:0006996,GO:0007059,GO:0007154,GO:0008150,GO:0009987,GO:0010369,GO:0015030,GO:0016043,GO:0016604,GO:0016607,GO:0022607,GO:0031055,GO:0031497,GO:0031974,GO:0031981,GO:0034080,GO:0034508,GO:…	NA	ko:K11565	NA	NA	NA	NA	ko00000,ko03036	2DEWV@1,2S5R3@2759,35APH@314146,3A15A@33154,3BQ28@33208,3D1NK@33213,3JFYQ@40674,484Y1@7711,490BN@7742,4MC2H@9443	S
TRINITY_DN10088_c0_g1_i6.p1	229	sp|O43482|MS18B_HUMAN	89035	1.75e-150	418	100	Yippee-Mis18|PF03226.14|3.9e-23,HycI|PF01750.18|0.038	GO:0000775,GO:0000785,GO:0003674,GO:0005488,GO:0005515,GO:0005575,GO:0005622,GO:0005623,GO:0005634,GO:0005654,GO:0005694,GO:0005737,GO:0005829,GO:0006323,GO:0006325,GO:0006333,GO:0006334,GO:0006336,GO:0006338,GO:0006996,GO:0007059,GO:0007154,GO:0008150,GO:0009987,GO:0010369,GO:0015030,GO:0016043,GO:0016604,GO:0016607,GO:0022607,GO:0031055,GO:0031497,GO:0031974,GO:0031981,GO:0034080,GO:0034508,GO:…	NA	ko:K11565	NA	NA	NA	NA	ko00000,ko03036	2DEWV@1,2S5R3@2759,35APH@314146,3A15A@33154,3BQ28@33208,3D1NK@33213,3JFYQ@40674,484Y1@7711,490BN@7742,4MC2H@9443	S
TRINITY_DN10088_c0_g1_i7.p1	229	sp|O43482|MS18B_HUMAN	89035	1.75e-150	418	100	Yippee-Mis18|PF03226.14|3.9e-23,HycI|PF01750.18|0.038	GO:0000775,GO:0000785,GO:0003674,GO:0005488,GO:0005515,GO:0005575,GO:0005622,GO:0005623,GO:0005634,GO:0005654,GO:0005694,GO:0005737,GO:0005829,GO:0006323,GO:0006325,GO:0006333,GO:0006334,GO:0006336,GO:0006338,GO:0006996,GO:0007059,GO:0007154,GO:0008150,GO:0009987,GO:0010369,GO:0015030,GO:0016043,GO:0016604,GO:0016607,GO:0022607,GO:0031055,GO:0031497,GO:0031974,GO:0031981,GO:0034080,GO:0034508,GO:…	NA	ko:K11565	NA	NA	NA	NA	ko00000,ko03036	2DEWV@1,2S5R3@2759,35APH@314146,3A15A@33154,3BQ28@33208,3D1NK@33213,3JFYQ@40674,484Y1@7711,490BN@7742,4MC2H@9443	S
TRINITY_DN10089_c0_g1_i1.p1	375	sp|Q8N3X6|LCORL_HUMAN	99733	0	766	62	HTH_psq|PF05225.16|8.3e-06,HTH_psq|PF05225.16|3e-16	GO:0000981,GO:0003674,GO:0003700,GO:0006139,GO:0006351,GO:0006355,GO:0006357,GO:0006366,GO:0006725,GO:0006807,GO:0008150,GO:0008152,GO:0009058,GO:0009059,GO:0009889,GO:0009987,GO:0010467,GO:0010468,GO:0010556,GO:0016070,GO:0018130,GO:0019219,GO:0019222,GO:0019438,GO:0031323,GO:0031326,GO:0032774,GO:0034641,GO:0034645,GO:0034654,GO:0043170,GO:0044237,GO:0044238,GO:0044249,GO:0044260,GO:0044271,GO:…	NA	NA	NA	NA	NA	NA	NA	35KE3@314146,365N2@314294,39SZ0@33154,3BF8U@33208,3CU20@33213,3J996@40674,481QK@7711,48Z5J@7742,4MH9A@9443,KOG4565@1,KOG4565@2759	K
TRINITY_DN1008_c0_g1_i1.p1	138	NA	NA	NA	NA	NA	NA	NA	NA	NA	NA	NA	NA	NA	NA	NA	NA
TRINITY_DN1008_c0_g1_i2.p1	203	NA	NA	NA	NA	NA	NA	NA	NA	NA	NA	NA	NA	NA	NA	NA	NA
TRINITY_DN1008_c0_g1_i3.p1	213	NA	NA	NA	NA	NA	NA	NA	NA	NA	NA	NA	NA	NA	NA	NA	NA
TRINITY_DN10090_c0_g1_i1.p1	187	sp|Q5R5F2|COPZ1_PONAB	100	2.42e-129	360	100	Clat_adaptor_s|PF01217.20|1.1e-45	GO:0005575,GO:0005622,GO:0005623,GO:0005737,GO:0005794,GO:0005798,GO:0006810,GO:0006890,GO:0006891,GO:0008150,GO:0012505,GO:0012506,GO:0016020,GO:0016192,GO:0030117,GO:0030120,GO:0030126,GO:0030135,GO:0030137,GO:0030659,GO:0030660,GO:0030662,GO:0030663,GO:0031090,GO:0031410,GO:0031982,GO:0032991,GO:0043226,GO:0043227,GO:0043229,GO:0043231,GO:0044422,GO:0044424,GO:0044425,GO:0044431,GO:0044433,GO:…	NA	ko:K20472	NA	NA	NA	NA	ko00000,ko04131	35M36@314146,39TNA@33154,3BCNU@33208,3CY52@33213,3J25F@40674,4803I@7711,48YQB@7742,4Q4AM@9989,COG5541@1,KOG3343@2759	U
TRINITY_DN10090_c0_g1_i11.p1	116	sp|Q5R5F2|COPZ1_PONAB	100	4.25e-74	218	60	Clat_adaptor_s|PF01217.20|2.5e-28	GO:0005575,GO:0005622,GO:0005623,GO:0005737,GO:0005794,GO:0005798,GO:0006810,GO:0006890,GO:0006891,GO:0008150,GO:0012505,GO:0012506,GO:0016020,GO:0016192,GO:0030117,GO:0030120,GO:0030126,GO:0030135,GO:0030137,GO:0030659,GO:0030660,GO:0030662,GO:0030663,GO:0031090,GO:0031410,GO:0031982,GO:0032991,GO:0043226,GO:0043227,GO:0043229,GO:0043231,GO:0044422,GO:0044424,GO:0044425,GO:0044431,GO:0044433,GO:…	NA	ko:K20472	NA	NA	NA	NA	ko00000,ko04131	35M36@314146,39TNA@33154,3BCNU@33208,3CY52@33213,3J25F@40674,4803I@7711,48YQB@7742,4Q4AM@9989,COG5541@1,KOG3343@2759	U
TRINITY_DN10090_c0_g1_i12.p4	101	sp|Q5R5F2|COPZ1_PONAB	100	7.02e-70	207	56	Clat_adaptor_s|PF01217.20|1.5e-28	GO:0005575,GO:0005622,GO:0005623,GO:0005737,GO:0005794,GO:0005798,GO:0006810,GO:0006890,GO:0006891,GO:0008150,GO:0012505,GO:0012506,GO:0016020,GO:0016192,GO:0030117,GO:0030120,GO:0030126,GO:0030135,GO:0030137,GO:0030659,GO:0030660,GO:0030662,GO:0030663,GO:0031090,GO:0031410,GO:0031982,GO:0032991,GO:0043226,GO:0043227,GO:0043229,GO:0043231,GO:0044422,GO:0044424,GO:0044425,GO:0044431,GO:0044433,GO:…	NA	ko:K20472	NA	NA	NA	NA	ko00000,ko04131	35M36@314146,39TNA@33154,3BCNU@33208,3CY52@33213,3J25F@40674,4803I@7711,48YQB@7742,4Q4AM@9989,COG5541@1,KOG3343@2759	U
TRINITY_DN10090_c0_g1_i13.p1	154	NA	NA	NA	NA	NA	NA	NA	NA	NA	NA	NA	NA	NA	NA	NA	NA
TRINITY_DN10090_c0_g1_i14.p1	102	sp|Q5R5F2|COPZ1_PONAB	99.01	3.05e-70	207	57	Clat_adaptor_s|PF01217.20|1.5e-28	GO:0005575,GO:0005622,GO:0005623,GO:0005737,GO:0005794,GO:0005798,GO:0006810,GO:0006890,GO:0006891,GO:0008150,GO:0012505,GO:0012506,GO:0016020,GO:0016192,GO:0030117,GO:0030120,GO:0030126,GO:0030135,GO:0030137,GO:0030659,GO:0030660,GO:0030662,GO:0030663,GO:0031090,GO:0031410,GO:0031982,GO:0032991,GO:0043226,GO:0043227,GO:0043229,GO:0043231,GO:0044422,GO:0044424,GO:0044425,GO:0044431,GO:0044433,GO:…	NA	ko:K20472	NA	NA	NA	NA	ko00000,ko04131	35M36@314146,39TNA@33154,3BCNU@33208,3CY52@33213,3J25F@40674,4803I@7711,48YQB@7742,4Q4AM@9989,COG5541@1,KOG3343@2759	U
TRINITY_DN10090_c0_g1_i15.p1	446	sp|Q9NQS5|GPR84_HUMAN	89655	0	603	88	7tm_1|PF00001.21|1.3e-27,7TM_GPCR_Srx|PF10328.9|5.9e-09,7TM_GPCR_Srsx|PF10320.9|3.6e-05,7TM_GPCR_Srsx|PF10320.9|1.2e+03,Git3|PF11710.8|0.055,DUF1279|PF06916.13|0.087	GO:0001653,GO:0001775,GO:0002252,GO:0002263,GO:0002274,GO:0002275,GO:0002283,GO:0002366,GO:0002376,GO:0002443,GO:0002444,GO:0002446,GO:0003674,GO:0004888,GO:0004930,GO:0004966,GO:0005575,GO:0005622,GO:0005623,GO:0005737,GO:0005886,GO:0005887,GO:0006810,GO:0006887,GO:0006955,GO:0007154,GO:0007165,GO:0007186,GO:0007187,GO:0007188,GO:0007200,GO:0007218,GO:0008150,GO:0008188,GO:0008528,GO:0009987,GO:…	NA	ko:K08421	NA	NA	NA	NA	ko00000,ko04030	35IG6@314146,38M95@33154,3BKHZ@33208,3D2R2@33213,3J6YZ@40674,48A25@7711,48VBI@7742,4M8BE@9443,KOG3656@1,KOG3656@2759	S
TRINITY_DN10090_c0_g1_i16.p1	187	sp|Q5R5F2|COPZ1_PONAB	100	2.42e-129	360	100	Clat_adaptor_s|PF01217.20|1.1e-45	GO:0005575,GO:0005622,GO:0005623,GO:0005737,GO:0005794,GO:0005798,GO:0006810,GO:0006890,GO:0006891,GO:0008150,GO:0012505,GO:0012506,GO:0016020,GO:0016192,GO:0030117,GO:0030120,GO:0030126,GO:0030135,GO:0030137,GO:0030659,GO:0030660,GO:0030662,GO:0030663,GO:0031090,GO:0031410,GO:0031982,GO:0032991,GO:0043226,GO:0043227,GO:0043229,GO:0043231,GO:0044422,GO:0044424,GO:0044425,GO:0044431,GO:0044433,GO:…	NA	ko:K20472	NA	NA	NA	NA	ko00000,ko04131	35M36@314146,39TNA@33154,3BCNU@33208,3CY52@33213,3J25F@40674,4803I@7711,48YQB@7742,4Q4AM@9989,COG5541@1,KOG3343@2759	U
TRINITY_DN10090_c0_g1_i17.p1	416	sp|Q9NQS5|GPR84_HUMAN	95.96	0	757	100	7tm_1|PF00001.21|4.1e-38,7TM_GPCR_Srx|PF10328.9|4.5e-09,7TM_GPCR_Srx|PF10328.9|3.8e+03,7TM_GPCR_Srsx|PF10320.9|0.00053,7TM_GPCR_Srsx|PF10320.9|6.2,DUF1279|PF06916.13|0.076,Git3|PF11710.8|0.062	GO:0001653,GO:0001775,GO:0002252,GO:0002263,GO:0002274,GO:0002275,GO:0002283,GO:0002366,GO:0002376,GO:0002443,GO:0002444,GO:0002446,GO:0003674,GO:0004888,GO:0004930,GO:0004966,GO:0005575,GO:0005622,GO:0005623,GO:0005737,GO:0005886,GO:0005887,GO:0006810,GO:0006887,GO:0006955,GO:0007154,GO:0007165,GO:0007186,GO:0007187,GO:0007188,GO:0007200,GO:0007218,GO:0008150,GO:0008188,GO:0008528,GO:0009987,GO:…	NA	ko:K08421	NA	NA	NA	NA	ko00000,ko04030	35IG6@314146,38M95@33154,3BKHZ@33208,3D2R2@33213,3J6YZ@40674,48A25@7711,48VBI@7742,4M8BE@9443,KOG3656@1,KOG3656@2759	S
TRINITY_DN10090_c0_g1_i19.p3	101	sp|Q5R5F2|COPZ1_PONAB	100	7.02e-70	207	56	Clat_adaptor_s|PF01217.20|1.5e-28	GO:0005575,GO:0005622,GO:0005623,GO:0005737,GO:0005794,GO:0005798,GO:0006810,GO:0006890,GO:0006891,GO:0008150,GO:0012505,GO:0012506,GO:0016020,GO:0016192,GO:0030117,GO:0030120,GO:0030126,GO:0030135,GO:0030137,GO:0030659,GO:0030660,GO:0030662,GO:0030663,GO:0031090,GO:0031410,GO:0031982,GO:0032991,GO:0043226,GO:0043227,GO:0043229,GO:0043231,GO:0044422,GO:0044424,GO:0044425,GO:0044431,GO:0044433,GO:…	NA	ko:K20472	NA	NA	NA	NA	ko00000,ko04131	35M36@314146,39TNA@33154,3BCNU@33208,3CY52@33213,3J25F@40674,4803I@7711,48YQB@7742,4Q4AM@9989,COG5541@1,KOG3343@2759	U
TRINITY_DN10090_c0_g1_i2.p1	397	sp|Q9NQS5|GPR84_HUMAN	95.96	0	758	100	7tm_1|PF00001.21|3.5e-38,7TM_GPCR_Srx|PF10328.9|4e-09,7TM_GPCR_Srx|PF10328.9|3.7e+03,7TM_GPCR_Srsx|PF10320.9|0.00048,7TM_GPCR_Srsx|PF10320.9|5.8,Git3|PF11710.8|0.044,DUF1279|PF06916.13|0.071	GO:0001653,GO:0001775,GO:0002252,GO:0002263,GO:0002274,GO:0002275,GO:0002283,GO:0002366,GO:0002376,GO:0002443,GO:0002444,GO:0002446,GO:0003674,GO:0004888,GO:0004930,GO:0004966,GO:0005575,GO:0005622,GO:0005623,GO:0005737,GO:0005886,GO:0005887,GO:0006810,GO:0006887,GO:0006955,GO:0007154,GO:0007165,GO:0007186,GO:0007187,GO:0007188,GO:0007200,GO:0007218,GO:0008150,GO:0008188,GO:0008528,GO:0009987,GO:…	NA	ko:K08421	NA	NA	NA	NA	ko00000,ko04030	35IG6@314146,38M95@33154,3BKHZ@33208,3D2R2@33213,3J6YZ@40674,48A25@7711,48VBI@7742,4M8BE@9443,KOG3656@1,KOG3656@2759	S
TRINITY_DN10090_c0_g1_i5.p1	186	sp|Q5R5F2|COPZ1_PONAB	100	7.74e-118	331	92	Clat_adaptor_s|PF01217.20|1.1e-45	GO:0000139,GO:0005575,GO:0005622,GO:0005623,GO:0005737,GO:0005783,GO:0005789,GO:0005794,GO:0005798,GO:0005829,GO:0006810,GO:0006888,GO:0006890,GO:0006891,GO:0008150,GO:0012505,GO:0012506,GO:0016020,GO:0016192,GO:0030117,GO:0030120,GO:0030126,GO:0030133,GO:0030135,GO:0030137,GO:0030659,GO:0030660,GO:0030662,GO:0030663,GO:0031090,GO:0031410,GO:0031982,GO:0031984,GO:0032991,GO:0042175,GO:0043226,GO:…	NA	ko:K20472	NA	NA	NA	NA	ko00000,ko04131	39TNA@33154,3BCNU@33208,3CY52@33213,3ER7I@33554,3J25F@40674,4803I@7711,48YQB@7742,COG5541@1,KOG3343@2759	U
TRINITY_DN10090_c0_g1_i6.p1	424	sp|Q9NQS5|GPR84_HUMAN	89655	0	603	88	7tm_1|PF00001.21|1.3e-27,7TM_GPCR_Srx|PF10328.9|4.6e-09,7TM_GPCR_Srsx|PF10320.9|0.00053,Git3|PF11710.8|0.061,DUF1279|PF06916.13|0.08	GO:0001653,GO:0001775,GO:0002252,GO:0002263,GO:0002274,GO:0002275,GO:0002283,GO:0002366,GO:0002376,GO:0002443,GO:0002444,GO:0002446,GO:0003674,GO:0004888,GO:0004930,GO:0004966,GO:0005575,GO:0005622,GO:0005623,GO:0005737,GO:0005886,GO:0005887,GO:0006810,GO:0006887,GO:0006955,GO:0007154,GO:0007165,GO:0007186,GO:0007187,GO:0007188,GO:0007200,GO:0007218,GO:0008150,GO:0008188,GO:0008528,GO:0009987,GO:…	NA	ko:K08421	NA	NA	NA	NA	ko00000,ko04030	35IG6@314146,38M95@33154,3BKHZ@33208,3D2R2@33213,3J6YZ@40674,48A25@7711,48VBI@7742,4M8BE@9443,KOG3656@1,KOG3656@2759	S
TRINITY_DN10090_c0_g1_i7.p1	154	NA	NA	NA	NA	NA	NA	NA	NA	NA	NA	NA	NA	NA	NA	NA	NA
TRINITY_DN10090_c0_g1_i8.p1	405	sp|Q9NQS5|GPR84_HUMAN	89655	0	604	88	7tm_1|PF00001.21|1.2e-27,7TM_GPCR_Srx|PF10328.9|4.2e-09,7TM_GPCR_Srsx|PF10320.9|0.00048,DUF1279|PF06916.13|0.075,Git3|PF11710.8|0.06	GO:0001653,GO:0001775,GO:0002252,GO:0002263,GO:0002274,GO:0002275,GO:0002283,GO:0002366,GO:0002376,GO:0002443,GO:0002444,GO:0002446,GO:0003674,GO:0004888,GO:0004930,GO:0004966,GO:0005575,GO:0005622,GO:0005623,GO:0005737,GO:0005886,GO:0005887,GO:0006810,GO:0006887,GO:0006955,GO:0007154,GO:0007165,GO:0007186,GO:0007187,GO:0007188,GO:0007200,GO:0007218,GO:0008150,GO:0008188,GO:0008528,GO:0009987,GO:…	NA	ko:K08421	NA	NA	NA	NA	ko00000,ko04030	35IG6@314146,38M95@33154,3BKHZ@33208,3D2R2@33213,3J6YZ@40674,48A25@7711,48VBI@7742,4M8BE@9443,KOG3656@1,KOG3656@2759	S
TRINITY_DN10090_c0_g1_i9.p1	154	NA	NA	NA	NA	NA	NA	NA	NA	NA	NA	NA	NA	NA	NA	NA	NA
TRINITY_DN100915_c0_g1_i1.p1	213	NA	NA	NA	NA	NA	NA	NA	NA	NA	NA	NA	NA	NA	NA	NA	NA
TRINITY_DN10092_c0_g1_i1.p1	227	sp|Q6UVJ0|SAS6_HUMAN	97156	1e-147	427	32	SAS-6_N|PF16531.5|1.3e-27,SAS-6_N|PF16531.5|4.6e+03,Sas6_CC|PF18594.1|7e-08,Sas6_CC|PF18594.1|8.4e+03,CC2-LZ|PF16516.5|0.031,BicD|PF09730.9|0.038,Spc24|PF08286.11|0.11	GO:0000226,GO:0005575,GO:0005622,GO:0005623,GO:0005737,GO:0005813,GO:0005814,GO:0005815,GO:0005829,GO:0005856,GO:0006996,GO:0007010,GO:0007017,GO:0007049,GO:0007098,GO:0007099,GO:0008150,GO:0009987,GO:0015630,GO:0016043,GO:0022402,GO:0022607,GO:0031023,GO:0043226,GO:0043228,GO:0043229,GO:0043232,GO:0044085,GO:0044422,GO:0044424,GO:0044430,GO:0044444,GO:0044446,GO:0044450,GO:0044464,GO:0051298,GO:…	NA	ko:K16487	NA	NA	NA	NA	ko00000,ko03036	2CMEI@1,2QQ4W@2759,35I13@314146,38E2Y@33154,3BFK1@33208,3CXZ8@33213,3JESN@40674,48C0E@7711,4928D@7742,4M82Y@9443,4N0UX@9604	Z
TRINITY_DN10092_c0_g1_i3.p1	392	sp|Q6UVJ0|SAS6_HUMAN	96867	0	747	58	SAS-6_N|PF16531.5|4.1e-27,SAS-6_N|PF16531.5|3e+02,Sas6_CC|PF18594.1|1.4e-07,Sas6_CC|PF18594.1|8.5e+03,Sas6_CC|PF18594.1|2e+03,PI3K_P85_iSH2|PF16454.5|0.001,PI3K_P85_iSH2|PF16454.5|57,DUF724|PF05266.14|1.6,DUF724|PF05266.14|0.004,DUF724|PF05266.14|4.1,MAD|PF05557.13|0.016,Tir_receptor_M|PF03549.14|0.07,CENP-F_leu_zip|PF10473.9|21,CENP-F_leu_zip|PF10473.9|0.021,CENP-F_leu_zip|PF10473.9|1.4e+02,Trop…	GO:0000226,GO:0005575,GO:0005622,GO:0005623,GO:0005737,GO:0005813,GO:0005814,GO:0005815,GO:0005829,GO:0005856,GO:0006996,GO:0007010,GO:0007017,GO:0007049,GO:0007098,GO:0007099,GO:0008150,GO:0009987,GO:0015630,GO:0016043,GO:0022402,GO:0022607,GO:0031023,GO:0043226,GO:0043228,GO:0043229,GO:0043232,GO:0044085,GO:0044422,GO:0044424,GO:0044430,GO:0044444,GO:0044446,GO:0044450,GO:0044464,GO:0051298,GO:…	NA	ko:K16487	NA	NA	NA	NA	ko00000,ko03036	2CMEI@1,2QQ4W@2759,35I13@314146,38E2Y@33154,3BFK1@33208,3CXZ8@33213,3JESN@40674,48C0E@7711,4928D@7742,4M82Y@9443	S
TRINITY_DN10092_c0_g1_i4.p2	522	sp|Q6UVJ0|SAS6_HUMAN	97082	0	989	78	SAS-6_N|PF16531.5|6.7e-27,SAS-6_N|PF16531.5|3.2e+02,Sas6_CC|PF18594.1|2e-07,Sas6_CC|PF18594.1|1.8e+04,Sas6_CC|PF18594.1|1.8e+04,Sas6_CC|PF18594.1|2.3e+03,Sas6_CC|PF18594.1|7.3e+03,PI3K_P85_iSH2|PF16454.5|0.0015,PI3K_P85_iSH2|PF16454.5|1.8e+04,CALCOCO1|PF07888.11|19,CALCOCO1|PF07888.11|0.013,Tropomyosin_1|PF12718.7|7.9e+02,Tropomyosin_1|PF12718.7|71,Tropomyosin_1|PF12718.7|0.0022,Tropomyosin_1|PF1…	GO:0000226,GO:0005575,GO:0005622,GO:0005623,GO:0005737,GO:0005813,GO:0005814,GO:0005815,GO:0005829,GO:0005856,GO:0006996,GO:0007010,GO:0007017,GO:0007049,GO:0007098,GO:0007099,GO:0008150,GO:0009987,GO:0015630,GO:0016043,GO:0022402,GO:0022607,GO:0031023,GO:0043226,GO:0043228,GO:0043229,GO:0043232,GO:0044085,GO:0044422,GO:0044424,GO:0044430,GO:0044444,GO:0044446,GO:0044450,GO:0044464,GO:0051298,GO:…	NA	ko:K16487	NA	NA	NA	NA	ko00000,ko03036	2CMEI@1,2QQ4W@2759,35I13@314146,38E2Y@33154,3BFK1@33208,3CXZ8@33213,3JESN@40674,48C0E@7711,4928D@7742,4M82Y@9443	S
TRINITY_DN10097_c0_g1_i1.p2	111	NA	NA	NA	NA	NA	NA	NA	NA	NA	NA	NA	NA	NA	NA	NA	NA
TRINITY_DN10097_c0_g1_i3.p1	110	NA	NA	NA	NA	NA	NA	NA	NA	NA	NA	NA	NA	NA	NA	NA	NA
TRINITY_DN10098_c0_g1_i3.p1	133	NA	NA	NA	NA	NA	Zip|PF02535.22|1.6,Endostatin|PF06482.11|6.3	NA	NA	NA	NA	NA	NA	NA	NA	NA	NA
TRINITY_DN10099_c0_g1_i1.p1	950	sp|Q99550|MPP9_HUMAN	92624	0	1784	80	KASH_CCD|PF14662.6|1.9e+03,KASH_CCD|PF14662.6|0.093,KASH_CCD|PF14662.6|0.025,TetR_C_24|PF17932.1|1.9e+03,TetR_C_24|PF17932.1|1.4,TetR_C_24|PF17932.1|4.7e+03,TetR_C_24|PF17932.1|2.9e+03,Tup_N|PF08581.10|2.1e+03,Tup_N|PF08581.10|0.14,Tup_N|PF08581.10|69,Tup_N|PF08581.10|5.8	GO:0005575,GO:0005622,GO:0005623,GO:0005737,GO:0005794,GO:0005814,GO:0005815,GO:0005856,GO:0012505,GO:0015630,GO:0043226,GO:0043227,GO:0043228,GO:0043229,GO:0043231,GO:0043232,GO:0044422,GO:0044424,GO:0044430,GO:0044444,GO:0044446,GO:0044450,GO:0044464	NA	ko:K16775	NA	NA	NA	NA	ko00000,ko03036	35MBA@314146,394Y2@33154,3BC1K@33208,3CT57@33213,3J2B7@40674,485VU@7711,48ZE0@7742,4MA01@9443,4N5NV@9604,KOG4713@1,KOG4713@2759	Z
TRINITY_DN10099_c0_g1_i11.p1	984	sp|Q99550|MPP9_HUMAN	93258	0	1852	83	KASH_CCD|PF14662.6|1.9e+03,KASH_CCD|PF14662.6|0.098,KASH_CCD|PF14662.6|0.027,TetR_C_24|PF17932.1|2e+03,TetR_C_24|PF17932.1|1.5,TetR_C_24|PF17932.1|4.9e+03,TetR_C_24|PF17932.1|3e+03,Tup_N|PF08581.10|2.1e+03,Tup_N|PF08581.10|0.15,Tup_N|PF08581.10|72,Tup_N|PF08581.10|6.1	GO:0005575,GO:0005622,GO:0005623,GO:0005737,GO:0005794,GO:0005814,GO:0005815,GO:0005856,GO:0012505,GO:0015630,GO:0043226,GO:0043227,GO:0043228,GO:0043229,GO:0043231,GO:0043232,GO:0044422,GO:0044424,GO:0044430,GO:0044444,GO:0044446,GO:0044450,GO:0044464	NA	ko:K16775	NA	NA	NA	NA	ko00000,ko03036	35MBA@314146,394Y2@33154,3BC1K@33208,3CT57@33213,3J2B7@40674,485VU@7711,48ZE0@7742,4MA01@9443,4N5NV@9604,KOG4713@1,KOG4713@2759	Z
TRINITY_DN10099_c0_g1_i12.p1	146	sp|Q99550|MPP9_HUMAN	94964	5.55e-87	276	12	AAA_23|PF13476.6|0.02,Enkurin|PF13864.6|0.053,HIP1_clath_bdg|PF16515.5|0.065,TBCC_N|PF16752.5|0.059,Phage_HK97_TLTM|PF06120.11|0.11	GO:0005575,GO:0005622,GO:0005623,GO:0005737,GO:0005794,GO:0005814,GO:0005815,GO:0005856,GO:0012505,GO:0015630,GO:0043226,GO:0043227,GO:0043228,GO:0043229,GO:0043231,GO:0043232,GO:0044422,GO:0044424,GO:0044430,GO:0044444,GO:0044446,GO:0044450,GO:0044464	NA	ko:K16775	NA	NA	NA	NA	ko00000,ko03036	35MBA@314146,394Y2@33154,3BC1K@33208,3CT57@33213,3J2B7@40674,485VU@7711,48ZE0@7742,4MA01@9443,KOG4713@1,KOG4713@2759	S
TRINITY_DN10099_c0_g1_i15.p1	1016	sp|Q99550|MPP9_HUMAN	92618	0	1898	86	KASH_CCD|PF14662.6|2.7e+03,KASH_CCD|PF14662.6|0.1,KASH_CCD|PF14662.6|0.028,TetR_C_24|PF17932.1|2e+03,TetR_C_24|PF17932.1|1.5,TetR_C_24|PF17932.1|5.1e+03,TetR_C_24|PF17932.1|3.1e+03,IL15|PF02372.15|1.1,IL15|PF02372.15|4.2e+02,Tup_N|PF08581.10|2.6e+03,Tup_N|PF08581.10|0.15,Tup_N|PF08581.10|77,Tup_N|PF08581.10|6.3	GO:0005575,GO:0005622,GO:0005623,GO:0005737,GO:0005794,GO:0005814,GO:0005815,GO:0005856,GO:0012505,GO:0015630,GO:0043226,GO:0043227,GO:0043228,GO:0043229,GO:0043231,GO:0043232,GO:0044422,GO:0044424,GO:0044430,GO:0044444,GO:0044446,GO:0044450,GO:0044464	NA	ko:K16775	NA	NA	NA	NA	ko00000,ko03036	35MBA@314146,394Y2@33154,3BC1K@33208,3CT57@33213,3J2B7@40674,485VU@7711,48ZE0@7742,4MA01@9443,4N5NV@9604,KOG4713@1,KOG4713@2759	Z
TRINITY_DN10099_c0_g1_i16.p1	156	sp|Q99550|MPP9_HUMAN	92715	3.3e-88	280	13	DUF2457|PF10446.9|0.73	GO:0005575,GO:0005622,GO:0005623,GO:0005737,GO:0005794,GO:0005814,GO:0005815,GO:0005856,GO:0012505,GO:0015630,GO:0043226,GO:0043227,GO:0043228,GO:0043229,GO:0043231,GO:0043232,GO:0044422,GO:0044424,GO:0044430,GO:0044444,GO:0044446,GO:0044450,GO:0044464	NA	ko:K16775	NA	NA	NA	NA	ko00000,ko03036	35MBA@314146,394Y2@33154,3BC1K@33208,3CT57@33213,3J2B7@40674,485VU@7711,48ZE0@7742,4MA01@9443,KOG4713@1,KOG4713@2759	S
TRINITY_DN10099_c0_g1_i19.p1	899	sp|Q99550|MPP9_HUMAN	93.4	0	1692	76	KASH_CCD|PF14662.6|0.087,KASH_CCD|PF14662.6|0.026,Laminin_I|PF06008.14|4.5,Laminin_I|PF06008.14|0.014,Tup_N|PF08581.10|0.13,Tup_N|PF08581.10|65,Tup_N|PF08581.10|5.5,HAP1_N|PF04849.13|0.24,TetR_C_24|PF17932.1|1.3,TetR_C_24|PF17932.1|4.6e+03,TetR_C_24|PF17932.1|3e+03,Rab5-bind|PF09311.11|71,Rab5-bind|PF09311.11|0.12,Laminin_II|PF06009.12|10,Laminin_II|PF06009.12|1.3,Rootletin|PF15035.6|3.9,PspA_IM3…	GO:0005575,GO:0005622,GO:0005623,GO:0005737,GO:0005794,GO:0005814,GO:0005815,GO:0005856,GO:0012505,GO:0015630,GO:0043226,GO:0043227,GO:0043228,GO:0043229,GO:0043231,GO:0043232,GO:0044422,GO:0044424,GO:0044430,GO:0044444,GO:0044446,GO:0044450,GO:0044464	NA	ko:K16775	NA	NA	NA	NA	ko00000,ko03036	35MBA@314146,394Y2@33154,3BC1K@33208,3CT57@33213,3J2B7@40674,485VU@7711,48ZE0@7742,4MA01@9443,4N5NV@9604,KOG4713@1,KOG4713@2759	Z
TRINITY_DN10099_c0_g1_i2.p1	713	sp|Q99550|MPP9_HUMAN	93.68	0	1380	60	KASH_CCD|PF14662.6|0.064,KASH_CCD|PF14662.6|0.017,Filament|PF00038.21|8,Filament|PF00038.21|0.0091,Filament|PF00038.21|13,Laminin_I|PF06008.14|3.4,Laminin_I|PF06008.14|0.011,Tup_N|PF08581.10|0.1,Tup_N|PF08581.10|49,Tup_N|PF08581.10|4,CALCOCO1|PF07888.11|0.069,HAP1_N|PF04849.13|4e+03,HAP1_N|PF04849.13|0.16,TetR_C_24|PF17932.1|0.98,TetR_C_24|PF17932.1|3.2e+03,TetR_C_24|PF17932.1|1.9e+03,Bromodomain…	GO:0005575,GO:0005622,GO:0005623,GO:0005737,GO:0005794,GO:0005814,GO:0005815,GO:0005856,GO:0012505,GO:0015630,GO:0043226,GO:0043227,GO:0043228,GO:0043229,GO:0043231,GO:0043232,GO:0044422,GO:0044424,GO:0044430,GO:0044444,GO:0044446,GO:0044450,GO:0044464	NA	ko:K16775	NA	NA	NA	NA	ko00000,ko03036	35MBA@314146,367EN@314294,394Y2@33154,3BC1K@33208,3CT57@33213,3J2B7@40674,485VU@7711,48ZE0@7742,4MA01@9443,KOG4713@1,KOG4713@2759	S
TRINITY_DN10099_c0_g1_i22.p1	1034	sp|Q99550|MPP9_HUMAN	93611	0	1963	87	KASH_CCD|PF14662.6|0.1,KASH_CCD|PF14662.6|0.028,KASH_CCD|PF14662.6|5e+03,Laminin_I|PF06008.14|5.4,Laminin_I|PF06008.14|0.017,Laminin_I|PF06008.14|6.1e+02,HAP1_N|PF04849.13|0.3,Tup_N|PF08581.10|0.16,Tup_N|PF08581.10|78,Tup_N|PF08581.10|6.4,Tup_N|PF08581.10|2.3e+03,CHDCT2|PF08074.11|11,CHDCT2|PF08074.11|1.2e+02,PspA_IM30|PF04012.12|3.9e+02,PspA_IM30|PF04012.12|0.14,Tropomyosin_1|PF12718.7|3.9e+02,T…	GO:0005575,GO:0005622,GO:0005623,GO:0005737,GO:0005794,GO:0005814,GO:0005815,GO:0005856,GO:0012505,GO:0015630,GO:0043226,GO:0043227,GO:0043228,GO:0043229,GO:0043231,GO:0043232,GO:0044422,GO:0044424,GO:0044430,GO:0044444,GO:0044446,GO:0044450,GO:0044464	NA	ko:K16775	NA	NA	NA	NA	ko00000,ko03036	35MBA@314146,394Y2@33154,3BC1K@33208,3CT57@33213,3J2B7@40674,485VU@7711,48ZE0@7742,4MA01@9443,4N5NV@9604,KOG4713@1,KOG4713@2759	Z
TRINITY_DN10099_c0_g1_i23.p1	146	sp|Q99550|MPP9_HUMAN	94964	5.55e-87	276	12	AAA_23|PF13476.6|0.02,Enkurin|PF13864.6|0.053,HIP1_clath_bdg|PF16515.5|0.065,TBCC_N|PF16752.5|0.059,Phage_HK97_TLTM|PF06120.11|0.11	GO:0005575,GO:0005622,GO:0005623,GO:0005737,GO:0005794,GO:0005814,GO:0005815,GO:0005856,GO:0012505,GO:0015630,GO:0043226,GO:0043227,GO:0043228,GO:0043229,GO:0043231,GO:0043232,GO:0044422,GO:0044424,GO:0044430,GO:0044444,GO:0044446,GO:0044450,GO:0044464	NA	ko:K16775	NA	NA	NA	NA	ko00000,ko03036	35MBA@314146,394Y2@33154,3BC1K@33208,3CT57@33213,3J2B7@40674,485VU@7711,48ZE0@7742,4MA01@9443,KOG4713@1,KOG4713@2759	S
TRINITY_DN10099_c0_g1_i24.p1	1050	sp|Q99550|MPP9_HUMAN	93212	0	1969	88	KASH_CCD|PF14662.6|2.8e+03,KASH_CCD|PF14662.6|0.098,KASH_CCD|PF14662.6|0.026,TetR_C_24|PF17932.1|2.2e+03,TetR_C_24|PF17932.1|1.6,TetR_C_24|PF17932.1|5.3e+03,TetR_C_24|PF17932.1|3.2e+03,IL15|PF02372.15|1.2,IL15|PF02372.15|4.3e+02,Tup_N|PF08581.10|2.1e+03,Tup_N|PF08581.10|0.16,Tup_N|PF08581.10|79,Tup_N|PF08581.10|6.6,Tropomyosin_1|PF12718.7|1.5e+03,Tropomyosin_1|PF12718.7|4e+02,Tropomyosin_1|PF1271…	GO:0005575,GO:0005622,GO:0005623,GO:0005737,GO:0005794,GO:0005814,GO:0005815,GO:0005856,GO:0012505,GO:0015630,GO:0043226,GO:0043227,GO:0043228,GO:0043229,GO:0043231,GO:0043232,GO:0044422,GO:0044424,GO:0044430,GO:0044444,GO:0044446,GO:0044450,GO:0044464	NA	ko:K16775	NA	NA	NA	NA	ko00000,ko03036	35MBA@314146,394Y2@33154,3BC1K@33208,3CT57@33213,3J2B7@40674,485VU@7711,48ZE0@7742,4MA01@9443,4N5NV@9604,KOG4713@1,KOG4713@2759	Z
TRINITY_DN10099_c0_g1_i4.p1	865	sp|Q99550|MPP9_HUMAN	92708	0	1623	73	KASH_CCD|PF14662.6|0.082,KASH_CCD|PF14662.6|0.024,Laminin_I|PF06008.14|4.3,Laminin_I|PF06008.14|0.014,Tup_N|PF08581.10|0.13,Tup_N|PF08581.10|62,Tup_N|PF08581.10|5.1,HAP1_N|PF04849.13|0.23,TetR_C_24|PF17932.1|1.3,TetR_C_24|PF17932.1|4.7e+03,TetR_C_24|PF17932.1|2.8e+03,Laminin_II|PF06009.12|8.4,Laminin_II|PF06009.12|1.4,Rab5-bind|PF09311.11|71,Rab5-bind|PF09311.11|0.12,Rootletin|PF15035.6|4.7,PspA_…	GO:0005575,GO:0005622,GO:0005623,GO:0005737,GO:0005794,GO:0005814,GO:0005815,GO:0005856,GO:0012505,GO:0015630,GO:0043226,GO:0043227,GO:0043228,GO:0043229,GO:0043231,GO:0043232,GO:0044422,GO:0044424,GO:0044430,GO:0044444,GO:0044446,GO:0044450,GO:0044464	NA	ko:K16775	NA	NA	NA	NA	ko00000,ko03036	35MBA@314146,394Y2@33154,3BC1K@33208,3CT57@33213,3J2B7@40674,485VU@7711,48ZE0@7742,4MA01@9443,4N5NV@9604,KOG4713@1,KOG4713@2759	Z
TRINITY_DN10099_c0_g1_i6.p1	1153	sp|Q99550|MPP9_HUMAN	93279	0	2083	93	KASH_CCD|PF14662.6|2.7e+03,KASH_CCD|PF14662.6|0.14,KASH_CCD|PF14662.6|0.04,KASH_CCD|PF14662.6|5.8e+03,TetR_C_24|PF17932.1|2.4e+03,TetR_C_24|PF17932.1|1.8,TetR_C_24|PF17932.1|5.5e+03,TetR_C_24|PF17932.1|3.4e+03,Laminin_I|PF06008.14|9.5e+02,Laminin_I|PF06008.14|6.1,Laminin_I|PF06008.14|0.02,Laminin_I|PF06008.14|7e+02	GO:0005575,GO:0005622,GO:0005623,GO:0005737,GO:0005794,GO:0005814,GO:0005815,GO:0005856,GO:0012505,GO:0015630,GO:0043226,GO:0043227,GO:0043228,GO:0043229,GO:0043231,GO:0043232,GO:0044422,GO:0044424,GO:0044430,GO:0044444,GO:0044446,GO:0044450,GO:0044464	NA	ko:K16775	NA	NA	NA	NA	ko00000,ko03036	35MBA@314146,394Y2@33154,3BC1K@33208,3CT57@33213,3J2B7@40674,485VU@7711,48ZE0@7742,4MA01@9443,4N5NV@9604,KOG4713@1,KOG4713@2759	Z
TRINITY_DN1009_c0_g1_i13.p3	297	sp|P16520|GBB3_HUMAN	99324	0	613	87	WD40|PF00400.32|2.3e-05,WD40|PF00400.32|0.13,WD40|PF00400.32|0.0016,WD40|PF00400.32|0.00087,WD40|PF00400.32|5.3e-08,WD40|PF00400.32|0.00098,WD40|PF00400.32|0.00012,ANAPC4_WD40|PF12894.7|0.00037,ANAPC4_WD40|PF12894.7|25,ANAPC4_WD40|PF12894.7|5.9e+02,ANAPC4_WD40|PF12894.7|87,ANAPC4_WD40|PF12894.7|0.19,ANAPC4_WD40|PF12894.7|0.17,eIF2A|PF08662.11|0.16,eIF2A|PF08662.11|0.25,eIF2A|PF08662.11|14,WD40_li…	GO:0003008,GO:0003013,GO:0003674,GO:0003824,GO:0003924,GO:0005488,GO:0005515,GO:0005575,GO:0005622,GO:0005623,GO:0005737,GO:0005829,GO:0005834,GO:0005886,GO:0006109,GO:0006457,GO:0006884,GO:0007154,GO:0007165,GO:0007186,GO:0008015,GO:0008092,GO:0008150,GO:0008217,GO:0008361,GO:0009898,GO:0009987,GO:0010468,GO:0010675,GO:0010817,GO:0010906,GO:0016020,GO:0016043,GO:0016462,GO:0016787,GO:0016817,GO:…	NA	ko:K07825	ko04014,ko04062,ko04151,ko04371,ko04713,ko04723,ko04724,ko04725,ko04726,ko04727,ko04728,ko04742,ko04926,ko05032,ko05034,ko05167,ko05200,map04014,map04062,map04151,map04371,map04713,map04723,map04724,map04725,map04726,map04727,map04728,map04742,map04926,map05032,map05034,map05167,map05200	NA	NA	NA	ko00000,ko00001,ko04031,ko04147	35FKP@314146,38C52@33154,3BKMD@33208,3CWT7@33213,3J6BJ@40674,486ZA@7711,48VMF@7742,4MC0W@9443,KOG0286@1,KOG0286@2759	S
TRINITY_DN1009_c0_g1_i15.p1	201	sp|P16520|GBB3_HUMAN	99371	3.9e-115	332	47	WD40|PF00400.32|0.81,WD40|PF00400.32|0.00048,WD40|PF00400.32|2.9e-08,WD40|PF00400.32|0.00054,ANAPC4_WD40|PF12894.7|4.1e+02,ANAPC4_WD40|PF12894.7|20,ANAPC4_WD40|PF12894.7|0.087,ANAPC4_WD40|PF12894.7|2.8,eIF2A|PF08662.11|0.12,eIF2A|PF08662.11|16	GO:0003008,GO:0003013,GO:0003674,GO:0003824,GO:0003924,GO:0005488,GO:0005515,GO:0005575,GO:0005622,GO:0005623,GO:0005737,GO:0005829,GO:0005834,GO:0005886,GO:0006109,GO:0006457,GO:0006884,GO:0007154,GO:0007165,GO:0007186,GO:0008015,GO:0008092,GO:0008150,GO:0008217,GO:0008361,GO:0009898,GO:0009987,GO:0010468,GO:0010675,GO:0010817,GO:0010906,GO:0016020,GO:0016043,GO:0016462,GO:0016787,GO:0016817,GO:…	NA	ko:K07825	ko04014,ko04062,ko04151,ko04371,ko04713,ko04723,ko04724,ko04725,ko04726,ko04727,ko04728,ko04742,ko04926,ko05032,ko05034,ko05167,ko05200,map04014,map04062,map04151,map04371,map04713,map04723,map04724,map04725,map04726,map04727,map04728,map04742,map04926,map05032,map05034,map05167,map05200	NA	NA	NA	ko00000,ko00001,ko04031,ko04147	35FKP@314146,38C52@33154,3BKMD@33208,3CWT7@33213,3J6BJ@40674,486ZA@7711,48VMF@7742,4MC0W@9443,4N012@9604,KOG0286@1,KOG0286@2759	S
TRINITY_DN1009_c0_g1_i16.p1	297	sp|P16520|GBB3_HUMAN	99324	0	613	87	WD40|PF00400.32|2.3e-05,WD40|PF00400.32|0.13,WD40|PF00400.32|0.0016,WD40|PF00400.32|0.00087,WD40|PF00400.32|5.3e-08,WD40|PF00400.32|0.00098,WD40|PF00400.32|0.00012,ANAPC4_WD40|PF12894.7|0.00037,ANAPC4_WD40|PF12894.7|25,ANAPC4_WD40|PF12894.7|5.9e+02,ANAPC4_WD40|PF12894.7|87,ANAPC4_WD40|PF12894.7|0.19,ANAPC4_WD40|PF12894.7|0.17,eIF2A|PF08662.11|0.16,eIF2A|PF08662.11|0.25,eIF2A|PF08662.11|14,WD40_li…	GO:0003008,GO:0003013,GO:0003674,GO:0003824,GO:0003924,GO:0005488,GO:0005515,GO:0005575,GO:0005622,GO:0005623,GO:0005737,GO:0005829,GO:0005834,GO:0005886,GO:0006109,GO:0006457,GO:0006884,GO:0007154,GO:0007165,GO:0007186,GO:0008015,GO:0008092,GO:0008150,GO:0008217,GO:0008361,GO:0009898,GO:0009987,GO:0010468,GO:0010675,GO:0010817,GO:0010906,GO:0016020,GO:0016043,GO:0016462,GO:0016787,GO:0016817,GO:…	NA	ko:K07825	ko04014,ko04062,ko04151,ko04371,ko04713,ko04723,ko04724,ko04725,ko04726,ko04727,ko04728,ko04742,ko04926,ko05032,ko05034,ko05167,ko05200,map04014,map04062,map04151,map04371,map04713,map04723,map04724,map04725,map04726,map04727,map04728,map04742,map04926,map05032,map05034,map05167,map05200	NA	NA	NA	ko00000,ko00001,ko04031,ko04147	35FKP@314146,38C52@33154,3BKMD@33208,3CWT7@33213,3J6BJ@40674,486ZA@7711,48VMF@7742,4MC0W@9443,KOG0286@1,KOG0286@2759	S
TRINITY_DN1009_c0_g1_i17.p3	297	sp|P16520|GBB3_HUMAN	99324	0	613	87	WD40|PF00400.32|2.3e-05,WD40|PF00400.32|0.13,WD40|PF00400.32|0.0016,WD40|PF00400.32|0.00087,WD40|PF00400.32|5.3e-08,WD40|PF00400.32|0.00098,WD40|PF00400.32|0.00012,ANAPC4_WD40|PF12894.7|0.00037,ANAPC4_WD40|PF12894.7|25,ANAPC4_WD40|PF12894.7|5.9e+02,ANAPC4_WD40|PF12894.7|87,ANAPC4_WD40|PF12894.7|0.19,ANAPC4_WD40|PF12894.7|0.17,eIF2A|PF08662.11|0.16,eIF2A|PF08662.11|0.25,eIF2A|PF08662.11|14,WD40_li…	GO:0003008,GO:0003013,GO:0003674,GO:0003824,GO:0003924,GO:0005488,GO:0005515,GO:0005575,GO:0005622,GO:0005623,GO:0005737,GO:0005829,GO:0005834,GO:0005886,GO:0006109,GO:0006457,GO:0006884,GO:0007154,GO:0007165,GO:0007186,GO:0008015,GO:0008092,GO:0008150,GO:0008217,GO:0008361,GO:0009898,GO:0009987,GO:0010468,GO:0010675,GO:0010817,GO:0010906,GO:0016020,GO:0016043,GO:0016462,GO:0016787,GO:0016817,GO:…	NA	ko:K07825	ko04014,ko04062,ko04151,ko04371,ko04713,ko04723,ko04724,ko04725,ko04726,ko04727,ko04728,ko04742,ko04926,ko05032,ko05034,ko05167,ko05200,map04014,map04062,map04151,map04371,map04713,map04723,map04724,map04725,map04726,map04727,map04728,map04742,map04926,map05032,map05034,map05167,map05200	NA	NA	NA	ko00000,ko00001,ko04031,ko04147	35FKP@314146,38C52@33154,3BKMD@33208,3CWT7@33213,3J6BJ@40674,486ZA@7711,48VMF@7742,4MC0W@9443,KOG0286@1,KOG0286@2759	S
TRINITY_DN1009_c0_g1_i18.p3	297	sp|P16520|GBB3_HUMAN	99324	0	613	87	WD40|PF00400.32|2.3e-05,WD40|PF00400.32|0.13,WD40|PF00400.32|0.0016,WD40|PF00400.32|0.00087,WD40|PF00400.32|5.3e-08,WD40|PF00400.32|0.00098,WD40|PF00400.32|0.00012,ANAPC4_WD40|PF12894.7|0.00037,ANAPC4_WD40|PF12894.7|25,ANAPC4_WD40|PF12894.7|5.9e+02,ANAPC4_WD40|PF12894.7|87,ANAPC4_WD40|PF12894.7|0.19,ANAPC4_WD40|PF12894.7|0.17,eIF2A|PF08662.11|0.16,eIF2A|PF08662.11|0.25,eIF2A|PF08662.11|14,WD40_li…	GO:0003008,GO:0003013,GO:0003674,GO:0003824,GO:0003924,GO:0005488,GO:0005515,GO:0005575,GO:0005622,GO:0005623,GO:0005737,GO:0005829,GO:0005834,GO:0005886,GO:0006109,GO:0006457,GO:0006884,GO:0007154,GO:0007165,GO:0007186,GO:0008015,GO:0008092,GO:0008150,GO:0008217,GO:0008361,GO:0009898,GO:0009987,GO:0010468,GO:0010675,GO:0010817,GO:0010906,GO:0016020,GO:0016043,GO:0016462,GO:0016787,GO:0016817,GO:…	NA	ko:K07825	ko04014,ko04062,ko04151,ko04371,ko04713,ko04723,ko04724,ko04725,ko04726,ko04727,ko04728,ko04742,ko04926,ko05032,ko05034,ko05167,ko05200,map04014,map04062,map04151,map04371,map04713,map04723,map04724,map04725,map04726,map04727,map04728,map04742,map04926,map05032,map05034,map05167,map05200	NA	NA	NA	ko00000,ko00001,ko04031,ko04147	35FKP@314146,38C52@33154,3BKMD@33208,3CWT7@33213,3J6BJ@40674,486ZA@7711,48VMF@7742,4MC0W@9443,KOG0286@1,KOG0286@2759	S
TRINITY_DN1009_c0_g1_i19.p3	297	sp|P16520|GBB3_HUMAN	99324	0	613	87	WD40|PF00400.32|2.3e-05,WD40|PF00400.32|0.13,WD40|PF00400.32|0.0016,WD40|PF00400.32|0.00087,WD40|PF00400.32|5.3e-08,WD40|PF00400.32|0.00098,WD40|PF00400.32|0.00012,ANAPC4_WD40|PF12894.7|0.00037,ANAPC4_WD40|PF12894.7|25,ANAPC4_WD40|PF12894.7|5.9e+02,ANAPC4_WD40|PF12894.7|87,ANAPC4_WD40|PF12894.7|0.19,ANAPC4_WD40|PF12894.7|0.17,eIF2A|PF08662.11|0.16,eIF2A|PF08662.11|0.25,eIF2A|PF08662.11|14,WD40_li…	GO:0003008,GO:0003013,GO:0003674,GO:0003824,GO:0003924,GO:0005488,GO:0005515,GO:0005575,GO:0005622,GO:0005623,GO:0005737,GO:0005829,GO:0005834,GO:0005886,GO:0006109,GO:0006457,GO:0006884,GO:0007154,GO:0007165,GO:0007186,GO:0008015,GO:0008092,GO:0008150,GO:0008217,GO:0008361,GO:0009898,GO:0009987,GO:0010468,GO:0010675,GO:0010817,GO:0010906,GO:0016020,GO:0016043,GO:0016462,GO:0016787,GO:0016817,GO:…	NA	ko:K07825	ko04014,ko04062,ko04151,ko04371,ko04713,ko04723,ko04724,ko04725,ko04726,ko04727,ko04728,ko04742,ko04926,ko05032,ko05034,ko05167,ko05200,map04014,map04062,map04151,map04371,map04713,map04723,map04724,map04725,map04726,map04727,map04728,map04742,map04926,map05032,map05034,map05167,map05200	NA	NA	NA	ko00000,ko00001,ko04031,ko04147	35FKP@314146,38C52@33154,3BKMD@33208,3CWT7@33213,3J6BJ@40674,486ZA@7711,48VMF@7742,4MC0W@9443,KOG0286@1,KOG0286@2759	S
TRINITY_DN1009_c0_g1_i20.p1	175	sp|Q8IVL6|P3H3_HUMAN	92073	2.93e-91	281	22	Neurokinin_B|PF03823.14|2.6,Neurokinin_B|PF03823.14|2.6e+02	GO:0003674,GO:0003824,GO:0005575,GO:0005622,GO:0005623,GO:0005737,GO:0005783,GO:0006464,GO:0006807,GO:0008150,GO:0008152,GO:0008285,GO:0009058,GO:0009987,GO:0012505,GO:0016491,GO:0016705,GO:0016706,GO:0017185,GO:0018126,GO:0018193,GO:0018205,GO:0018208,GO:0019511,GO:0019538,GO:0019797,GO:0019798,GO:0031543,GO:0031544,GO:0032963,GO:0032964,GO:0032991,GO:0036211,GO:0042127,GO:0043170,GO:0043226,GO:…	1.14.11.7	ko:K22460	NA	NA	NA	NA	ko00000,ko01000,ko03110	35CPR@314146,38BM6@33154,3BB3X@33208,3CSF3@33213,3JD02@40674,48216@7711,48ZVR@7742,4MGZA@9443,KOG4459@1,KOG4459@2759	S
TRINITY_DN1009_c0_g1_i21.p1	297	sp|P16520|GBB3_HUMAN	99324	0	613	87	WD40|PF00400.32|2.3e-05,WD40|PF00400.32|0.13,WD40|PF00400.32|0.0016,WD40|PF00400.32|0.00087,WD40|PF00400.32|5.3e-08,WD40|PF00400.32|0.00098,WD40|PF00400.32|0.00012,ANAPC4_WD40|PF12894.7|0.00037,ANAPC4_WD40|PF12894.7|25,ANAPC4_WD40|PF12894.7|5.9e+02,ANAPC4_WD40|PF12894.7|87,ANAPC4_WD40|PF12894.7|0.19,ANAPC4_WD40|PF12894.7|0.17,eIF2A|PF08662.11|0.16,eIF2A|PF08662.11|0.25,eIF2A|PF08662.11|14,WD40_li…	GO:0003008,GO:0003013,GO:0003674,GO:0003824,GO:0003924,GO:0005488,GO:0005515,GO:0005575,GO:0005622,GO:0005623,GO:0005737,GO:0005829,GO:0005834,GO:0005886,GO:0006109,GO:0006457,GO:0006884,GO:0007154,GO:0007165,GO:0007186,GO:0008015,GO:0008092,GO:0008150,GO:0008217,GO:0008361,GO:0009898,GO:0009987,GO:0010468,GO:0010675,GO:0010817,GO:0010906,GO:0016020,GO:0016043,GO:0016462,GO:0016787,GO:0016817,GO:…	NA	ko:K07825	ko04014,ko04062,ko04151,ko04371,ko04713,ko04723,ko04724,ko04725,ko04726,ko04727,ko04728,ko04742,ko04926,ko05032,ko05034,ko05167,ko05200,map04014,map04062,map04151,map04371,map04713,map04723,map04724,map04725,map04726,map04727,map04728,map04742,map04926,map05032,map05034,map05167,map05200	NA	NA	NA	ko00000,ko00001,ko04031,ko04147	35FKP@314146,38C52@33154,3BKMD@33208,3CWT7@33213,3J6BJ@40674,486ZA@7711,48VMF@7742,4MC0W@9443,KOG0286@1,KOG0286@2759	S
TRINITY_DN1009_c0_g1_i23.p2	341	sp|P16520|GBB3_HUMAN	99118	0	700	100	WD40|PF00400.32|2.8e-05,WD40|PF00400.32|0.16,WD40|PF00400.32|0.0019,WD40|PF00400.32|0.0011,WD40|PF00400.32|6.5e-08,WD40|PF00400.32|0.0012,WD40|PF00400.32|0.00015,ANAPC4_WD40|PF12894.7|0.0004,ANAPC4_WD40|PF12894.7|32,ANAPC4_WD40|PF12894.7|6.9e+02,ANAPC4_WD40|PF12894.7|1.1e+02,ANAPC4_WD40|PF12894.7|0.18,ANAPC4_WD40|PF12894.7|0.22,eIF2A|PF08662.11|0.17,eIF2A|PF08662.11|0.19,eIF2A|PF08662.11|18,WD40_…	GO:0003008,GO:0003013,GO:0003674,GO:0003824,GO:0003924,GO:0005488,GO:0005515,GO:0005575,GO:0005622,GO:0005623,GO:0005737,GO:0005829,GO:0005834,GO:0005886,GO:0006109,GO:0006457,GO:0006884,GO:0007154,GO:0007165,GO:0007186,GO:0008015,GO:0008092,GO:0008150,GO:0008217,GO:0008361,GO:0009898,GO:0009987,GO:0010468,GO:0010675,GO:0010817,GO:0010906,GO:0016020,GO:0016043,GO:0016462,GO:0016787,GO:0016817,GO:…	NA	ko:K07825	ko04014,ko04062,ko04151,ko04371,ko04713,ko04723,ko04724,ko04725,ko04726,ko04727,ko04728,ko04742,ko04926,ko05032,ko05034,ko05167,ko05200,map04014,map04062,map04151,map04371,map04713,map04723,map04724,map04725,map04726,map04727,map04728,map04742,map04926,map05032,map05034,map05167,map05200	NA	NA	NA	ko00000,ko00001,ko04031,ko04147	35FKP@314146,38C52@33154,3BKMD@33208,3CWT7@33213,3J6BJ@40674,486ZA@7711,48VMF@7742,4MC0W@9443,KOG0286@1,KOG0286@2759	S
TRINITY_DN1009_c0_g1_i3.p2	341	sp|P16520|GBB3_HUMAN	99118	0	700	100	WD40|PF00400.32|2.8e-05,WD40|PF00400.32|0.16,WD40|PF00400.32|0.0019,WD40|PF00400.32|0.0011,WD40|PF00400.32|6.5e-08,WD40|PF00400.32|0.0012,WD40|PF00400.32|0.00015,ANAPC4_WD40|PF12894.7|0.0004,ANAPC4_WD40|PF12894.7|32,ANAPC4_WD40|PF12894.7|6.9e+02,ANAPC4_WD40|PF12894.7|1.1e+02,ANAPC4_WD40|PF12894.7|0.18,ANAPC4_WD40|PF12894.7|0.22,eIF2A|PF08662.11|0.17,eIF2A|PF08662.11|0.19,eIF2A|PF08662.11|18,WD40_…	GO:0003008,GO:0003013,GO:0003674,GO:0003824,GO:0003924,GO:0005488,GO:0005515,GO:0005575,GO:0005622,GO:0005623,GO:0005737,GO:0005829,GO:0005834,GO:0005886,GO:0006109,GO:0006457,GO:0006884,GO:0007154,GO:0007165,GO:0007186,GO:0008015,GO:0008092,GO:0008150,GO:0008217,GO:0008361,GO:0009898,GO:0009987,GO:0010468,GO:0010675,GO:0010817,GO:0010906,GO:0016020,GO:0016043,GO:0016462,GO:0016787,GO:0016817,GO:…	NA	ko:K07825	ko04014,ko04062,ko04151,ko04371,ko04713,ko04723,ko04724,ko04725,ko04726,ko04727,ko04728,ko04742,ko04926,ko05032,ko05034,ko05167,ko05200,map04014,map04062,map04151,map04371,map04713,map04723,map04724,map04725,map04726,map04727,map04728,map04742,map04926,map05032,map05034,map05167,map05200	NA	NA	NA	ko00000,ko00001,ko04031,ko04147	35FKP@314146,38C52@33154,3BKMD@33208,3CWT7@33213,3J6BJ@40674,486ZA@7711,48VMF@7742,4MC0W@9443,KOG0286@1,KOG0286@2759	S
TRINITY_DN1009_c0_g1_i4.p1	341	sp|P16520|GBB3_HUMAN	99118	0	700	100	WD40|PF00400.32|2.8e-05,WD40|PF00400.32|0.16,WD40|PF00400.32|0.0019,WD40|PF00400.32|0.0011,WD40|PF00400.32|6.5e-08,WD40|PF00400.32|0.0012,WD40|PF00400.32|0.00015,ANAPC4_WD40|PF12894.7|0.0004,ANAPC4_WD40|PF12894.7|32,ANAPC4_WD40|PF12894.7|6.9e+02,ANAPC4_WD40|PF12894.7|1.1e+02,ANAPC4_WD40|PF12894.7|0.18,ANAPC4_WD40|PF12894.7|0.22,eIF2A|PF08662.11|0.17,eIF2A|PF08662.11|0.19,eIF2A|PF08662.11|18,WD40_…	GO:0003008,GO:0003013,GO:0003674,GO:0003824,GO:0003924,GO:0005488,GO:0005515,GO:0005575,GO:0005622,GO:0005623,GO:0005737,GO:0005829,GO:0005834,GO:0005886,GO:0006109,GO:0006457,GO:0006884,GO:0007154,GO:0007165,GO:0007186,GO:0008015,GO:0008092,GO:0008150,GO:0008217,GO:0008361,GO:0009898,GO:0009987,GO:0010468,GO:0010675,GO:0010817,GO:0010906,GO:0016020,GO:0016043,GO:0016462,GO:0016787,GO:0016817,GO:…	NA	ko:K07825	ko04014,ko04062,ko04151,ko04371,ko04713,ko04723,ko04724,ko04725,ko04726,ko04727,ko04728,ko04742,ko04926,ko05032,ko05034,ko05167,ko05200,map04014,map04062,map04151,map04371,map04713,map04723,map04724,map04725,map04726,map04727,map04728,map04742,map04926,map05032,map05034,map05167,map05200	NA	NA	NA	ko00000,ko00001,ko04031,ko04147	35FKP@314146,38C52@33154,3BKMD@33208,3CWT7@33213,3J6BJ@40674,486ZA@7711,48VMF@7742,4MC0W@9443,KOG0286@1,KOG0286@2759	S
TRINITY_DN1009_c0_g1_i5.p3	297	sp|P16520|GBB3_HUMAN	99324	0	613	87	WD40|PF00400.32|2.3e-05,WD40|PF00400.32|0.13,WD40|PF00400.32|0.0016,WD40|PF00400.32|0.00087,WD40|PF00400.32|5.3e-08,WD40|PF00400.32|0.00098,WD40|PF00400.32|0.00012,ANAPC4_WD40|PF12894.7|0.00037,ANAPC4_WD40|PF12894.7|25,ANAPC4_WD40|PF12894.7|5.9e+02,ANAPC4_WD40|PF12894.7|87,ANAPC4_WD40|PF12894.7|0.19,ANAPC4_WD40|PF12894.7|0.17,eIF2A|PF08662.11|0.16,eIF2A|PF08662.11|0.25,eIF2A|PF08662.11|14,WD40_li…	GO:0003008,GO:0003013,GO:0003674,GO:0003824,GO:0003924,GO:0005488,GO:0005515,GO:0005575,GO:0005622,GO:0005623,GO:0005737,GO:0005829,GO:0005834,GO:0005886,GO:0006109,GO:0006457,GO:0006884,GO:0007154,GO:0007165,GO:0007186,GO:0008015,GO:0008092,GO:0008150,GO:0008217,GO:0008361,GO:0009898,GO:0009987,GO:0010468,GO:0010675,GO:0010817,GO:0010906,GO:0016020,GO:0016043,GO:0016462,GO:0016787,GO:0016817,GO:…	NA	ko:K07825	ko04014,ko04062,ko04151,ko04371,ko04713,ko04723,ko04724,ko04725,ko04726,ko04727,ko04728,ko04742,ko04926,ko05032,ko05034,ko05167,ko05200,map04014,map04062,map04151,map04371,map04713,map04723,map04724,map04725,map04726,map04727,map04728,map04742,map04926,map05032,map05034,map05167,map05200	NA	NA	NA	ko00000,ko00001,ko04031,ko04147	35FKP@314146,38C52@33154,3BKMD@33208,3CWT7@33213,3J6BJ@40674,486ZA@7711,48VMF@7742,4MC0W@9443,KOG0286@1,KOG0286@2759	S
TRINITY_DN1009_c0_g1_i7.p3	297	sp|P16520|GBB3_HUMAN	99324	0	613	87	WD40|PF00400.32|2.3e-05,WD40|PF00400.32|0.13,WD40|PF00400.32|0.0016,WD40|PF00400.32|0.00087,WD40|PF00400.32|5.3e-08,WD40|PF00400.32|0.00098,WD40|PF00400.32|0.00012,ANAPC4_WD40|PF12894.7|0.00037,ANAPC4_WD40|PF12894.7|25,ANAPC4_WD40|PF12894.7|5.9e+02,ANAPC4_WD40|PF12894.7|87,ANAPC4_WD40|PF12894.7|0.19,ANAPC4_WD40|PF12894.7|0.17,eIF2A|PF08662.11|0.16,eIF2A|PF08662.11|0.25,eIF2A|PF08662.11|14,WD40_li…	GO:0003008,GO:0003013,GO:0003674,GO:0003824,GO:0003924,GO:0005488,GO:0005515,GO:0005575,GO:0005622,GO:0005623,GO:0005737,GO:0005829,GO:0005834,GO:0005886,GO:0006109,GO:0006457,GO:0006884,GO:0007154,GO:0007165,GO:0007186,GO:0008015,GO:0008092,GO:0008150,GO:0008217,GO:0008361,GO:0009898,GO:0009987,GO:0010468,GO:0010675,GO:0010817,GO:0010906,GO:0016020,GO:0016043,GO:0016462,GO:0016787,GO:0016817,GO:…	NA	ko:K07825	ko04014,ko04062,ko04151,ko04371,ko04713,ko04723,ko04724,ko04725,ko04726,ko04727,ko04728,ko04742,ko04926,ko05032,ko05034,ko05167,ko05200,map04014,map04062,map04151,map04371,map04713,map04723,map04724,map04725,map04726,map04727,map04728,map04742,map04926,map05032,map05034,map05167,map05200	NA	NA	NA	ko00000,ko00001,ko04031,ko04147	35FKP@314146,38C52@33154,3BKMD@33208,3CWT7@33213,3J6BJ@40674,486ZA@7711,48VMF@7742,4MC0W@9443,KOG0286@1,KOG0286@2759	S
TRINITY_DN1009_c0_g1_i8.p1	341	sp|P16520|GBB3_HUMAN	99118	0	700	100	WD40|PF00400.32|2.8e-05,WD40|PF00400.32|0.16,WD40|PF00400.32|0.0019,WD40|PF00400.32|0.0011,WD40|PF00400.32|6.5e-08,WD40|PF00400.32|0.0012,WD40|PF00400.32|0.00015,ANAPC4_WD40|PF12894.7|0.0004,ANAPC4_WD40|PF12894.7|32,ANAPC4_WD40|PF12894.7|6.9e+02,ANAPC4_WD40|PF12894.7|1.1e+02,ANAPC4_WD40|PF12894.7|0.18,ANAPC4_WD40|PF12894.7|0.22,eIF2A|PF08662.11|0.17,eIF2A|PF08662.11|0.19,eIF2A|PF08662.11|18,WD40_…	GO:0003008,GO:0003013,GO:0003674,GO:0003824,GO:0003924,GO:0005488,GO:0005515,GO:0005575,GO:0005622,GO:0005623,GO:0005737,GO:0005829,GO:0005834,GO:0005886,GO:0006109,GO:0006457,GO:0006884,GO:0007154,GO:0007165,GO:0007186,GO:0008015,GO:0008092,GO:0008150,GO:0008217,GO:0008361,GO:0009898,GO:0009987,GO:0010468,GO:0010675,GO:0010817,GO:0010906,GO:0016020,GO:0016043,GO:0016462,GO:0016787,GO:0016817,GO:…	NA	ko:K07825	ko04014,ko04062,ko04151,ko04371,ko04713,ko04723,ko04724,ko04725,ko04726,ko04727,ko04728,ko04742,ko04926,ko05032,ko05034,ko05167,ko05200,map04014,map04062,map04151,map04371,map04713,map04723,map04724,map04725,map04726,map04727,map04728,map04742,map04926,map05032,map05034,map05167,map05200	NA	NA	NA	ko00000,ko00001,ko04031,ko04147	35FKP@314146,38C52@33154,3BKMD@33208,3CWT7@33213,3J6BJ@40674,486ZA@7711,48VMF@7742,4MC0W@9443,KOG0286@1,KOG0286@2759	S
TRINITY_DN1009_c0_g1_i9.p3	297	sp|P16520|GBB3_HUMAN	99324	0	613	87	WD40|PF00400.32|2.3e-05,WD40|PF00400.32|0.13,WD40|PF00400.32|0.0016,WD40|PF00400.32|0.00087,WD40|PF00400.32|5.3e-08,WD40|PF00400.32|0.00098,WD40|PF00400.32|0.00012,ANAPC4_WD40|PF12894.7|0.00037,ANAPC4_WD40|PF12894.7|25,ANAPC4_WD40|PF12894.7|5.9e+02,ANAPC4_WD40|PF12894.7|87,ANAPC4_WD40|PF12894.7|0.19,ANAPC4_WD40|PF12894.7|0.17,eIF2A|PF08662.11|0.16,eIF2A|PF08662.11|0.25,eIF2A|PF08662.11|14,WD40_li…	GO:0003008,GO:0003013,GO:0003674,GO:0003824,GO:0003924,GO:0005488,GO:0005515,GO:0005575,GO:0005622,GO:0005623,GO:0005737,GO:0005829,GO:0005834,GO:0005886,GO:0006109,GO:0006457,GO:0006884,GO:0007154,GO:0007165,GO:0007186,GO:0008015,GO:0008092,GO:0008150,GO:0008217,GO:0008361,GO:0009898,GO:0009987,GO:0010468,GO:0010675,GO:0010817,GO:0010906,GO:0016020,GO:0016043,GO:0016462,GO:0016787,GO:0016817,GO:…	NA	ko:K07825	ko04014,ko04062,ko04151,ko04371,ko04713,ko04723,ko04724,ko04725,ko04726,ko04727,ko04728,ko04742,ko04926,ko05032,ko05034,ko05167,ko05200,map04014,map04062,map04151,map04371,map04713,map04723,map04724,map04725,map04726,map04727,map04728,map04742,map04926,map05032,map05034,map05167,map05200	NA	NA	NA	ko00000,ko00001,ko04031,ko04147	35FKP@314146,38C52@33154,3BKMD@33208,3CWT7@33213,3J6BJ@40674,486ZA@7711,48VMF@7742,4MC0W@9443,KOG0286@1,KOG0286@2759	S
TRINITY_DN1009_c0_g2_i1.p1	331	sp|P54313|GBB2_RAT	99573	1.32e-174	488	69	WD40|PF00400.32|3e-05,WD40|PF00400.32|0.24,WD40|PF00400.32|0.001,WD40|PF00400.32|5.8e-05,WD40|PF00400.32|0.59,ANAPC4_WD40|PF12894.7|0.00045,ANAPC4_WD40|PF12894.7|27,ANAPC4_WD40|PF12894.7|1.2e+03,ANAPC4_WD40|PF12894.7|0.26,WD40_like|PF17005.5|8e-05,eIF2A|PF08662.11|1.1,eIF2A|PF08662.11|2.6e+02,CALM_bind|PF16025.5|0.19,Ge1_WD40|PF16529.5|4.8e+02,Ge1_WD40|PF16529.5|33,Ge1_WD40|PF16529.5|17,Cytochrom…	GO:0003674,GO:0003824,GO:0003924,GO:0005246,GO:0005488,GO:0005515,GO:0005575,GO:0005622,GO:0005623,GO:0005737,GO:0005829,GO:0005834,GO:0005886,GO:0006457,GO:0007154,GO:0007165,GO:0007186,GO:0008150,GO:0009898,GO:0009987,GO:0016020,GO:0016247,GO:0016462,GO:0016787,GO:0016817,GO:0016818,GO:0017111,GO:0019897,GO:0019898,GO:0019899,GO:0023052,GO:0031234,GO:0032991,GO:0043209,GO:0044297,GO:0044424,GO:…	NA	ko:K04537	ko04014,ko04062,ko04151,ko04371,ko04713,ko04723,ko04724,ko04725,ko04726,ko04727,ko04728,ko04926,ko05032,ko05034,ko05167,ko05200,map04014,map04062,map04151,map04371,map04713,map04723,map04724,map04725,map04726,map04727,map04728,map04926,map05032,map05034,map05167,map05200	NA	NA	NA	ko00000,ko00001,ko04031,ko04147	35GIV@314146,38C52@33154,3B9ME@33208,3CVIP@33213,3JN7J@40674,481NY@7711,48ZH9@7742,4Q42Z@9989,KOG0286@1,KOG0286@2759	S
TRINITY_DN1009_c0_g2_i3.p1	297	sp|P54313|GBB2_RAT	100	0	611	87	WD40|PF00400.32|2.6e-05,WD40|PF00400.32|0.21,WD40|PF00400.32|0.00087,WD40|PF00400.32|5e-05,WD40|PF00400.32|1.3e-06,WD40|PF00400.32|4.3e-05,WD40|PF00400.32|0.00055,ANAPC4_WD40|PF12894.7|0.00035,ANAPC4_WD40|PF12894.7|28,ANAPC4_WD40|PF12894.7|1.5e+03,ANAPC4_WD40|PF12894.7|0.2,ANAPC4_WD40|PF12894.7|14,ANAPC4_WD40|PF12894.7|0.01,WD40_like|PF17005.5|3.8e-05,WD40_like|PF17005.5|94,eIF2A|PF08662.11|1.2,e…	GO:0003674,GO:0003824,GO:0003924,GO:0005246,GO:0005488,GO:0005515,GO:0005575,GO:0005622,GO:0005623,GO:0005737,GO:0005829,GO:0005834,GO:0005886,GO:0006457,GO:0007154,GO:0007165,GO:0007186,GO:0008150,GO:0009898,GO:0009987,GO:0016020,GO:0016247,GO:0016462,GO:0016787,GO:0016817,GO:0016818,GO:0017111,GO:0019897,GO:0019898,GO:0019899,GO:0023052,GO:0031234,GO:0032991,GO:0043209,GO:0044297,GO:0044424,GO:…	NA	ko:K04537	ko04014,ko04062,ko04151,ko04371,ko04713,ko04723,ko04724,ko04725,ko04726,ko04727,ko04728,ko04926,ko05032,ko05034,ko05167,ko05200,map04014,map04062,map04151,map04371,map04713,map04723,map04724,map04725,map04726,map04727,map04728,map04926,map05032,map05034,map05167,map05200	NA	NA	NA	ko00000,ko00001,ko04031,ko04147	35GIV@314146,38C52@33154,3B9ME@33208,3CVIP@33213,3JN7J@40674,481NY@7711,48ZH9@7742,KOG0286@1,KOG0286@2759	S
TRINITY_DN1009_c0_g2_i4.p1	168	sp|P54313|GBB2_RAT	100	6.49e-103	299	42	WD40|PF00400.32|1.1e-05,WD40|PF00400.32|0.088,WD40|PF00400.32|1.1e+04,ANAPC4_WD40|PF12894.7|0.0001,ANAPC4_WD40|PF12894.7|11,CALM_bind|PF16025.5|0.06	GO:0003674,GO:0003824,GO:0003924,GO:0005246,GO:0005488,GO:0005515,GO:0005575,GO:0005622,GO:0005623,GO:0005737,GO:0005829,GO:0005834,GO:0005886,GO:0006457,GO:0007154,GO:0007165,GO:0007186,GO:0008150,GO:0009898,GO:0009987,GO:0016020,GO:0016247,GO:0016462,GO:0016787,GO:0016817,GO:0016818,GO:0017111,GO:0019897,GO:0019898,GO:0019899,GO:0023052,GO:0031234,GO:0032991,GO:0043209,GO:0044297,GO:0044424,GO:…	NA	ko:K04537	ko04014,ko04062,ko04151,ko04371,ko04713,ko04723,ko04724,ko04725,ko04726,ko04727,ko04728,ko04926,ko05032,ko05034,ko05167,ko05200,map04014,map04062,map04151,map04371,map04713,map04723,map04724,map04725,map04726,map04727,map04728,map04926,map05032,map05034,map05167,map05200	NA	NA	NA	ko00000,ko00001,ko04031,ko04147	35GIV@314146,38C52@33154,3B9ME@33208,3CVIP@33213,3JN7J@40674,481NY@7711,48ZH9@7742,4Q42Z@9989,KOG0286@1,KOG0286@2759	S
TRINITY_DN1009_c0_g2_i5.p1	168	sp|P54313|GBB2_RAT	100	6.49e-103	299	42	WD40|PF00400.32|1.1e-05,WD40|PF00400.32|0.088,WD40|PF00400.32|1.1e+04,ANAPC4_WD40|PF12894.7|0.0001,ANAPC4_WD40|PF12894.7|11,CALM_bind|PF16025.5|0.06	GO:0003674,GO:0003824,GO:0003924,GO:0005246,GO:0005488,GO:0005515,GO:0005575,GO:0005622,GO:0005623,GO:0005737,GO:0005829,GO:0005834,GO:0005886,GO:0006457,GO:0007154,GO:0007165,GO:0007186,GO:0008150,GO:0009898,GO:0009987,GO:0016020,GO:0016247,GO:0016462,GO:0016787,GO:0016817,GO:0016818,GO:0017111,GO:0019897,GO:0019898,GO:0019899,GO:0023052,GO:0031234,GO:0032991,GO:0043209,GO:0044297,GO:0044424,GO:…	NA	ko:K04537	ko04014,ko04062,ko04151,ko04371,ko04713,ko04723,ko04724,ko04725,ko04726,ko04727,ko04728,ko04926,ko05032,ko05034,ko05167,ko05200,map04014,map04062,map04151,map04371,map04713,map04723,map04724,map04725,map04726,map04727,map04728,map04926,map05032,map05034,map05167,map05200	NA	NA	NA	ko00000,ko00001,ko04031,ko04147	35GIV@314146,38C52@33154,3B9ME@33208,3CVIP@33213,3JN7J@40674,481NY@7711,48ZH9@7742,4Q42Z@9989,KOG0286@1,KOG0286@2759	S
TRINITY_DN1009_c0_g2_i6.p1	241	sp|P54313|GBB2_RAT	100	2.01e-179	496	71	WD40|PF00400.32|1.1,WD40|PF00400.32|0.00064,WD40|PF00400.32|3.7e-05,WD40|PF00400.32|9.8e-07,WD40|PF00400.32|3.1e-05,WD40|PF00400.32|0.0004,ANAPC4_WD40|PF12894.7|56,ANAPC4_WD40|PF12894.7|7.5e+02,ANAPC4_WD40|PF12894.7|0.23,ANAPC4_WD40|PF12894.7|8.8,ANAPC4_WD40|PF12894.7|0.0072,WD40_like|PF17005.5|3.1e-05,WD40_like|PF17005.5|65,eIF2A|PF08662.11|61,eIF2A|PF08662.11|6.3,eIF2A|PF08662.11|6.1,Ge1_WD40|P…	GO:0003674,GO:0003824,GO:0003924,GO:0005246,GO:0005488,GO:0005515,GO:0005575,GO:0005622,GO:0005623,GO:0005737,GO:0005829,GO:0005834,GO:0005886,GO:0006457,GO:0007154,GO:0007165,GO:0007186,GO:0008150,GO:0009898,GO:0009987,GO:0016020,GO:0016247,GO:0016462,GO:0016787,GO:0016817,GO:0016818,GO:0017111,GO:0019897,GO:0019898,GO:0019899,GO:0023052,GO:0031234,GO:0032991,GO:0043209,GO:0044297,GO:0044424,GO:…	NA	ko:K04537	ko04014,ko04062,ko04151,ko04371,ko04713,ko04723,ko04724,ko04725,ko04726,ko04727,ko04728,ko04926,ko05032,ko05034,ko05167,ko05200,map04014,map04062,map04151,map04371,map04713,map04723,map04724,map04725,map04726,map04727,map04728,map04926,map05032,map05034,map05167,map05200	NA	NA	NA	ko00000,ko00001,ko04031,ko04147	35GIV@314146,38C52@33154,3B9ME@33208,3CVIP@33213,3JN7J@40674,481NY@7711,48ZH9@7742,KOG0286@1,KOG0286@2759	S
TRINITY_DN1009_c0_g2_i7.p1	341	sp|P54313|GBB2_RAT	100	0	702	100	WD40|PF00400.32|3.2e-05,WD40|PF00400.32|0.25,WD40|PF00400.32|0.0011,WD40|PF00400.32|6.1e-05,WD40|PF00400.32|1.6e-06,WD40|PF00400.32|5.2e-05,WD40|PF00400.32|0.00067,ANAPC4_WD40|PF12894.7|0.00032,ANAPC4_WD40|PF12894.7|28,ANAPC4_WD40|PF12894.7|4e+02,ANAPC4_WD40|PF12894.7|0.28,ANAPC4_WD40|PF12894.7|16,ANAPC4_WD40|PF12894.7|0.012,WD40_like|PF17005.5|5.3e-05,WD40_like|PF17005.5|1.2e+02,eIF2A|PF08662.11…	GO:0003674,GO:0003824,GO:0003924,GO:0005246,GO:0005488,GO:0005515,GO:0005575,GO:0005622,GO:0005623,GO:0005737,GO:0005829,GO:0005834,GO:0005886,GO:0006457,GO:0007154,GO:0007165,GO:0007186,GO:0008150,GO:0009898,GO:0009987,GO:0016020,GO:0016247,GO:0016462,GO:0016787,GO:0016817,GO:0016818,GO:0017111,GO:0019897,GO:0019898,GO:0019899,GO:0023052,GO:0031234,GO:0032991,GO:0043209,GO:0044297,GO:0044424,GO:…	NA	ko:K04537	ko04014,ko04062,ko04151,ko04371,ko04713,ko04723,ko04724,ko04725,ko04726,ko04727,ko04728,ko04926,ko05032,ko05034,ko05167,ko05200,map04014,map04062,map04151,map04371,map04713,map04723,map04724,map04725,map04726,map04727,map04728,map04926,map05032,map05034,map05167,map05200	NA	NA	NA	ko00000,ko00001,ko04031,ko04147	35GIV@314146,38C52@33154,3B9ME@33208,3CVIP@33213,3JN7J@40674,481NY@7711,48ZH9@7742,4Q42Z@9989,KOG0286@1,KOG0286@2759	S
TRINITY_DN1009_c1_g2_i1.p1	304	sp|Q11201|SIA4A_HUMAN	97.03	0	627	89	Glyco_transf_29|PF00777.18|1.4e-68,HTH_ABP1_N|PF18107.1|0.15,zf-C2HE|PF16278.5|2.1,zf-C2HE|PF16278.5|4.5e+02,GAIN|PF16489.5|0.3	GO:0000139,GO:0003674,GO:0003824,GO:0003836,GO:0005575,GO:0005576,GO:0005622,GO:0005623,GO:0005737,GO:0005794,GO:0005795,GO:0005975,GO:0006022,GO:0006023,GO:0006024,GO:0006040,GO:0006054,GO:0006082,GO:0006464,GO:0006468,GO:0006486,GO:0006487,GO:0006493,GO:0006790,GO:0006793,GO:0006796,GO:0006807,GO:0008150,GO:0008152,GO:0008373,GO:0009058,GO:0009059,GO:0009100,GO:0009101,GO:0009311,GO:0009987,GO:…	2.4.99.4	ko:K00780	ko00512,ko00533,ko00603,ko00604,ko01100,map00512,map00533,map00603,map00604,map01100	NA	R05913,R05942,R05949,R05957,R05967	NA	ko00000,ko00001,ko01000,ko01003	35A94@314146,397FA@33154,3BAXF@33208,3CRX1@33213,3J3YZ@40674,4844V@7711,498EQ@7742,4MAF3@9443,4N5WY@9604,KOG2692@1,KOG2692@2759	G
TRINITY_DN1009_c1_g2_i2.p1	304	sp|Q11201|SIA4A_HUMAN	97.03	0	627	89	Glyco_transf_29|PF00777.18|1.4e-68,HTH_ABP1_N|PF18107.1|0.15,zf-C2HE|PF16278.5|2.1,zf-C2HE|PF16278.5|4.5e+02,GAIN|PF16489.5|0.3	GO:0000139,GO:0003674,GO:0003824,GO:0003836,GO:0005575,GO:0005576,GO:0005622,GO:0005623,GO:0005737,GO:0005794,GO:0005795,GO:0005975,GO:0006022,GO:0006023,GO:0006024,GO:0006040,GO:0006054,GO:0006082,GO:0006464,GO:0006468,GO:0006486,GO:0006487,GO:0006493,GO:0006790,GO:0006793,GO:0006796,GO:0006807,GO:0008150,GO:0008152,GO:0008373,GO:0009058,GO:0009059,GO:0009100,GO:0009101,GO:0009311,GO:0009987,GO:…	2.4.99.4	ko:K00780	ko00512,ko00533,ko00603,ko00604,ko01100,map00512,map00533,map00603,map00604,map01100	NA	R05913,R05942,R05949,R05957,R05967	NA	ko00000,ko00001,ko01000,ko01003	35A94@314146,397FA@33154,3BAXF@33208,3CRX1@33213,3J3YZ@40674,4844V@7711,498EQ@7742,4MAF3@9443,4N5WY@9604,KOG2692@1,KOG2692@2759	G
TRINITY_DN1009_c1_g2_i3.p1	136	sp|Q11201|SIA4A_HUMAN	97037	8.74e-97	282	40	Glyco_transf_29|PF00777.18|3.3e-42	GO:0000139,GO:0003674,GO:0003824,GO:0003836,GO:0005575,GO:0005576,GO:0005622,GO:0005623,GO:0005737,GO:0005794,GO:0005795,GO:0005975,GO:0006022,GO:0006023,GO:0006024,GO:0006040,GO:0006054,GO:0006082,GO:0006464,GO:0006468,GO:0006486,GO:0006487,GO:0006493,GO:0006790,GO:0006793,GO:0006796,GO:0006807,GO:0008150,GO:0008152,GO:0008373,GO:0009058,GO:0009059,GO:0009100,GO:0009101,GO:0009311,GO:0009987,GO:…	2.4.99.4	ko:K00780	ko00512,ko00533,ko00603,ko00604,ko01100,map00512,map00533,map00603,map00604,map01100	NA	R05913,R05942,R05949,R05957,R05967	NA	ko00000,ko00001,ko01000,ko01003	35A94@314146,397FA@33154,3BAXF@33208,3CRX1@33213,3J3YZ@40674,4844V@7711,498EQ@7742,4MAF3@9443,4N5WY@9604,KOG2692@1,KOG2692@2759	G
TRINITY_DN1009_c1_g2_i5.p1	304	sp|Q11201|SIA4A_HUMAN	97.03	0	627	89	Glyco_transf_29|PF00777.18|1.4e-68,HTH_ABP1_N|PF18107.1|0.15,zf-C2HE|PF16278.5|2.1,zf-C2HE|PF16278.5|4.5e+02,GAIN|PF16489.5|0.3	GO:0000139,GO:0003674,GO:0003824,GO:0003836,GO:0005575,GO:0005576,GO:0005622,GO:0005623,GO:0005737,GO:0005794,GO:0005795,GO:0005975,GO:0006022,GO:0006023,GO:0006024,GO:0006040,GO:0006054,GO:0006082,GO:0006464,GO:0006468,GO:0006486,GO:0006487,GO:0006493,GO:0006790,GO:0006793,GO:0006796,GO:0006807,GO:0008150,GO:0008152,GO:0008373,GO:0009058,GO:0009059,GO:0009100,GO:0009101,GO:0009311,GO:0009987,GO:…	2.4.99.4	ko:K00780	ko00512,ko00533,ko00603,ko00604,ko01100,map00512,map00533,map00603,map00604,map01100	NA	R05913,R05942,R05949,R05957,R05967	NA	ko00000,ko00001,ko01000,ko01003	35A94@314146,397FA@33154,3BAXF@33208,3CRX1@33213,3J3YZ@40674,4844V@7711,498EQ@7742,4MAF3@9443,4N5WY@9604,KOG2692@1,KOG2692@2759	G
TRINITY_DN1009_c2_g1_i1.p1	351	sp|Q16842|SIA4B_HUMAN	97429	0	719	100	Glyco_transf_29|PF00777.18|7.8e-82,G_glu_transpept|PF01019.21|0.0029	GO:0000139,GO:0003674,GO:0003824,GO:0003836,GO:0005575,GO:0005576,GO:0005622,GO:0005623,GO:0005737,GO:0005794,GO:0005795,GO:0005975,GO:0006022,GO:0006023,GO:0006024,GO:0006082,GO:0006464,GO:0006486,GO:0006487,GO:0006493,GO:0006629,GO:0006643,GO:0006664,GO:0006790,GO:0006807,GO:0008150,GO:0008152,GO:0008373,GO:0008610,GO:0009058,GO:0009059,GO:0009100,GO:0009101,GO:0009247,GO:0009311,GO:0009312,GO:…	2.4.99.4	ko:K03368	ko00512,ko00533,ko00603,ko00604,ko01100,map00512,map00533,map00603,map00604,map01100	NA	R05913,R05942,R05949,R05957,R05967	NA	ko00000,ko00001,ko01000,ko01003	35ENY@314146,360DH@314294,397FA@33154,3BAXF@33208,3CRX1@33213,3J3J9@40674,4844V@7711,49405@7742,4M8JJ@9443,KOG2692@1,KOG2692@2759	G
TRINITY_DN1009_c2_g1_i3.p1	351	sp|Q16842|SIA4B_HUMAN	97429	0	719	100	Glyco_transf_29|PF00777.18|7.8e-82,G_glu_transpept|PF01019.21|0.0029	GO:0000139,GO:0003674,GO:0003824,GO:0003836,GO:0005575,GO:0005576,GO:0005622,GO:0005623,GO:0005737,GO:0005794,GO:0005795,GO:0005975,GO:0006022,GO:0006023,GO:0006024,GO:0006082,GO:0006464,GO:0006486,GO:0006487,GO:0006493,GO:0006629,GO:0006643,GO:0006664,GO:0006790,GO:0006807,GO:0008150,GO:0008152,GO:0008373,GO:0008610,GO:0009058,GO:0009059,GO:0009100,GO:0009101,GO:0009247,GO:0009311,GO:0009312,GO:…	2.4.99.4	ko:K03368	ko00512,ko00533,ko00603,ko00604,ko01100,map00512,map00533,map00603,map00604,map01100	NA	R05913,R05942,R05949,R05957,R05967	NA	ko00000,ko00001,ko01000,ko01003	35ENY@314146,360DH@314294,397FA@33154,3BAXF@33208,3CRX1@33213,3J3J9@40674,4844V@7711,49405@7742,4M8JJ@9443,KOG2692@1,KOG2692@2759	G
TRINITY_DN1009_c2_g1_i4.p1	351	sp|Q16842|SIA4B_HUMAN	97429	0	719	100	Glyco_transf_29|PF00777.18|7.8e-82,G_glu_transpept|PF01019.21|0.0029	GO:0000139,GO:0003674,GO:0003824,GO:0003836,GO:0005575,GO:0005576,GO:0005622,GO:0005623,GO:0005737,GO:0005794,GO:0005795,GO:0005975,GO:0006022,GO:0006023,GO:0006024,GO:0006082,GO:0006464,GO:0006486,GO:0006487,GO:0006493,GO:0006629,GO:0006643,GO:0006664,GO:0006790,GO:0006807,GO:0008150,GO:0008152,GO:0008373,GO:0008610,GO:0009058,GO:0009059,GO:0009100,GO:0009101,GO:0009247,GO:0009311,GO:0009312,GO:…	2.4.99.4	ko:K03368	ko00512,ko00533,ko00603,ko00604,ko01100,map00512,map00533,map00603,map00604,map01100	NA	R05913,R05942,R05949,R05957,R05967	NA	ko00000,ko00001,ko01000,ko01003	35ENY@314146,360DH@314294,397FA@33154,3BAXF@33208,3CRX1@33213,3J3J9@40674,4844V@7711,49405@7742,4M8JJ@9443,KOG2692@1,KOG2692@2759	G
TRINITY_DN1009_c2_g1_i5.p1	351	sp|Q16842|SIA4B_HUMAN	97429	0	719	100	Glyco_transf_29|PF00777.18|7.8e-82,G_glu_transpept|PF01019.21|0.0029	GO:0000139,GO:0003674,GO:0003824,GO:0003836,GO:0005575,GO:0005576,GO:0005622,GO:0005623,GO:0005737,GO:0005794,GO:0005795,GO:0005975,GO:0006022,GO:0006023,GO:0006024,GO:0006082,GO:0006464,GO:0006486,GO:0006487,GO:0006493,GO:0006629,GO:0006643,GO:0006664,GO:0006790,GO:0006807,GO:0008150,GO:0008152,GO:0008373,GO:0008610,GO:0009058,GO:0009059,GO:0009100,GO:0009101,GO:0009247,GO:0009311,GO:0009312,GO:…	2.4.99.4	ko:K03368	ko00512,ko00533,ko00603,ko00604,ko01100,map00512,map00533,map00603,map00604,map01100	NA	R05913,R05942,R05949,R05957,R05967	NA	ko00000,ko00001,ko01000,ko01003	35ENY@314146,360DH@314294,397FA@33154,3BAXF@33208,3CRX1@33213,3J3J9@40674,4844V@7711,49405@7742,4M8JJ@9443,KOG2692@1,KOG2692@2759	G
TRINITY_DN1009_c3_g1_i12.p2	351	sp|Q9BYE7|PCGF6_HUMAN	99429	0	704	100	zf-C3HC4_2|PF13923.6|6.1e-10,zf-C3HC4|PF00097.25|7.7e-08,RAWUL|PF16207.5|7.1e-06,zf-RING_UBOX|PF13445.6|2.1e-05,zf-RING_2|PF13639.6|3e-05,zf-C3HC4_3|PF13920.6|0.00036,zf-RING_5|PF14634.6|0.00067,zf-RING_6|PF14835.6|0.0046,zf-RING_10|PF16685.5|0.011,zf-RING_10|PF16685.5|1.4e+03,zf-C3HC4_4|PF15227.6|0.026,Prok-RING_4|PF14447.6|0.36,zf-rbx1|PF12678.7|0.74,zf-C3HC4_5|PF17121.5|0.93,DUF1272|PF06906.11…	GO:0000122,GO:0000151,GO:0000152,GO:0000976,GO:0000977,GO:0000981,GO:0001012,GO:0001067,GO:0001227,GO:0003674,GO:0003676,GO:0003677,GO:0003690,GO:0003700,GO:0005488,GO:0005515,GO:0005575,GO:0005622,GO:0005623,GO:0005634,GO:0005654,GO:0006325,GO:0006355,GO:0006357,GO:0006464,GO:0006513,GO:0006807,GO:0006996,GO:0008150,GO:0008152,GO:0009889,GO:0009890,GO:0009892,GO:0009987,GO:0010390,GO:0010468,GO:…	NA	ko:K11470	ko04550,map04550	NA	NA	NA	ko00000,ko00001,ko03036	35DCR@314146,36213@314294,396TV@33154,3BBX3@33208,3CRES@33213,3J30Y@40674,482AB@7711,490WW@7742,4MG0W@9443,KOG2660@1,KOG2660@2759	O
TRINITY_DN1009_c3_g1_i6.p1	351	sp|Q9BYE7|PCGF6_HUMAN	99429	0	704	100	zf-C3HC4_2|PF13923.6|6.1e-10,zf-C3HC4|PF00097.25|7.7e-08,RAWUL|PF16207.5|7.1e-06,zf-RING_UBOX|PF13445.6|2.1e-05,zf-RING_2|PF13639.6|3e-05,zf-C3HC4_3|PF13920.6|0.00036,zf-RING_5|PF14634.6|0.00067,zf-RING_6|PF14835.6|0.0046,zf-RING_10|PF16685.5|0.011,zf-RING_10|PF16685.5|1.4e+03,zf-C3HC4_4|PF15227.6|0.026,Prok-RING_4|PF14447.6|0.36,zf-rbx1|PF12678.7|0.74,zf-C3HC4_5|PF17121.5|0.93,DUF1272|PF06906.11…	GO:0000122,GO:0000151,GO:0000152,GO:0000976,GO:0000977,GO:0000981,GO:0001012,GO:0001067,GO:0001227,GO:0003674,GO:0003676,GO:0003677,GO:0003690,GO:0003700,GO:0005488,GO:0005515,GO:0005575,GO:0005622,GO:0005623,GO:0005634,GO:0005654,GO:0006325,GO:0006355,GO:0006357,GO:0006464,GO:0006513,GO:0006807,GO:0006996,GO:0008150,GO:0008152,GO:0009889,GO:0009890,GO:0009892,GO:0009987,GO:0010390,GO:0010468,GO:…	NA	ko:K11470	ko04550,map04550	NA	NA	NA	ko00000,ko00001,ko03036	35DCR@314146,36213@314294,396TV@33154,3BBX3@33208,3CRES@33213,3J30Y@40674,482AB@7711,490WW@7742,4MG0W@9443,KOG2660@1,KOG2660@2759	O
TRINITY_DN1009_c3_g1_i8.p1	276	sp|Q9BYE7|PCGF6_HUMAN	97.34	1.68e-129	372	54	zf-C3HC4_2|PF13923.6|4.3e-10,zf-C3HC4|PF00097.25|5.5e-08,RAWUL|PF16207.5|4.9e-06,zf-RING_UBOX|PF13445.6|1.5e-05,zf-RING_2|PF13639.6|2.1e-05,zf-RING_5|PF14634.6|0.00022,zf-C3HC4_3|PF13920.6|0.00025,zf-C3HC4_4|PF15227.6|0.018,zf-RING_10|PF16685.5|0.027,zf-RING_10|PF16685.5|1e+03,zf-RING_6|PF14835.6|0.061,Prok-RING_4|PF14447.6|0.25,zf-rbx1|PF12678.7|0.57,PBP1_TM|PF14812.6|0.71,TackOD1|PF18551.1|1.5,…	GO:0000122,GO:0000151,GO:0000152,GO:0000976,GO:0000977,GO:0000981,GO:0001012,GO:0001067,GO:0001227,GO:0003674,GO:0003676,GO:0003677,GO:0003690,GO:0003700,GO:0005488,GO:0005515,GO:0005575,GO:0005622,GO:0005623,GO:0005634,GO:0005654,GO:0006325,GO:0006355,GO:0006357,GO:0006464,GO:0006513,GO:0006807,GO:0006996,GO:0008150,GO:0008152,GO:0009889,GO:0009890,GO:0009892,GO:0009987,GO:0010390,GO:0010468,GO:…	NA	ko:K11470	ko04550,map04550	NA	NA	NA	ko00000,ko00001,ko03036	35DCR@314146,36213@314294,396TV@33154,3BBX3@33208,3CRES@33213,3J30Y@40674,482AB@7711,490WW@7742,4MG0W@9443,KOG2660@1,KOG2660@2759	O
TRINITY_DN1009_c4_g1_i1.p1	136	sp|Q8N6Q3|CD177_HUMAN	84426	4.78e-58	186	28	UPAR_LY6|PF00021.21|2.7,UPAR_LY6|PF00021.21|0.59,DUF1688|PF07958.11|0.23	GO:0001775,GO:0002020,GO:0002252,GO:0002263,GO:0002274,GO:0002275,GO:0002283,GO:0002366,GO:0002376,GO:0002443,GO:0002444,GO:0002446,GO:0002682,GO:0002684,GO:0002694,GO:0002696,GO:0002697,GO:0002699,GO:0002703,GO:0002705,GO:0002886,GO:0002888,GO:0003674,GO:0005102,GO:0005178,GO:0005488,GO:0005515,GO:0005575,GO:0005622,GO:0005623,GO:0005737,GO:0005886,GO:0006810,GO:0006887,GO:0006928,GO:0006950,GO:…	NA	ko:K06552	NA	NA	NA	NA	ko00000,ko04090,ko04516	2CJRT@1,2ST5V@2759,35N8E@314146,39RBQ@33154,3BMF6@33208,3D50F@33213,3J81I@40674,486MR@7711,48YD9@7742,4MGSK@9443	S
TRINITY_DN1009_c4_g1_i2.p2	110	sp|Q8N6Q3|CD177_HUMAN	75229	2.16e-51	167	25	UPAR_LY6|PF00021.21|8e-08	GO:0001775,GO:0002020,GO:0002252,GO:0002263,GO:0002274,GO:0002275,GO:0002283,GO:0002366,GO:0002376,GO:0002443,GO:0002444,GO:0002446,GO:0002682,GO:0002684,GO:0002694,GO:0002696,GO:0002697,GO:0002699,GO:0002703,GO:0002705,GO:0002886,GO:0002888,GO:0003674,GO:0005102,GO:0005178,GO:0005488,GO:0005515,GO:0005575,GO:0005622,GO:0005623,GO:0005737,GO:0005886,GO:0006810,GO:0006887,GO:0006928,GO:0006950,GO:…	NA	ko:K06552	NA	NA	NA	NA	ko00000,ko04090,ko04516	2CJRT@1,2ST5V@2759,35N8E@314146,39RBQ@33154,3BMF6@33208,3D50F@33213,3J81I@40674,486MR@7711,48YD9@7742,4MGSK@9443	S
TRINITY_DN100_c0_g1_i1.p1	204	sp|Q9BSL1|UBAC1_HUMAN	94737	2.18e-98	291	38	UBA|PF00627.31|4.9e+03,UBA|PF00627.31|2.9e-07,UBA_2|PF08587.11|1.2e+04,UBA_2|PF08587.11|0.02,Peptidase_M48|PF01435.18|0.28	GO:0005575,GO:0005622,GO:0005623,GO:0005737,GO:0005794,GO:0005829,GO:0005886,GO:0012505,GO:0016020,GO:0043226,GO:0043227,GO:0043229,GO:0043231,GO:0044424,GO:0044444,GO:0044464,GO:0071944	NA	ko:K12174	NA	NA	NA	NA	ko00000,ko04121	28IDF@1,2QQQ6@2759,359IX@314146,35ZYY@314294,38CRH@33154,3BDPF@33208,3CSPT@33213,3J1TN@40674,4804I@7711,4941T@7742,4MDIT@9443	S
TRINITY_DN100_c0_g1_i2.p1	408	sp|Q9BSL1|UBAC1_HUMAN	96069	0	796	100	UBA|PF00627.31|2.5e-06,UBA|PF00627.31|7.8e-07,Rad60-SLD_2|PF13881.6|0.018,STI1|PF17830.1|0.035,WIYLD|PF10440.9|0.47,WIYLD|PF10440.9|1e+02,UBA_2|PF08587.11|0.05,ubiquitin|PF00240.23|3.3e+03,ubiquitin|PF00240.23|0.082,RecX|PF02631.16|12,RecX|PF02631.16|2.4,HEAT_2|PF13646.6|5.6e+02,HEAT_2|PF13646.6|0.6,HEAT_2|PF13646.6|1.1e+03,UBA_3|PF09288.10|9.5e+02,UBA_3|PF09288.10|1.2,DUF5394|PF17372.2|12,DUF539…	GO:0005575,GO:0005622,GO:0005623,GO:0005737,GO:0005794,GO:0005829,GO:0005886,GO:0012505,GO:0016020,GO:0043226,GO:0043227,GO:0043229,GO:0043231,GO:0044424,GO:0044444,GO:0044464,GO:0071944	NA	ko:K12174	NA	NA	NA	NA	ko00000,ko04121	28IDF@1,2QQQ6@2759,359IX@314146,35ZYY@314294,38CRH@33154,3BDPF@33208,3CSPT@33213,3J1TN@40674,4804I@7711,4941T@7742,4MDIT@9443	S
TRINITY_DN100_c0_g1_i6.p1	408	sp|Q9BSL1|UBAC1_HUMAN	96069	0	796	100	UBA|PF00627.31|2.5e-06,UBA|PF00627.31|7.8e-07,Rad60-SLD_2|PF13881.6|0.018,STI1|PF17830.1|0.035,WIYLD|PF10440.9|0.47,WIYLD|PF10440.9|1e+02,UBA_2|PF08587.11|0.05,ubiquitin|PF00240.23|3.3e+03,ubiquitin|PF00240.23|0.082,RecX|PF02631.16|12,RecX|PF02631.16|2.4,HEAT_2|PF13646.6|5.6e+02,HEAT_2|PF13646.6|0.6,HEAT_2|PF13646.6|1.1e+03,UBA_3|PF09288.10|9.5e+02,UBA_3|PF09288.10|1.2,DUF5394|PF17372.2|12,DUF539…	GO:0005575,GO:0005622,GO:0005623,GO:0005737,GO:0005794,GO:0005829,GO:0005886,GO:0012505,GO:0016020,GO:0043226,GO:0043227,GO:0043229,GO:0043231,GO:0044424,GO:0044444,GO:0044464,GO:0071944	NA	ko:K12174	NA	NA	NA	NA	ko00000,ko04121	28IDF@1,2QQQ6@2759,359IX@314146,35ZYY@314294,38CRH@33154,3BDPF@33208,3CSPT@33213,3J1TN@40674,4804I@7711,4941T@7742,4MDIT@9443	S
TRINITY_DN100_c27_g1_i1.p2	126	NA	NA	NA	NA	NA	SgrR_N|PF12793.7|0.22,SgrR_N|PF12793.7|5.1e+03	NA	NA	NA	NA	NA	NA	NA	NA	NA	NA
TRINITY_DN100_c2_g1_i11.p1	1748	sp|Q14667|K0100_HUMAN	98912	0	3600	78	Apt1|PF10351.9|3.6e-108,Fmp27_GFWDK|PF10347.9|1.1e-35,Fmp27|PF10344.9|3.5e-15,Fmp27|PF10344.9|1.8e+04,DUF2405|PF10293.9|0.0017,FERM_N|PF09379.10|20,FERM_N|PF09379.10|42	NA	NA	NA	NA	NA	NA	NA	NA	35GN6@314146,3950X@33154,3BFHM@33208,3CYPG@33213,3JDWH@40674,47YTW@7711,48XE9@7742,4MEKK@9443,KOG1910@1,KOG1910@2759	S
TRINITY_DN100_c2_g1_i12.p1	2243	sp|Q14667|K0100_HUMAN	98707	0	4570	100	Apt1|PF10351.9|2.8e-108,Fmp27|PF10344.9|1.8e-43,Fmp27|PF10344.9|3.5e-19,Fmp27|PF10344.9|1.8e+04,Fmp27_GFWDK|PF10347.9|1.5e-35,DUF2405|PF10293.9|0.0023	NA	NA	NA	NA	NA	NA	NA	NA	35GN6@314146,3950X@33154,3BFHM@33208,3CYPG@33213,3JDWH@40674,47YTW@7711,48XE9@7742,4MEKK@9443,4N1CF@9604,KOG1910@1,KOG1910@2759	S
TRINITY_DN100_c2_g1_i13.p1	771	sp|Q14667|K0100_HUMAN	97751	0	1356	30	Fmp27_GFWDK|PF10347.9|7e-33,Fmp27|PF10344.9|76,Fmp27|PF10344.9|7e-20,DUF2405|PF10293.9|0.00056	NA	NA	NA	NA	NA	NA	NA	NA	35GN6@314146,3950X@33154,3BFHM@33208,3CYPG@33213,3JDWH@40674,47YTW@7711,48XE9@7742,4MEKK@9443,KOG1910@1,KOG1910@2759	S
TRINITY_DN100_c2_g1_i14.p1	753	sp|Q14667|K0100_HUMAN	99456	0	1522	33	Apt1|PF10351.9|3e-36	NA	NA	NA	NA	NA	NA	NA	NA	35GN6@314146,3950X@33154,3BFHM@33208,3CYPG@33213,3JDWH@40674,47YTW@7711,48XE9@7742,4MEKK@9443,KOG1910@1,KOG1910@2759	S
TRINITY_DN100_c2_g1_i15.p1	2236	sp|Q14667|K0100_HUMAN	99016	0	4579	100	Apt1|PF10351.9|3.8e-108,Fmp27|PF10344.9|1.2e-43,Fmp27|PF10344.9|3.5e-19,Fmp27|PF10344.9|1.8e+04,Fmp27_GFWDK|PF10347.9|1.5e-35,DUF2405|PF10293.9|0.0023	NA	NA	NA	NA	NA	NA	NA	NA	35GN6@314146,3950X@33154,3BFHM@33208,3CYPG@33213,3JDWH@40674,47YTW@7711,48XE9@7742,4MEKK@9443,4N1CF@9604,KOG1910@1,KOG1910@2759	S
TRINITY_DN100_c2_g1_i16.p1	2064	sp|Q14667|K0100_HUMAN	98977	0	4206	92	Apt1|PF10351.9|4.6e-75,Fmp27|PF10344.9|8.4e-44,Fmp27|PF10344.9|3.2e-19,Fmp27|PF10344.9|1.8e+04,Fmp27_GFWDK|PF10347.9|1.4e-35,DUF2405|PF10293.9|0.0021,Big_4|PF07532.11|2.3,Big_4|PF07532.11|8.5e+02	NA	NA	NA	NA	NA	NA	NA	NA	35GN6@314146,3950X@33154,3BFHM@33208,3CYPG@33213,3JDWH@40674,47YTW@7711,48XE9@7742,4MEKK@9443,4N1CF@9604,KOG1910@1,KOG1910@2759	S
TRINITY_DN100_c2_g1_i17.p1	901	sp|Q14667|K0100_HUMAN	99663	0	1852	40	Apt1|PF10351.9|1e-75	NA	NA	NA	NA	NA	NA	NA	NA	35GN6@314146,3950X@33154,3BFHM@33208,3CYPG@33213,3JDWH@40674,47YTW@7711,48XE9@7742,4MEKK@9443,KOG1910@1,KOG1910@2759	S
TRINITY_DN100_c2_g1_i19.p1	2243	sp|Q14667|K0100_HUMAN	98707	0	4570	100	Apt1|PF10351.9|2.8e-108,Fmp27|PF10344.9|1.8e-43,Fmp27|PF10344.9|3.5e-19,Fmp27|PF10344.9|1.8e+04,Fmp27_GFWDK|PF10347.9|1.5e-35,DUF2405|PF10293.9|0.0023	NA	NA	NA	NA	NA	NA	NA	NA	35GN6@314146,3950X@33154,3BFHM@33208,3CYPG@33213,3JDWH@40674,47YTW@7711,48XE9@7742,4MEKK@9443,4N1CF@9604,KOG1910@1,KOG1910@2759	S
TRINITY_DN100_c2_g1_i2.p1	856	sp|Q14667|K0100_HUMAN	99645	0	1752	38	Apt1|PF10351.9|9.3e-76	NA	NA	NA	NA	NA	NA	NA	NA	35GN6@314146,3950X@33154,3BFHM@33208,3CYPG@33213,3JDWH@40674,47YTW@7711,48XE9@7742,4MEKK@9443,KOG1910@1,KOG1910@2759	S
TRINITY_DN100_c2_g1_i20.p1	2243	sp|Q14667|K0100_HUMAN	98707	0	4570	100	Apt1|PF10351.9|2.8e-108,Fmp27|PF10344.9|1.8e-43,Fmp27|PF10344.9|3.5e-19,Fmp27|PF10344.9|1.8e+04,Fmp27_GFWDK|PF10347.9|1.5e-35,DUF2405|PF10293.9|0.0023	NA	NA	NA	NA	NA	NA	NA	NA	35GN6@314146,3950X@33154,3BFHM@33208,3CYPG@33213,3JDWH@40674,47YTW@7711,48XE9@7742,4MEKK@9443,4N1CF@9604,KOG1910@1,KOG1910@2759	S
TRINITY_DN100_c2_g1_i21.p1	798	sp|Q14667|K0100_HUMAN	99487	0	1623	35	Apt1|PF10351.9|3.3e-36	NA	NA	NA	NA	NA	NA	NA	NA	35GN6@314146,3950X@33154,3BFHM@33208,3CYPG@33213,3JDWH@40674,47YTW@7711,48XE9@7742,4MEKK@9443,KOG1910@1,KOG1910@2759	S
TRINITY_DN100_c2_g1_i22.p1	227	sp|Q14667|K0100_HUMAN	98636	5.96e-148	456	10	Apt1|PF10351.9|2.1e-59	NA	NA	NA	NA	NA	NA	NA	NA	35GN6@314146,3950X@33154,3BFHM@33208,3CYPG@33213,3JDWH@40674,47YTW@7711,48XE9@7742,4MEKK@9443,KOG1910@1,KOG1910@2759	S
TRINITY_DN100_c2_g1_i24.p1	2236	sp|Q14667|K0100_HUMAN	99016	0	4579	100	Apt1|PF10351.9|3.8e-108,Fmp27|PF10344.9|1.2e-43,Fmp27|PF10344.9|3.5e-19,Fmp27|PF10344.9|1.8e+04,Fmp27_GFWDK|PF10347.9|1.5e-35,DUF2405|PF10293.9|0.0023	NA	NA	NA	NA	NA	NA	NA	NA	35GN6@314146,3950X@33154,3BFHM@33208,3CYPG@33213,3JDWH@40674,47YTW@7711,48XE9@7742,4MEKK@9443,4N1CF@9604,KOG1910@1,KOG1910@2759	S
TRINITY_DN100_c2_g1_i3.p1	2236	sp|Q14667|K0100_HUMAN	99016	0	4579	100	Apt1|PF10351.9|3.8e-108,Fmp27|PF10344.9|1.2e-43,Fmp27|PF10344.9|3.5e-19,Fmp27|PF10344.9|1.8e+04,Fmp27_GFWDK|PF10347.9|1.5e-35,DUF2405|PF10293.9|0.0023	NA	NA	NA	NA	NA	NA	NA	NA	35GN6@314146,3950X@33154,3BFHM@33208,3CYPG@33213,3JDWH@40674,47YTW@7711,48XE9@7742,4MEKK@9443,4N1CF@9604,KOG1910@1,KOG1910@2759	S
TRINITY_DN100_c2_g1_i5.p1	2236	sp|Q14667|K0100_HUMAN	99016	0	4579	100	Apt1|PF10351.9|3.8e-108,Fmp27|PF10344.9|1.2e-43,Fmp27|PF10344.9|3.5e-19,Fmp27|PF10344.9|1.8e+04,Fmp27_GFWDK|PF10347.9|1.5e-35,DUF2405|PF10293.9|0.0023	NA	NA	NA	NA	NA	NA	NA	NA	35GN6@314146,3950X@33154,3BFHM@33208,3CYPG@33213,3JDWH@40674,47YTW@7711,48XE9@7742,4MEKK@9443,4N1CF@9604,KOG1910@1,KOG1910@2759	S
TRINITY_DN100_c2_g1_i7.p1	2236	sp|Q14667|K0100_HUMAN	99016	0	4579	100	Apt1|PF10351.9|3.8e-108,Fmp27|PF10344.9|1.2e-43,Fmp27|PF10344.9|3.5e-19,Fmp27|PF10344.9|1.8e+04,Fmp27_GFWDK|PF10347.9|1.5e-35,DUF2405|PF10293.9|0.0023	NA	NA	NA	NA	NA	NA	NA	NA	35GN6@314146,3950X@33154,3BFHM@33208,3CYPG@33213,3JDWH@40674,47YTW@7711,48XE9@7742,4MEKK@9443,4N1CF@9604,KOG1910@1,KOG1910@2759	S
TRINITY_DN100_c2_g1_i8.p1	2236	sp|Q14667|K0100_HUMAN	99016	0	4579	100	Apt1|PF10351.9|3.8e-108,Fmp27|PF10344.9|1.2e-43,Fmp27|PF10344.9|3.5e-19,Fmp27|PF10344.9|1.8e+04,Fmp27_GFWDK|PF10347.9|1.5e-35,DUF2405|PF10293.9|0.0023	NA	NA	NA	NA	NA	NA	NA	NA	35GN6@314146,3950X@33154,3BFHM@33208,3CYPG@33213,3JDWH@40674,47YTW@7711,48XE9@7742,4MEKK@9443,4N1CF@9604,KOG1910@1,KOG1910@2759	S
TRINITY_DN100_c2_g1_i9.p1	277	sp|Q14667|K0100_HUMAN	99638	0	571	12	Apt1|PF10351.9|4.4e-59	NA	NA	NA	NA	NA	NA	NA	NA	35GN6@314146,3950X@33154,3BFHM@33208,3CYPG@33213,3JDWH@40674,47YTW@7711,48XE9@7742,4MEKK@9443,KOG1910@1,KOG1910@2759	S
TRINITY_DN100_c2_g2_i1.p1	154	NA	NA	NA	NA	NA	NA	NA	NA	NA	NA	NA	NA	NA	NA	NA	NA
TRINITY_DN100_c3_g1_i4.p1	190	sp|Q8TDQ7|GNPI2_HUMAN	97857	5.52e-101	293	51	Glucosamine_iso|PF01182.20|3.8e-09	GO:0003674,GO:0003824,GO:0004342,GO:0016787,GO:0016853,GO:0016860,GO:0016861,GO:0019239	3.5.99.6	ko:K02564	ko00520,ko01100,map00520,map01100	NA	R00765	RC00163	ko00000,ko00001,ko01000	35GN7@314146,38G53@33154,3BAK1@33208,3CXAB@33213,3J4YH@40674,480AM@7711,490Y0@7742,4M8U4@9443,4N9M0@9604,COG0363@1,KOG3148@2759	G
TRINITY_DN100_c3_g1_i5.p1	356	sp|Q8TDQ7|GNPI2_HUMAN	98913	0	573	100	Glucosamine_iso|PF01182.20|3.3e-20	GO:0003674,GO:0003824,GO:0004342,GO:0016787,GO:0016853,GO:0016860,GO:0016861,GO:0019239	3.5.99.6	ko:K02564	ko00520,ko01100,map00520,map01100	NA	R00765	RC00163	ko00000,ko00001,ko01000	35GN7@314146,38G53@33154,3BAK1@33208,3CXAB@33213,3J4YH@40674,480AM@7711,490Y0@7742,4M8U4@9443,4N9M0@9604,COG0363@1,KOG3148@2759	G
TRINITY_DN100_c3_g1_i6.p1	106	sp|Q9CRC9|GNPI2_MOUSE	95588	7.03e-40	134	25	NA	GO:0003674,GO:0003824,GO:0004342,GO:0016787,GO:0016853,GO:0016860,GO:0016861,GO:0019239	3.5.99.6	ko:K02564	ko00520,ko01100,map00520,map01100	NA	R00765	RC00163	ko00000,ko00001,ko01000	35GN7@314146,38G53@33154,3BAK1@33208,3CXAB@33213,3J4YH@40674,480AM@7711,490Y0@7742,COG0363@1,KOG3148@2759	G
TRINITY_DN100_c3_g1_i7.p1	165	sp|Q8TDQ7|GNPI2_HUMAN	73759	3e-69	211	51	Glucosamine_iso|PF01182.20|7.8e-07	GO:0003674,GO:0003824,GO:0004342,GO:0016787,GO:0016853,GO:0016860,GO:0016861,GO:0019239	3.5.99.6	ko:K02564	ko00520,ko01100,map00520,map01100	NA	R00765	RC00163	ko00000,ko00001,ko01000	35GN7@314146,38G53@33154,3BAK1@33208,3CXAB@33213,3J4YH@40674,480AM@7711,490Y0@7742,4M8U4@9443,4N9M0@9604,COG0363@1,KOG3148@2759	G
TRINITY_DN100_c4_g3_i1.p1	128	NA	NA	NA	NA	NA	NA	NA	NA	NA	NA	NA	NA	NA	NA	NA	NA
TRINITY_DN10100_c1_g1_i1.p1	111	NA	NA	NA	NA	NA	FlgD_ig|PF13860.6|0.28	NA	NA	NA	NA	NA	NA	NA	NA	NA	NA
TRINITY_DN10100_c1_g1_i2.p1	111	NA	NA	NA	NA	NA	FlgD_ig|PF13860.6|0.22	NA	NA	NA	NA	NA	NA	NA	NA	NA	NA
TRINITY_DN10101_c0_g1_i1.p3	138	NA	NA	NA	NA	NA	Transglut_i_TM|PF14400.6|23,Transglut_i_TM|PF14400.6|18,I-EGF_1|PF18372.1|5.1e+02,I-EGF_1|PF18372.1|23,I-EGF_1|PF18372.1|39	NA	NA	NA	NA	NA	NA	NA	NA	NA	NA
TRINITY_DN10101_c0_g1_i2.p3	101	NA	NA	NA	NA	NA	Cu_amine_oxidN2|PF02727.16|1.6e+02,Cu_amine_oxidN2|PF02727.16|1.7,Cu_amine_oxidN2|PF02727.16|3.6	NA	NA	NA	NA	NA	NA	NA	NA	NA	NA
TRINITY_DN10101_c0_g2_i1.p1	220	sp|Q13765|NACA_HUMAN	100	7.69e-151	418	98	NAC|PF01849.18|1.3e-24,NAC|PF01849.18|1.5e+03,Mem_trans|PF03547.18|12,Mem_trans|PF03547.18|2,RNA_pol_Rpo13|PF12136.8|1e+04,RNA_pol_Rpo13|PF12136.8|0.12,DUF2203|PF09969.9|3e+02,DUF2203|PF09969.9|1.9	NA	NA	ko:K03626	NA	NA	NA	NA	ko00000	35G8D@314146,39C57@33154,3BB6N@33208,3CRB7@33213,3J4GF@40674,486WS@7711,491PY@7742,4MAWC@9443,4N9JR@9604,COG1308@1,KOG2239@2759	K
TRINITY_DN10101_c0_g2_i2.p1	171	sp|Q5R9I9|NACA_PONAB	100	3.23e-119	336	79	NAC|PF01849.18|8.1e-25,ECM1|PF05782.11|0.38,ECM1|PF05782.11|6.7e+02	NA	NA	ko:K03626	NA	NA	NA	NA	ko00000	39C57@33154,3BB6N@33208,3CRB7@33213,3J4GF@40674,486WS@7711,491PY@7742,COG1308@1,KOG2239@2759	K
TRINITY_DN10101_c0_g2_i3.p1	216	sp|Q13765|NACA_HUMAN	100	4.73e-154	426	100	NAC|PF01849.18|1.3e-24,NAC|PF01849.18|1.5e+03,HTH_13|PF11972.8|11,HTH_13|PF11972.8|72,RNA_pol_Rpo13|PF12136.8|1e+04,RNA_pol_Rpo13|PF12136.8|0.12	NA	NA	ko:K03626	NA	NA	NA	NA	ko00000	35G8D@314146,39C57@33154,3BB6N@33208,3CRB7@33213,3J4GF@40674,486WS@7711,491PY@7742,4Q2JD@9989,COG1308@1,KOG2239@2759	K
TRINITY_DN10101_c0_g2_i4.p1	173	sp|Q5R9I9|NACA_PONAB	100	1e-119	337	80	NAC|PF01849.18|8.4e-25	NA	NA	ko:K03626	NA	NA	NA	NA	ko00000	39C57@33154,3BB6N@33208,3CRB7@33213,3J4GF@40674,486WS@7711,491PY@7742,COG1308@1,KOG2239@2759	K
TRINITY_DN10102_c1_g1_i1.p1	166	sp|Q9Y426|C2CD2_HUMAN	88415	8.25e-90	276	24	NA	NA	NA	NA	NA	NA	NA	NA	NA	28NK6@1,2QV5U@2759,35N02@314146,3683D@314294,38CVY@33154,3BFH6@33208,3CTAQ@33213,3J8BT@40674,487WI@7711,491IS@7742,4MEA9@9443	S
TRINITY_DN10102_c1_g1_i10.p1	413	sp|Q9Y426|C2CD2_HUMAN	83558	0	623	53	SMP_C2CD2L|PF18696.1|5.6e-60,C2|PF00168.30|1.2e+04,C2|PF00168.30|1.6e-05,CEP76-C2|PF15627.6|0.04	NA	NA	NA	NA	NA	NA	NA	NA	28NK6@1,2QV5U@2759,35N02@314146,3683D@314294,38CVY@33154,3BFH6@33208,3CTAQ@33213,3J8BT@40674,487WI@7711,491IS@7742,4MEA9@9443	S
TRINITY_DN10102_c1_g1_i11.p1	166	sp|Q9Y426|C2CD2_HUMAN	88415	8.25e-90	276	24	NA	NA	NA	NA	NA	NA	NA	NA	NA	28NK6@1,2QV5U@2759,35N02@314146,3683D@314294,38CVY@33154,3BFH6@33208,3CTAQ@33213,3J8BT@40674,487WI@7711,491IS@7742,4MEA9@9443	S
TRINITY_DN10102_c1_g1_i2.p1	144	NA	NA	NA	NA	NA	NA	NA	NA	NA	NA	NA	NA	NA	NA	NA	NA
TRINITY_DN10102_c1_g1_i3.p1	732	sp|Q9Y426|C2CD2_HUMAN	89784	0	1221	100	SMP_C2CD2L|PF18696.1|1.6e-59,C2|PF00168.30|3.9e-06,C2|PF00168.30|2.3e+03,DUF2057|PF09829.9|0.0028,CEP76-C2|PF15627.6|0.014	NA	NA	NA	NA	NA	NA	NA	NA	28NK6@1,2QV5U@2759,35N02@314146,3683D@314294,38CVY@33154,3BFH6@33208,3CTAQ@33213,3J8BT@40674,487WI@7711,491IS@7742,4MEA9@9443	S
TRINITY_DN10102_c1_g1_i5.p1	120	sp|Q9Y426|C2CD2_HUMAN	75.49	1.48e-32	120	15	NA	NA	NA	NA	NA	NA	NA	NA	NA	28NK6@1,2QV5U@2759,35N02@314146,3683D@314294,38CVY@33154,3BFH6@33208,3CTAQ@33213,3J8BT@40674,487WI@7711,491IS@7742,4MEA9@9443	S
TRINITY_DN10102_c1_g1_i6.p1	732	sp|Q9Y426|C2CD2_HUMAN	89784	0	1221	100	SMP_C2CD2L|PF18696.1|1.6e-59,C2|PF00168.30|3.9e-06,C2|PF00168.30|2.3e+03,DUF2057|PF09829.9|0.0028,CEP76-C2|PF15627.6|0.014	NA	NA	NA	NA	NA	NA	NA	NA	28NK6@1,2QV5U@2759,35N02@314146,3683D@314294,38CVY@33154,3BFH6@33208,3CTAQ@33213,3J8BT@40674,487WI@7711,491IS@7742,4MEA9@9443	S
TRINITY_DN10102_c1_g1_i8.p1	144	NA	NA	NA	NA	NA	NA	NA	NA	NA	NA	NA	NA	NA	NA	NA	NA
TRINITY_DN101035_c0_g1_i1.p1	217	NA	NA	NA	NA	NA	NA	NA	NA	NA	NA	NA	NA	NA	NA	NA	NA
TRINITY_DN101038_c0_g1_i1.p1	112	NA	NA	NA	NA	NA	NA	NA	NA	NA	NA	NA	NA	NA	NA	NA	NA
TRINITY_DN10107_c0_g1_i1.p2	210	sp|Q96PX9|PKH4B_HUMAN	70732	1.08e-70	234	16	PH|PF00169.29|0.11	NA	NA	NA	NA	NA	NA	NA	NA	35RTF@314146,38C2B@33154,3BBAZ@33208,3CX61@33213,3JFRS@40674,47Z2T@7711,48XET@7742,4MII6@9443,KOG0689@1,KOG0689@2759,KOG4240@1,KOG4240@2759	T
TRINITY_DN10107_c0_g1_i10.p2	126	NA	NA	NA	NA	NA	DUF963|PF06131.11|24,DUF963|PF06131.11|9.2e+02,DUF963|PF06131.11|6.8,DUF963|PF06131.11|28,zf_CCCH_5|PF18384.1|10,zf_CCCH_5|PF18384.1|42	NA	NA	NA	NA	NA	NA	NA	NA	NA	NA
TRINITY_DN10107_c0_g1_i3.p3	106	NA	NA	NA	NA	NA	DUF218|PF02698.17|0.11	NA	NA	NA	NA	NA	NA	NA	NA	NA	NA
TRINITY_DN10107_c0_g1_i4.p2	152	NA	NA	NA	NA	NA	NA	NA	NA	NA	NA	NA	NA	NA	NA	NA	NA
TRINITY_DN10107_c0_g1_i6.p2	210	sp|Q96PX9|PKH4B_HUMAN	70732	1.08e-70	234	16	PH|PF00169.29|0.11	NA	NA	NA	NA	NA	NA	NA	NA	35RTF@314146,38C2B@33154,3BBAZ@33208,3CX61@33213,3JFRS@40674,47Z2T@7711,48XET@7742,4MII6@9443,KOG0689@1,KOG0689@2759,KOG4240@1,KOG4240@2759	T
TRINITY_DN10107_c0_g1_i8.p3	149	sp|Q96PX9|PKH4B_HUMAN	65972	1.98e-31	119	11	NA	NA	NA	NA	NA	NA	NA	NA	NA	35RTF@314146,38C2B@33154,3BBAZ@33208,3CX61@33213,3JFRS@40674,47Z2T@7711,48XET@7742,4MII6@9443,KOG0689@1,KOG0689@2759,KOG4240@1,KOG4240@2759	T
TRINITY_DN1010_c0_g1_i1.p1	281	sp|Q96LA8|ANM6_HUMAN	97156	1.51e-146	416	56	Methyltransf_25|PF13649.6|8.1e-09,PrmA|PF06325.13|8.2e-08,Methyltransf_11|PF08241.12|2.6e-05,Methyltransf_9|PF08003.11|6.4e-05,Methyltransf_23|PF13489.6|0.00018,Met_10|PF02475.16|0.00032,CMAS|PF02353.20|0.00036,MTS|PF05175.14|0.0005,Methyltransf_18|PF12847.7|0.008,Cons_hypoth95|PF03602.15|0.024,Methyltransf_24|PF13578.6|0.029,Methyltransf_31|PF13847.6|0.037,Methyltransf_2|PF00891.18|0.082,Methylt…	GO:0000122,GO:0002682,GO:0003674,GO:0003682,GO:0003824,GO:0005488,GO:0005515,GO:0005575,GO:0005622,GO:0005623,GO:0005634,GO:0005654,GO:0005730,GO:0005737,GO:0005829,GO:0006139,GO:0006259,GO:0006281,GO:0006284,GO:0006325,GO:0006355,GO:0006357,GO:0006464,GO:0006479,GO:0006725,GO:0006807,GO:0006950,GO:0006974,GO:0006996,GO:0007568,GO:0007569,GO:0008150,GO:0008152,GO:0008168,GO:0008170,GO:0008213,GO:…	2.1.1.319	ko:K11437	NA	NA	R11216,R11217,R11219	RC00003,RC02120,RC03388,RC03390	ko00000,ko01000,ko03036	358ZX@314146,362ZD@314294,3930B@33154,3BJGI@33208,3CUYZ@33213,3J74Y@40674,47ZV6@7711,48UYZ@7742,4ME41@9443,COG0500@1,KOG1499@2759	KOT
TRINITY_DN1010_c0_g1_i11.p2	306	sp|Q96LA8|ANM6_HUMAN	95563	0	570	78	Methyltransf_11|PF08241.12|0.0029,Methyltransf_25|PF13649.6|0.0023,PrmA|PF06325.13|0.0071	GO:0000122,GO:0002682,GO:0003674,GO:0003682,GO:0003824,GO:0005488,GO:0005515,GO:0005575,GO:0005622,GO:0005623,GO:0005634,GO:0005654,GO:0005730,GO:0005737,GO:0005829,GO:0006139,GO:0006259,GO:0006281,GO:0006284,GO:0006325,GO:0006355,GO:0006357,GO:0006464,GO:0006479,GO:0006725,GO:0006807,GO:0006950,GO:0006974,GO:0006996,GO:0007568,GO:0007569,GO:0008150,GO:0008152,GO:0008168,GO:0008170,GO:0008213,GO:…	2.1.1.319	ko:K11437	NA	NA	R11216,R11217,R11219	RC00003,RC02120,RC03388,RC03390	ko00000,ko01000,ko03036	358ZX@314146,362ZD@314294,3930B@33154,3BJGI@33208,3CUYZ@33213,3J74Y@40674,47ZV6@7711,48UYZ@7742,4ME41@9443,COG0500@1,KOG1499@2759	KOT
TRINITY_DN1010_c0_g1_i13.p2	390	sp|Q96LA8|ANM6_HUMAN	99467	0	764	100	Methyltransf_25|PF13649.6|2.3e-09,PrmA|PF06325.13|2.6e-08,Methyltransf_11|PF08241.12|7.7e-07,Methyltransf_9|PF08003.11|6.7e-06,MTS|PF05175.14|0.00013,Met_10|PF02475.16|0.00016,Methyltransf_18|PF12847.7|0.00038,Methyltransf_23|PF13489.6|0.00071,Methyltransf_31|PF13847.6|0.00083,CMAS|PF02353.20|0.00085,Methyltransf_12|PF08242.12|0.018,PRMT5|PF05185.16|0.021,Methyltransf_24|PF13578.6|0.027,Cons_hypo…	GO:0000122,GO:0002682,GO:0003674,GO:0003682,GO:0003824,GO:0005488,GO:0005515,GO:0005575,GO:0005622,GO:0005623,GO:0005634,GO:0005654,GO:0005730,GO:0005737,GO:0005829,GO:0006139,GO:0006259,GO:0006281,GO:0006284,GO:0006325,GO:0006355,GO:0006357,GO:0006464,GO:0006479,GO:0006725,GO:0006807,GO:0006950,GO:0006974,GO:0006996,GO:0007568,GO:0007569,GO:0008150,GO:0008152,GO:0008168,GO:0008170,GO:0008213,GO:…	2.1.1.319	ko:K11437	NA	NA	R11216,R11217,R11219	RC00003,RC02120,RC03388,RC03390	ko00000,ko01000,ko03036	358ZX@314146,362ZD@314294,3930B@33154,3BJGI@33208,3CUYZ@33213,3J74Y@40674,47ZV6@7711,48UYZ@7742,4ME41@9443,COG0500@1,KOG1499@2759	KOT
TRINITY_DN1010_c0_g1_i4.p2	306	sp|Q96LA8|ANM6_HUMAN	93857	0	555	78	Methyltransf_11|PF08241.12|0.0029,Methyltransf_25|PF13649.6|0.0023,PrmA|PF06325.13|0.0071	GO:0000122,GO:0002682,GO:0003674,GO:0003682,GO:0003824,GO:0005488,GO:0005515,GO:0005575,GO:0005622,GO:0005623,GO:0005634,GO:0005654,GO:0005730,GO:0005737,GO:0005829,GO:0006139,GO:0006259,GO:0006281,GO:0006284,GO:0006325,GO:0006355,GO:0006357,GO:0006464,GO:0006479,GO:0006725,GO:0006807,GO:0006950,GO:0006974,GO:0006996,GO:0007568,GO:0007569,GO:0008150,GO:0008152,GO:0008168,GO:0008170,GO:0008213,GO:…	2.1.1.319	ko:K11437	NA	NA	R11216,R11217,R11219	RC00003,RC02120,RC03388,RC03390	ko00000,ko01000,ko03036	358ZX@314146,362ZD@314294,3930B@33154,3BJGI@33208,3CUYZ@33213,3J74Y@40674,47ZV6@7711,48UYZ@7742,4ME41@9443,COG0500@1,KOG1499@2759	KOT
TRINITY_DN1010_c0_g1_i7.p1	390	sp|Q96LA8|ANM6_HUMAN	97067	0	737	100	Methyltransf_25|PF13649.6|2.3e-09,PrmA|PF06325.13|2.6e-08,Methyltransf_11|PF08241.12|7.7e-07,Methyltransf_9|PF08003.11|6.7e-06,MTS|PF05175.14|0.00013,Met_10|PF02475.16|0.00016,Methyltransf_18|PF12847.7|0.00038,Methyltransf_23|PF13489.6|0.00071,Methyltransf_31|PF13847.6|0.00083,CMAS|PF02353.20|0.00085,Methyltransf_12|PF08242.12|0.018,PRMT5|PF05185.16|0.021,Methyltransf_24|PF13578.6|0.027,Cons_hypo…	GO:0000122,GO:0002682,GO:0003674,GO:0003682,GO:0003824,GO:0005488,GO:0005515,GO:0005575,GO:0005622,GO:0005623,GO:0005634,GO:0005654,GO:0005730,GO:0005737,GO:0005829,GO:0006139,GO:0006259,GO:0006281,GO:0006284,GO:0006325,GO:0006355,GO:0006357,GO:0006464,GO:0006479,GO:0006725,GO:0006807,GO:0006950,GO:0006974,GO:0006996,GO:0007568,GO:0007569,GO:0008150,GO:0008152,GO:0008168,GO:0008170,GO:0008213,GO:…	2.1.1.319	ko:K11437	NA	NA	R11216,R11217,R11219	RC00003,RC02120,RC03388,RC03390	ko00000,ko01000,ko03036	358ZX@314146,362ZD@314294,3930B@33154,3BJGI@33208,3CUYZ@33213,3J74Y@40674,47ZV6@7711,48UYZ@7742,4ME41@9443,COG0500@1,KOG1499@2759	KOT
TRINITY_DN10110_c0_g1_i1.p1	348	sp|P54753|EPHB3_HUMAN	93478	0	528	28	Ephrin_lbd|PF01404.19|2.7e-72	GO:0000902,GO:0000904,GO:0001525,GO:0001568,GO:0001655,GO:0001944,GO:0002376,GO:0002520,GO:0003674,GO:0003824,GO:0004672,GO:0004713,GO:0004714,GO:0004888,GO:0005003,GO:0005005,GO:0005575,GO:0005576,GO:0005622,GO:0005623,GO:0005737,GO:0005829,GO:0005886,GO:0005887,GO:0006464,GO:0006468,GO:0006793,GO:0006796,GO:0006807,GO:0006928,GO:0006935,GO:0007154,GO:0007155,GO:0007165,GO:0007166,GO:0007167,GO:…	2.7.10.1	ko:K05112	ko04360,map04360	NA	NA	NA	ko00000,ko00001,ko01000,ko01001,ko01020,ko04050,ko04516	35DWY@314146,38CUQ@33154,3BBD9@33208,3CSNG@33213,3JD1U@40674,4824Y@7711,4955K@7742,4MB6P@9443,COG0515@1,KOG0196@2759	T
TRINITY_DN10110_c0_g1_i4.p1	368	sp|P54753|EPHB3_HUMAN	98.91	0	756	37	Ephrin_lbd|PF01404.19|3.2e-72,Ephrin_rec_like|PF07699.13|1.9e-07,Ephrin_rec_like|PF07699.13|4.8e+02,fn3|PF00041.21|1.6e+03,fn3|PF00041.21|0.034	GO:0000902,GO:0000904,GO:0001525,GO:0001568,GO:0001655,GO:0001944,GO:0002376,GO:0002520,GO:0003674,GO:0003824,GO:0004672,GO:0004713,GO:0004714,GO:0004888,GO:0005003,GO:0005005,GO:0005575,GO:0005576,GO:0005622,GO:0005623,GO:0005737,GO:0005829,GO:0005886,GO:0005887,GO:0006464,GO:0006468,GO:0006793,GO:0006796,GO:0006807,GO:0006928,GO:0006935,GO:0007154,GO:0007155,GO:0007165,GO:0007166,GO:0007167,GO:…	2.7.10.1	ko:K05112	ko04360,map04360	NA	NA	NA	ko00000,ko00001,ko01000,ko01001,ko01020,ko04050,ko04516	35DWY@314146,38CUQ@33154,3BBD9@33208,3CSNG@33213,3JD1U@40674,4824Y@7711,4955K@7742,4MB6P@9443,COG0515@1,KOG0196@2759	T
TRINITY_DN10110_c0_g1_i6.p1	349	sp|P54753|EPHB3_HUMAN	98795	0	687	33	Ephrin_lbd|PF01404.19|2.8e-72,Ephrin_rec_like|PF07699.13|5.3e-07,Ephrin_rec_like|PF07699.13|4.9e+02	GO:0000902,GO:0000904,GO:0001525,GO:0001568,GO:0001655,GO:0001944,GO:0002376,GO:0002520,GO:0003674,GO:0003824,GO:0004672,GO:0004713,GO:0004714,GO:0004888,GO:0005003,GO:0005005,GO:0005575,GO:0005576,GO:0005622,GO:0005623,GO:0005737,GO:0005829,GO:0005886,GO:0005887,GO:0006464,GO:0006468,GO:0006793,GO:0006796,GO:0006807,GO:0006928,GO:0006935,GO:0007154,GO:0007155,GO:0007165,GO:0007166,GO:0007167,GO:…	2.7.10.1	ko:K05112	ko04360,map04360	NA	NA	NA	ko00000,ko00001,ko01000,ko01001,ko01020,ko04050,ko04516	35DWY@314146,38CUQ@33154,3BBD9@33208,3CSNG@33213,3JD1U@40674,4824Y@7711,4955K@7742,4MB6P@9443,COG0515@1,KOG0196@2759	T
TRINITY_DN10110_c0_g1_i7.p1	331	sp|P54753|EPHB3_HUMAN	99394	0	692	33	Ephrin_lbd|PF01404.19|7.6e-71,Ephrin_rec_like|PF07699.13|1.4e-07,Ephrin_rec_like|PF07699.13|4.1e+02,fn3|PF00041.21|1.7e+03,fn3|PF00041.21|0.03	GO:0000902,GO:0000904,GO:0001525,GO:0001568,GO:0001655,GO:0001944,GO:0002376,GO:0002520,GO:0003674,GO:0003824,GO:0004672,GO:0004713,GO:0004714,GO:0004888,GO:0005003,GO:0005005,GO:0005575,GO:0005576,GO:0005622,GO:0005623,GO:0005737,GO:0005829,GO:0005886,GO:0005887,GO:0006464,GO:0006468,GO:0006793,GO:0006796,GO:0006807,GO:0006928,GO:0006935,GO:0007154,GO:0007155,GO:0007165,GO:0007166,GO:0007167,GO:…	2.7.10.1	ko:K05112	ko04360,map04360	NA	NA	NA	ko00000,ko00001,ko01000,ko01001,ko01020,ko04050,ko04516	35DWY@314146,38CUQ@33154,3BBD9@33208,3CSNG@33213,3JD1U@40674,4824Y@7711,4955K@7742,4MB6P@9443,COG0515@1,KOG0196@2759	T
TRINITY_DN10110_c0_g2_i1.p1	307	sp|P54753|EPHB3_HUMAN	99592	2.56e-169	496	25	EphA2_TM|PF14575.6|1.3e-22,fn3|PF00041.21|8.9e-15,Pkinase_Tyr|PF07714.17|8.6e-14,Pkinase|PF00069.25|8.7e-07,Pur_ac_phosph_N|PF16656.5|0.00021,Cadherin_C_2|PF16492.5|1.3e+04,Cadherin_C_2|PF16492.5|0.029,DAP10|PF07213.11|0.11,Syndecan|PF01034.20|0.11,Interfer-bind|PF09294.10|0.17,fn3_2|PF16893.5|0.19,DUF2771|PF10969.8|0.34	GO:0000902,GO:0000904,GO:0001525,GO:0001568,GO:0001655,GO:0001944,GO:0002376,GO:0002520,GO:0003674,GO:0003824,GO:0004672,GO:0004713,GO:0004714,GO:0004888,GO:0005003,GO:0005005,GO:0005575,GO:0005576,GO:0005622,GO:0005623,GO:0005737,GO:0005829,GO:0005886,GO:0005887,GO:0006464,GO:0006468,GO:0006793,GO:0006796,GO:0006807,GO:0006928,GO:0006935,GO:0007154,GO:0007155,GO:0007165,GO:0007166,GO:0007167,GO:…	2.7.10.1	ko:K05112	ko04360,map04360	NA	NA	NA	ko00000,ko00001,ko01000,ko01001,ko01020,ko04050,ko04516	35DWY@314146,360NB@314294,38CUQ@33154,3BBD9@33208,3CSNG@33213,3JD1U@40674,4824Y@7711,4955K@7742,4MB6P@9443,COG0515@1,KOG0196@2759	T
TRINITY_DN10110_c0_g2_i2.p1	242	sp|P54753|EPHB3_HUMAN	97685	1.27e-143	427	22	fn3|PF00041.21|5e-07,fn3|PF00041.21|5.6e-15,Pur_ac_phosph_N|PF16656.5|24,Pur_ac_phosph_N|PF16656.5|0.00012,Interfer-bind|PF09294.10|26,Interfer-bind|PF09294.10|0.11,DUF2369|PF10179.9|2,DUF2369|PF10179.9|23,fn3_2|PF16893.5|7.2e+02,fn3_2|PF16893.5|0.12,Glyco_hydro_36C|PF16874.5|1.9e+03,Glyco_hydro_36C|PF16874.5|0.4,Cytochrome_CBB3|PF13442.6|0.16,EphA2_TM|PF14575.6|6.7	GO:0000902,GO:0000904,GO:0001525,GO:0001568,GO:0001655,GO:0001944,GO:0002376,GO:0002520,GO:0003674,GO:0003824,GO:0004672,GO:0004713,GO:0004714,GO:0004888,GO:0005003,GO:0005005,GO:0005575,GO:0005576,GO:0005622,GO:0005623,GO:0005737,GO:0005829,GO:0005886,GO:0005887,GO:0006464,GO:0006468,GO:0006793,GO:0006796,GO:0006807,GO:0006928,GO:0006935,GO:0007154,GO:0007155,GO:0007165,GO:0007166,GO:0007167,GO:…	2.7.10.1	ko:K05112	ko04360,map04360	NA	NA	NA	ko00000,ko00001,ko01000,ko01001,ko01020,ko04050,ko04516	35DWY@314146,38CUQ@33154,3BBD9@33208,3CSNG@33213,3JD1U@40674,4824Y@7711,4955K@7742,4MB6P@9443,COG0515@1,KOG0196@2759	T
TRINITY_DN10110_c0_g2_i3.p1	284	sp|P54753|EPHB3_HUMAN	97854	5.82e-156	461	23	fn3|PF00041.21|6.6e-07,fn3|PF00041.21|7.7e-15,Pur_ac_phosph_N|PF16656.5|31,Pur_ac_phosph_N|PF16656.5|0.00016,Interfer-bind|PF09294.10|33,Interfer-bind|PF09294.10|0.15,Cadherin_C_2|PF16492.5|1e+04,Cadherin_C_2|PF16492.5|1.1e+04,Cadherin_C_2|PF16492.5|0.0041,EphA2_TM|PF14575.6|0.0024,DUF2369|PF10179.9|2.7,DUF2369|PF10179.9|30,fn3_2|PF16893.5|9.1e+02,fn3_2|PF16893.5|0.16,DUF2207|PF09972.9|0.035,Synd…	GO:0000902,GO:0000904,GO:0001525,GO:0001568,GO:0001655,GO:0001944,GO:0002376,GO:0002520,GO:0003674,GO:0003824,GO:0004672,GO:0004713,GO:0004714,GO:0004888,GO:0005003,GO:0005005,GO:0005575,GO:0005576,GO:0005622,GO:0005623,GO:0005737,GO:0005829,GO:0005886,GO:0005887,GO:0006464,GO:0006468,GO:0006793,GO:0006796,GO:0006807,GO:0006928,GO:0006935,GO:0007154,GO:0007155,GO:0007165,GO:0007166,GO:0007167,GO:…	2.7.10.1	ko:K05112	ko04360,map04360	NA	NA	NA	ko00000,ko00001,ko01000,ko01001,ko01020,ko04050,ko04516	35DWY@314146,38CUQ@33154,3BBD9@33208,3CSNG@33213,3JD1U@40674,4824Y@7711,4955K@7742,4MB6P@9443,COG0515@1,KOG0196@2759	T
TRINITY_DN10110_c0_g2_i4.p1	219	sp|P54753|EPHB3_HUMAN	99242	3.47e-81	261	13	fn3|PF00041.21|4.6e-15,Pur_ac_phosph_N|PF16656.5|0.0001,fn3_2|PF16893.5|0.097,Interfer-bind|PF09294.10|0.095,EphA2_TM|PF14575.6|5.8	GO:0000902,GO:0000904,GO:0001525,GO:0001568,GO:0001655,GO:0001944,GO:0002376,GO:0002520,GO:0003674,GO:0003824,GO:0004672,GO:0004713,GO:0004714,GO:0004888,GO:0005003,GO:0005005,GO:0005575,GO:0005576,GO:0005622,GO:0005623,GO:0005737,GO:0005829,GO:0005886,GO:0005887,GO:0006464,GO:0006468,GO:0006793,GO:0006796,GO:0006807,GO:0006928,GO:0006935,GO:0007154,GO:0007155,GO:0007165,GO:0007166,GO:0007167,GO:…	2.7.10.1	ko:K05112	ko04360,map04360	NA	NA	NA	ko00000,ko00001,ko01000,ko01001,ko01020,ko04050,ko04516	35DWY@314146,38CUQ@33154,3BBD9@33208,3CSNG@33213,3JD1U@40674,4824Y@7711,4955K@7742,4MB6P@9443,COG0515@1,KOG0196@2759	T
TRINITY_DN10110_c0_g2_i5.p1	330	sp|P54753|EPHB3_HUMAN	98.48	0	663	33	fn3|PF00041.21|8.5e-07,fn3|PF00041.21|1e-14,EphA2_TM|PF14575.6|1.4e-22,Pkinase_Tyr|PF07714.17|9.6e-14,Pkinase|PF00069.25|9.7e-07,Pur_ac_phosph_N|PF16656.5|38,Pur_ac_phosph_N|PF16656.5|0.00021,Interfer-bind|PF09294.10|42,Interfer-bind|PF09294.10|0.2,Cadherin_C_2|PF16492.5|0.033,DUF2369|PF10179.9|3.4,DUF2369|PF10179.9|37,fn3_2|PF16893.5|1.2e+03,fn3_2|PF16893.5|0.22,DAP10|PF07213.11|0.12,Syndecan|PF…	GO:0000902,GO:0000904,GO:0001525,GO:0001568,GO:0001655,GO:0001944,GO:0002376,GO:0002520,GO:0003674,GO:0003824,GO:0004672,GO:0004713,GO:0004714,GO:0004888,GO:0005003,GO:0005005,GO:0005575,GO:0005576,GO:0005622,GO:0005623,GO:0005737,GO:0005829,GO:0005886,GO:0005887,GO:0006464,GO:0006468,GO:0006793,GO:0006796,GO:0006807,GO:0006928,GO:0006935,GO:0007154,GO:0007155,GO:0007165,GO:0007166,GO:0007167,GO:…	2.7.10.1	ko:K05112	ko04360,map04360	NA	NA	NA	ko00000,ko00001,ko01000,ko01001,ko01020,ko04050,ko04516	35DWY@314146,38CUQ@33154,3BBD9@33208,3CSNG@33213,3JD1U@40674,4824Y@7711,4955K@7742,4MB6P@9443,COG0515@1,KOG0196@2759	T
TRINITY_DN101117_c0_g1_i1.p1	109	sp|Q86VV4|RNB3L_HUMAN	91818	2.49e-66	207	24	Ran_BP1|PF00638.18|5.4e-07	GO:0000082,GO:0000226,GO:0000278,GO:0001501,GO:0003674,GO:0005488,GO:0005515,GO:0005575,GO:0005622,GO:0005623,GO:0005634,GO:0005737,GO:0005813,GO:0005815,GO:0005856,GO:0006403,GO:0006405,GO:0006508,GO:0006511,GO:0006606,GO:0006807,GO:0006810,GO:0006886,GO:0006913,GO:0006996,GO:0007010,GO:0007017,GO:0007049,GO:0007051,GO:0007088,GO:0007275,GO:0007346,GO:0008104,GO:0008150,GO:0008152,GO:0008536,GO:…	NA	ko:K15304	ko05166,map05166	NA	NA	NA	ko00000,ko00001	35M00@314146,39RTP@33154,3BM20@33208,3CXT8@33213,3J5E5@40674,480WI@7711,491QH@7742,4MAHM@9443,KOG0866@1,KOG0866@2759	U
TRINITY_DN10111_c0_g1_i1.p1	118	sp|Q96N38|ZN714_HUMAN	65217	1.88e-11	60.5	8	NA	GO:0000003,GO:0000079,GO:0000278,GO:0001709,GO:0001932,GO:0001933,GO:0002009,GO:0002165,GO:0003006,GO:0003674,GO:0004857,GO:0004860,GO:0004861,GO:0005575,GO:0005622,GO:0005623,GO:0005634,GO:0006139,GO:0006259,GO:0006260,GO:0006261,GO:0006275,GO:0006279,GO:0006469,GO:0006725,GO:0006807,GO:0007049,GO:0007050,GO:0007275,GO:0007276,GO:0007281,GO:0007292,GO:0007293,GO:0007294,GO:0007346,GO:0007423,GO:…	NA	NA	NA	NA	NA	NA	NA	KOG4743@1,KOG4743@2759	S
TRINITY_DN10111_c0_g1_i2.p1	132	sp|Q96N38|ZN714_HUMAN	65217	1.21e-11	61.2	8	NA	GO:0000166,GO:0003674,GO:0003824,GO:0004672,GO:0004674,GO:0004683,GO:0004689,GO:0005488,GO:0005515,GO:0005516,GO:0005524,GO:0005575,GO:0005622,GO:0005623,GO:0005737,GO:0005829,GO:0005964,GO:0005975,GO:0005976,GO:0005977,GO:0005981,GO:0006073,GO:0006091,GO:0006109,GO:0006112,GO:0006464,GO:0006468,GO:0006793,GO:0006796,GO:0006807,GO:0007154,GO:0007165,GO:0008144,GO:0008150,GO:0008152,GO:0009893,GO:…	2.7.11.19	ko:K00871	ko04020,ko04910,ko04922,map04020,map04910,map04922	NA	NA	NA	ko00000,ko00001,ko01000,ko01001	35MRD@314146,35ZCB@314294,38FEB@33154,3BFIX@33208,3CWTS@33213,3JDSA@40674,483CC@7711,48V41@7742,4MCRJ@9443,KOG0599@1,KOG0599@2759	T
TRINITY_DN10112_c0_g1_i1.p1	181	sp|Q9C002|NMES1_HUMAN	83607	4.32e-31	108	73	B12D|PF06522.11|1.6e-16	GO:0005575,GO:0005622,GO:0005623,GO:0005634,GO:0005737,GO:0005739,GO:0005740,GO:0005743,GO:0005746,GO:0005751,GO:0016020,GO:0019866,GO:0031090,GO:0031966,GO:0031967,GO:0031975,GO:0032991,GO:0043226,GO:0043227,GO:0043229,GO:0043231,GO:0044422,GO:0044424,GO:0044425,GO:0044429,GO:0044444,GO:0044446,GO:0044455,GO:0044464,GO:0045277,GO:0070069,GO:0070469,GO:0098796,GO:0098798,GO:0098800,GO:0098803	NA	NA	NA	NA	NA	NA	NA	2D414@1,2STGR@2759,35R1F@314146,3A6FE@33154,3BTN1@33208,3D97Q@33213,3JHVP@40674,48FW9@7711,49CS9@7742	S
TRINITY_DN10112_c0_g1_i5.p1	181	sp|Q9C002|NMES1_HUMAN	83607	4.32e-31	108	73	B12D|PF06522.11|1.6e-16	GO:0005575,GO:0005622,GO:0005623,GO:0005634,GO:0005737,GO:0005739,GO:0005740,GO:0005743,GO:0005746,GO:0005751,GO:0016020,GO:0019866,GO:0031090,GO:0031966,GO:0031967,GO:0031975,GO:0032991,GO:0043226,GO:0043227,GO:0043229,GO:0043231,GO:0044422,GO:0044424,GO:0044425,GO:0044429,GO:0044444,GO:0044446,GO:0044455,GO:0044464,GO:0045277,GO:0070069,GO:0070469,GO:0098796,GO:0098798,GO:0098800,GO:0098803	NA	NA	NA	NA	NA	NA	NA	2D414@1,2STGR@2759,35R1F@314146,3A6FE@33154,3BTN1@33208,3D97Q@33213,3JHVP@40674,48FW9@7711,49CS9@7742	S
TRINITY_DN10114_c0_g1_i3.p1	373	sp|Q5RBY9|ZNF2_PONAB	94624	0	731	88	zf-H2C2_2|PF13465.6|7.9,zf-H2C2_2|PF13465.6|1.2e-08,zf-H2C2_2|PF13465.6|2.3e-08,zf-H2C2_2|PF13465.6|4.5e-08,zf-H2C2_2|PF13465.6|1.6e-09,zf-H2C2_2|PF13465.6|5.9e-07,zf-H2C2_2|PF13465.6|0.0048,zf-H2C2_2|PF13465.6|4.4e-09,zf-H2C2_2|PF13465.6|2.3e-10,zf-C2H2|PF00096.26|1.9e-05,zf-C2H2|PF00096.26|4.1e-05,zf-C2H2|PF00096.26|3.3e-05,zf-C2H2|PF00096.26|2.5e-06,zf-C2H2|PF00096.26|0.0001,zf-C2H2|PF00096.26…	GO:0000981,GO:0003674,GO:0003700,GO:0005488,GO:0006355,GO:0006357,GO:0008150,GO:0008270,GO:0009889,GO:0010468,GO:0010556,GO:0019219,GO:0019222,GO:0031323,GO:0031326,GO:0043167,GO:0043169,GO:0046872,GO:0046914,GO:0050789,GO:0050794,GO:0051171,GO:0051252,GO:0060255,GO:0065007,GO:0080090,GO:0140110,GO:1903506,GO:2000112,GO:2001141	NA	ko:K09228	NA	NA	NA	NA	ko00000,ko03000	35H5G@314146,39XU6@33154,3BNGI@33208,3D22D@33213,3J6D1@40674,48AIC@7711,4912U@7742,4MMNY@9443,KOG1721@1,KOG1721@2759	K
TRINITY_DN10114_c0_g1_i5.p1	426	sp|Q5RBY9|ZNF2_PONAB	94824	0	838	100	zf-H2C2_2|PF13465.6|9.2,zf-H2C2_2|PF13465.6|1.4e-08,zf-H2C2_2|PF13465.6|2.7e-08,zf-H2C2_2|PF13465.6|5.3e-08,zf-H2C2_2|PF13465.6|1.9e-09,zf-H2C2_2|PF13465.6|6.9e-07,zf-H2C2_2|PF13465.6|0.0057,zf-H2C2_2|PF13465.6|5.2e-09,zf-H2C2_2|PF13465.6|2.7e-10,zf-C2H2|PF00096.26|2.3e-05,zf-C2H2|PF00096.26|4.8e-05,zf-C2H2|PF00096.26|3.9e-05,zf-C2H2|PF00096.26|2.9e-06,zf-C2H2|PF00096.26|0.00012,zf-C2H2|PF00096.2…	GO:0000981,GO:0003674,GO:0003700,GO:0005488,GO:0006355,GO:0006357,GO:0008150,GO:0008270,GO:0009889,GO:0010468,GO:0010556,GO:0019219,GO:0019222,GO:0031323,GO:0031326,GO:0043167,GO:0043169,GO:0046872,GO:0046914,GO:0050789,GO:0050794,GO:0051171,GO:0051252,GO:0060255,GO:0065007,GO:0080090,GO:0140110,GO:1903506,GO:2000112,GO:2001141	NA	ko:K09228	NA	NA	NA	NA	ko00000,ko03000	35H5G@314146,39XU6@33154,3BNGI@33208,3D22D@33213,3J6D1@40674,48AIC@7711,4912U@7742,4MMNY@9443,KOG1721@1,KOG1721@2759	K
TRINITY_DN10114_c0_g1_i6.p1	353	sp|Q5RBY9|ZNF2_PONAB	94886	0	689	83	zf-H2C2_2|PF13465.6|7.4,zf-H2C2_2|PF13465.6|1.1e-08,zf-H2C2_2|PF13465.6|2.1e-08,zf-H2C2_2|PF13465.6|4.2e-08,zf-H2C2_2|PF13465.6|1.5e-09,zf-H2C2_2|PF13465.6|5.5e-07,zf-H2C2_2|PF13465.6|0.0045,zf-H2C2_2|PF13465.6|4.1e-09,zf-H2C2_2|PF13465.6|2.1e-10,zf-C2H2|PF00096.26|1.8e-05,zf-C2H2|PF00096.26|3.8e-05,zf-C2H2|PF00096.26|3.1e-05,zf-C2H2|PF00096.26|2.3e-06,zf-C2H2|PF00096.26|9.7e-05,zf-C2H2|PF00096.2…	GO:0000981,GO:0003674,GO:0003700,GO:0005488,GO:0006355,GO:0006357,GO:0008150,GO:0008270,GO:0009889,GO:0010468,GO:0010556,GO:0019219,GO:0019222,GO:0031323,GO:0031326,GO:0043167,GO:0043169,GO:0046872,GO:0046914,GO:0050789,GO:0050794,GO:0051171,GO:0051252,GO:0060255,GO:0065007,GO:0080090,GO:0140110,GO:1903506,GO:2000112,GO:2001141	NA	ko:K09228	NA	NA	NA	NA	ko00000,ko03000	35H5G@314146,39XU6@33154,3BNGI@33208,3D22D@33213,3J6D1@40674,48AIC@7711,4912U@7742,4MMNY@9443,KOG1721@1,KOG1721@2759	K
TRINITY_DN10114_c0_g2_i1.p1	137	sp|Q96JL9|ZN333_HUMAN	97059	2.06e-91	278	20	zf-H2C2_2|PF13465.6|1.4e-09,zf-H2C2_2|PF13465.6|3.8e-11,zf-H2C2_2|PF13465.6|1.3e-06,zf-H2C2_2|PF13465.6|2.3e-05,zf-H2C2_2|PF13465.6|1.2e-05,zf-C2H2|PF00096.26|0.33,zf-C2H2|PF00096.26|3.6e-09,zf-C2H2|PF00096.26|1.9e-05,zf-C2H2|PF00096.26|2.5e-06,zf-C2H2|PF00096.26|3.1e-06,zf-C2H2_4|PF13894.6|5e+02,zf-C2H2_4|PF13894.6|1.9e-05,zf-C2H2_4|PF13894.6|0.00014,zf-C2H2_4|PF13894.6|0.00038,zf-C2H2_4|PF13894…	NA	NA	NA	NA	NA	NA	NA	NA	NA	NA
TRINITY_DN10114_c0_g3_i2.p1	237	sp|Q96JL9|ZN333_HUMAN	97881	6e-170	484	35	zf-H2C2_2|PF13465.6|3.1e-09,zf-H2C2_2|PF13465.6|8.7e-11,zf-H2C2_2|PF13465.6|2.9e-06,zf-H2C2_2|PF13465.6|5.1e-05,zf-H2C2_2|PF13465.6|1.2e-08,zf-H2C2_2|PF13465.6|2.6e-07,zf-H2C2_2|PF13465.6|0.00069,zf-H2C2_2|PF13465.6|2.3e+02,zf-C2H2|PF00096.26|3.2,zf-C2H2|PF00096.26|8.2e-09,zf-C2H2|PF00096.26|4.3e-05,zf-C2H2|PF00096.26|5.5e-06,zf-C2H2|PF00096.26|7.1e-06,zf-C2H2|PF00096.26|1.5e-06,zf-C2H2|PF00096.2…	NA	NA	NA	NA	NA	NA	NA	NA	NA	NA
TRINITY_DN10114_c2_g1_i1.p1	210	sp|Q96RE9|ZN300_HUMAN	62981	3.63e-93	285	34	zf-H2C2_2|PF13465.6|9.3e+02,zf-H2C2_2|PF13465.6|1.2e-09,zf-H2C2_2|PF13465.6|2.7e-08,zf-H2C2_2|PF13465.6|6.1e-09,zf-H2C2_2|PF13465.6|0.00059,zf-H2C2_2|PF13465.6|1.1e-08,zf-H2C2_2|PF13465.6|6.4e-09,zf-H2C2_2|PF13465.6|3.1e-08,zf-C2H2|PF00096.26|0.0011,zf-C2H2|PF00096.26|9.8e-06,zf-C2H2|PF00096.26|3.3e-06,zf-C2H2|PF00096.26|1.7e-06,zf-C2H2|PF00096.26|0.0035,zf-C2H2|PF00096.26|4.7e-07,zf-C2H2|PF00096…	NA	NA	NA	NA	NA	NA	NA	NA	NA	NA
TRINITY_DN10115_c0_g1_i10.p1	173	NA	NA	NA	NA	NA	NA	NA	NA	NA	NA	NA	NA	NA	NA	NA	NA
TRINITY_DN10115_c0_g1_i11.p1	173	NA	NA	NA	NA	NA	NA	NA	NA	NA	NA	NA	NA	NA	NA	NA	NA
TRINITY_DN10115_c0_g1_i16.p1	120	NA	NA	NA	NA	NA	FXR_C1|PF16096.5|0.34	NA	NA	NA	NA	NA	NA	NA	NA	NA	NA
TRINITY_DN10115_c0_g1_i4.p1	120	NA	NA	NA	NA	NA	FXR_C1|PF16096.5|0.34	NA	NA	NA	NA	NA	NA	NA	NA	NA	NA
TRINITY_DN10116_c0_g1_i1.p1	446	sp|Q9UQ52|CNTN6_HUMAN	95946	0	875	43	I-set|PF07679.16|4.5,I-set|PF07679.16|3.2e-13,I-set|PF07679.16|7e-14,I-set|PF07679.16|2.1e-09,Ig_3|PF13927.6|6.3,Ig_3|PF13927.6|1.8e-11,Ig_3|PF13927.6|2.4e-12,Ig_3|PF13927.6|2.4e-11,Ig_2|PF13895.6|65,Ig_2|PF13895.6|3.4e-08,Ig_2|PF13895.6|3.4e-07,Ig_2|PF13895.6|1.6e-06,ig|PF00047.25|18,ig|PF00047.25|0.00017,ig|PF00047.25|1.1e-05,ig|PF00047.25|2.4e-09,V-set|PF07686.17|1.5e+02,V-set|PF07686.17|0.000…	GO:0005575,GO:0005623,GO:0005886,GO:0007155,GO:0007275,GO:0007399,GO:0007417,GO:0008150,GO:0008593,GO:0009966,GO:0009967,GO:0010646,GO:0010647,GO:0016020,GO:0022610,GO:0023051,GO:0023056,GO:0031224,GO:0031225,GO:0031226,GO:0032501,GO:0032502,GO:0044425,GO:0044459,GO:0044464,GO:0045747,GO:0046658,GO:0048518,GO:0048522,GO:0048583,GO:0048584,GO:0048731,GO:0048856,GO:0050789,GO:0050794,GO:0065007,GO:…	NA	ko:K06764	NA	NA	NA	NA	ko00000,ko04516	35ERN@314146,38C7V@33154,3B984@33208,3CS11@33213,3JBGM@40674,480FX@7711,48ZR3@7742,4MGWK@9443,KOG3513@1,KOG3513@2759	T
TRINITY_DN10116_c0_g1_i2.p1	102	sp|Q9UQ52|CNTN6_HUMAN	98	8.55e-61	200	10	fn3|PF00041.21|0.098	GO:0005575,GO:0005623,GO:0005886,GO:0007155,GO:0007275,GO:0007399,GO:0007417,GO:0008150,GO:0008593,GO:0009966,GO:0009967,GO:0010646,GO:0010647,GO:0016020,GO:0022610,GO:0023051,GO:0023056,GO:0031224,GO:0031225,GO:0031226,GO:0032501,GO:0032502,GO:0044425,GO:0044459,GO:0044464,GO:0045747,GO:0046658,GO:0048518,GO:0048522,GO:0048583,GO:0048584,GO:0048731,GO:0048856,GO:0050789,GO:0050794,GO:0065007,GO:…	NA	ko:K06764	NA	NA	NA	NA	ko00000,ko04516	35ERN@314146,3635X@314294,38C7V@33154,3B984@33208,3CS11@33213,3JBGM@40674,480FX@7711,48ZR3@7742,4MGWK@9443,KOG3513@1,KOG3513@2759	T
TRINITY_DN10116_c0_g1_i5.p1	340	sp|Q9UQ52|CNTN6_HUMAN	96743	0	608	30	fn3|PF00041.21|5.5,fn3|PF00041.21|7.3e-12,fn3|PF00041.21|9.1e-05,Interfer-bind|PF09294.10|2.4,Interfer-bind|PF09294.10|1,fn3_4|PF16794.5|42,fn3_4|PF16794.5|0.16,Tissue_fac|PF01108.17|1.1e+03,Tissue_fac|PF01108.17|0.0045,Pur_ac_phosph_N|PF16656.5|0.069,Pur_ac_phosph_N|PF16656.5|4.8e+03	GO:0005575,GO:0005623,GO:0005886,GO:0007155,GO:0007275,GO:0007399,GO:0007417,GO:0008150,GO:0008593,GO:0009966,GO:0009967,GO:0010646,GO:0010647,GO:0016020,GO:0022610,GO:0023051,GO:0023056,GO:0031224,GO:0031225,GO:0031226,GO:0032501,GO:0032502,GO:0044425,GO:0044459,GO:0044464,GO:0045747,GO:0046658,GO:0048518,GO:0048522,GO:0048583,GO:0048584,GO:0048731,GO:0048856,GO:0050789,GO:0050794,GO:0065007,GO:…	NA	ko:K06764	NA	NA	NA	NA	ko00000,ko04516	35ERN@314146,38C7V@33154,3B984@33208,3CS11@33213,3JBGM@40674,480FX@7711,48ZR3@7742,4MGWK@9443,KOG3513@1,KOG3513@2759	T
TRINITY_DN10116_c0_g1_i6.p1	545	sp|Q9UQ52|CNTN6_HUMAN	97363	0	1055	52	fn3|PF00041.21|5.8e-14,fn3|PF00041.21|0.061,fn3|PF00041.21|1.6e-11,fn3|PF00041.21|0.0002,Ig_3|PF13927.6|3.3e-11,Ig_3|PF13927.6|2.2e+03,Ig_3|PF13927.6|9.1e+02,ig|PF00047.25|3.3e-09,ig|PF00047.25|6.5e+03,ig|PF00047.25|1.5e+03,I-set|PF07679.16|2.9e-09,I-set|PF07679.16|3.7e+03,Ig_2|PF13895.6|2.1e-06,Ig_2|PF13895.6|3e+03,Ig_2|PF13895.6|76,Ig_2|PF13895.6|1.5e+04,Pur_ac_phosph_N|PF16656.5|0.033,Pur_ac_p…	GO:0005575,GO:0005623,GO:0005886,GO:0007155,GO:0007275,GO:0007399,GO:0007417,GO:0008150,GO:0008593,GO:0009966,GO:0009967,GO:0010646,GO:0010647,GO:0016020,GO:0022610,GO:0023051,GO:0023056,GO:0031224,GO:0031225,GO:0031226,GO:0032501,GO:0032502,GO:0044425,GO:0044459,GO:0044464,GO:0045747,GO:0046658,GO:0048518,GO:0048522,GO:0048583,GO:0048584,GO:0048731,GO:0048856,GO:0050789,GO:0050794,GO:0065007,GO:…	NA	ko:K06764	NA	NA	NA	NA	ko00000,ko04516	35ERN@314146,38C7V@33154,3B984@33208,3CS11@33213,3JBGM@40674,480FX@7711,48ZR3@7742,4MGWK@9443,KOG3513@1,KOG3513@2759	T
TRINITY_DN10116_c0_g1_i8.p1	744	sp|Q9UQ52|CNTN6_HUMAN	96.9	0	1477	72	I-set|PF07679.16|8.2,I-set|PF07679.16|6.9e-13,I-set|PF07679.16|1.5e-13,I-set|PF07679.16|4.6e-09,I-set|PF07679.16|6.5e+03,Ig_3|PF13927.6|11,Ig_3|PF13927.6|3.7e-11,Ig_3|PF13927.6|5.1e-12,Ig_3|PF13927.6|5.2e-11,Ig_3|PF13927.6|3.7e+03,Ig_3|PF13927.6|1.5e+03,fn3|PF00041.21|9.2e-14,fn3|PF00041.21|0.096,fn3|PF00041.21|2.5e-11,fn3|PF00041.21|0.00031,Ig_2|PF13895.6|1.2e+02,Ig_2|PF13895.6|7.2e-08,Ig_2|PF13…	GO:0005575,GO:0005623,GO:0005886,GO:0007155,GO:0007275,GO:0007399,GO:0007417,GO:0008150,GO:0008593,GO:0009966,GO:0009967,GO:0010646,GO:0010647,GO:0016020,GO:0022610,GO:0023051,GO:0023056,GO:0031224,GO:0031225,GO:0031226,GO:0032501,GO:0032502,GO:0044425,GO:0044459,GO:0044464,GO:0045747,GO:0046658,GO:0048518,GO:0048522,GO:0048583,GO:0048584,GO:0048731,GO:0048856,GO:0050789,GO:0050794,GO:0065007,GO:…	NA	ko:K06764	NA	NA	NA	NA	ko00000,ko04516	35ERN@314146,38C7V@33154,3B984@33208,3CS11@33213,3JBGM@40674,480FX@7711,48ZR3@7742,4MGWK@9443,KOG3513@1,KOG3513@2759	T
TRINITY_DN101173_c0_g1_i1.p1	100	NA	NA	NA	NA	NA	NA	NA	NA	NA	NA	NA	NA	NA	NA	NA	NA
TRINITY_DN101193_c0_g1_i3.p1	109	NA	NA	NA	NA	NA	NA	NA	NA	NA	NA	NA	NA	NA	NA	NA	NA
TRINITY_DN101196_c0_g1_i1.p2	112	NA	NA	NA	NA	NA	DUF4529|PF15032.6|0.53	NA	NA	NA	NA	NA	NA	NA	NA	NA	NA
TRINITY_DN101196_c0_g2_i1.p1	104	NA	NA	NA	NA	NA	NA	NA	NA	NA	NA	NA	NA	NA	NA	NA	NA
TRINITY_DN1011_c0_g1_i1.p1	272	sp|Q96D96|HVCN1_HUMAN	91941	8.91e-149	417	100	VGPC1_C|PF16799.5|1.4e-27,Ion_trans|PF00520.31|1.7e-06,DUF2681|PF10883.8|3.9e+03,DUF2681|PF10883.8|0.57	GO:0000003,GO:0001775,GO:0002252,GO:0002263,GO:0002274,GO:0002275,GO:0002283,GO:0002366,GO:0002376,GO:0002443,GO:0002444,GO:0002446,GO:0003674,GO:0005215,GO:0005216,GO:0005244,GO:0005261,GO:0005488,GO:0005515,GO:0005575,GO:0005622,GO:0005623,GO:0005737,GO:0005886,GO:0005887,GO:0006810,GO:0006811,GO:0006812,GO:0006887,GO:0006955,GO:0007338,GO:0008037,GO:0008150,GO:0008324,GO:0009268,GO:0009566,GO:…	NA	NA	NA	NA	NA	NA	NA	29QCU@1,2RX8B@2759,35EGP@314146,35W2E@314294,38I2K@33154,3BHQ5@33208,3CWIF@33213,3J8AG@40674,48AXT@7711,49736@7742,4MDT2@9443	P
TRINITY_DN1011_c0_g1_i10.p1	607	sp|Q2MV58|TECT1_HUMAN	92164	0	1092	100	DUF1619|PF07773.11|8.2e-80,DUF1619|PF07773.11|4.4e+03,zf-HC3|PF16827.5|5.4	GO:0000902,GO:0000904,GO:0001701,GO:0001838,GO:0001841,GO:0002009,GO:0003002,GO:0005575,GO:0005576,GO:0005615,GO:0005622,GO:0005623,GO:0005737,GO:0005829,GO:0005929,GO:0006996,GO:0007275,GO:0007389,GO:0007399,GO:0007409,GO:0007417,GO:0007420,GO:0008104,GO:0008150,GO:0008589,GO:0009653,GO:0009790,GO:0009792,GO:0009888,GO:0009953,GO:0009966,GO:0009987,GO:0010646,GO:0016020,GO:0016043,GO:0016331,GO:…	NA	ko:K19382	NA	NA	NA	NA	ko00000,ko03036	2CN93@1,2QUK6@2759,35NDB@314146,39467@33154,3BAZ0@33208,3CYZG@33213,3JG0V@40674,4819P@7711,498XB@7742,4MGXQ@9443	S
TRINITY_DN1011_c0_g1_i11.p1	272	sp|Q96D96|HVCN1_HUMAN	91941	8.91e-149	417	100	VGPC1_C|PF16799.5|1.4e-27,Ion_trans|PF00520.31|1.7e-06,DUF2681|PF10883.8|3.9e+03,DUF2681|PF10883.8|0.57	GO:0000003,GO:0001775,GO:0002252,GO:0002263,GO:0002274,GO:0002275,GO:0002283,GO:0002366,GO:0002376,GO:0002443,GO:0002444,GO:0002446,GO:0003674,GO:0005215,GO:0005216,GO:0005244,GO:0005261,GO:0005488,GO:0005515,GO:0005575,GO:0005622,GO:0005623,GO:0005737,GO:0005886,GO:0005887,GO:0006810,GO:0006811,GO:0006812,GO:0006887,GO:0006955,GO:0007338,GO:0008037,GO:0008150,GO:0008324,GO:0009268,GO:0009566,GO:…	NA	NA	NA	NA	NA	NA	NA	29QCU@1,2RX8B@2759,35EGP@314146,35W2E@314294,38I2K@33154,3BHQ5@33208,3CWIF@33213,3J8AG@40674,48AXT@7711,49736@7742,4MDT2@9443	P
TRINITY_DN1011_c0_g1_i12.p1	263	sp|Q96D96|HVCN1_HUMAN	94.22	8.28e-93	275	63	VGPC1_C|PF16799.5|1.4e-27,Ion_trans|PF00520.31|2.6e-06,PKD_channel|PF08016.12|0.64	GO:0000003,GO:0001775,GO:0002252,GO:0002263,GO:0002274,GO:0002275,GO:0002283,GO:0002366,GO:0002376,GO:0002443,GO:0002444,GO:0002446,GO:0003674,GO:0005215,GO:0005216,GO:0005244,GO:0005261,GO:0005488,GO:0005515,GO:0005575,GO:0005622,GO:0005623,GO:0005737,GO:0005886,GO:0005887,GO:0006810,GO:0006811,GO:0006812,GO:0006887,GO:0006955,GO:0007338,GO:0008037,GO:0008150,GO:0008324,GO:0009268,GO:0009566,GO:…	NA	NA	NA	NA	NA	NA	NA	29QCU@1,2RX8B@2759,35EGP@314146,38I2K@33154,3BHQ5@33208,3CWIF@33213,3J8AG@40674,48AXT@7711,49736@7742,4MDT2@9443,4MVIY@9604	P
TRINITY_DN1011_c0_g1_i13.p1	607	sp|Q2MV58|TECT1_HUMAN	92164	0	1092	100	DUF1619|PF07773.11|8.2e-80,DUF1619|PF07773.11|4.4e+03,zf-HC3|PF16827.5|5.4	GO:0000902,GO:0000904,GO:0001701,GO:0001838,GO:0001841,GO:0002009,GO:0003002,GO:0005575,GO:0005576,GO:0005615,GO:0005622,GO:0005623,GO:0005737,GO:0005829,GO:0005929,GO:0006996,GO:0007275,GO:0007389,GO:0007399,GO:0007409,GO:0007417,GO:0007420,GO:0008104,GO:0008150,GO:0008589,GO:0009653,GO:0009790,GO:0009792,GO:0009888,GO:0009953,GO:0009966,GO:0009987,GO:0010646,GO:0016020,GO:0016043,GO:0016331,GO:…	NA	ko:K19382	NA	NA	NA	NA	ko00000,ko03036	2CN93@1,2QUK6@2759,35NDB@314146,39467@33154,3BAZ0@33208,3CYZG@33213,3JG0V@40674,4819P@7711,498XB@7742,4MGXQ@9443	S
TRINITY_DN1011_c0_g1_i14.p2	153	sp|Q96D96|HVCN1_HUMAN	81111	1.31e-36	127	33	Ion_trans|PF00520.31|7.3e-08,PKD_channel|PF08016.12|0.052,Herpes_LMP1|PF05297.11|3.8	GO:0000003,GO:0001775,GO:0002252,GO:0002263,GO:0002274,GO:0002275,GO:0002283,GO:0002366,GO:0002376,GO:0002443,GO:0002444,GO:0002446,GO:0003674,GO:0005215,GO:0005216,GO:0005244,GO:0005261,GO:0005488,GO:0005515,GO:0005575,GO:0005622,GO:0005623,GO:0005737,GO:0005886,GO:0005887,GO:0006810,GO:0006811,GO:0006812,GO:0006887,GO:0006955,GO:0007338,GO:0008037,GO:0008150,GO:0008324,GO:0009268,GO:0009566,GO:…	NA	NA	NA	NA	NA	NA	NA	29QCU@1,2RX8B@2759,35EGP@314146,38I2K@33154,3BHQ5@33208,3CWIF@33213,3J8AG@40674,48AXT@7711,49736@7742,4MDT2@9443	P
TRINITY_DN1011_c0_g1_i15.p1	607	sp|Q2MV58|TECT1_HUMAN	92164	0	1092	100	DUF1619|PF07773.11|8.2e-80,DUF1619|PF07773.11|4.4e+03,zf-HC3|PF16827.5|5.4	GO:0000902,GO:0000904,GO:0001701,GO:0001838,GO:0001841,GO:0002009,GO:0003002,GO:0005575,GO:0005576,GO:0005615,GO:0005622,GO:0005623,GO:0005737,GO:0005829,GO:0005929,GO:0006996,GO:0007275,GO:0007389,GO:0007399,GO:0007409,GO:0007417,GO:0007420,GO:0008104,GO:0008150,GO:0008589,GO:0009653,GO:0009790,GO:0009792,GO:0009888,GO:0009953,GO:0009966,GO:0009987,GO:0010646,GO:0016020,GO:0016043,GO:0016331,GO:…	NA	ko:K19382	NA	NA	NA	NA	ko00000,ko03036	2CN93@1,2QUK6@2759,35NDB@314146,39467@33154,3BAZ0@33208,3CYZG@33213,3JG0V@40674,4819P@7711,498XB@7742,4MGXQ@9443	S
TRINITY_DN1011_c0_g1_i16.p1	252	sp|Q96D96|HVCN1_HUMAN	91.7	4.4e-133	377	93	VGPC1_C|PF16799.5|1.3e-27,Ion_trans|PF00520.31|1.4e-06,DUF2681|PF10883.8|3.8e+03,DUF2681|PF10883.8|0.49	GO:0000003,GO:0001775,GO:0002252,GO:0002263,GO:0002274,GO:0002275,GO:0002283,GO:0002366,GO:0002376,GO:0002443,GO:0002444,GO:0002446,GO:0003674,GO:0005215,GO:0005216,GO:0005244,GO:0005261,GO:0005488,GO:0005515,GO:0005575,GO:0005622,GO:0005623,GO:0005737,GO:0005886,GO:0005887,GO:0006810,GO:0006811,GO:0006812,GO:0006887,GO:0006955,GO:0007338,GO:0008037,GO:0008150,GO:0008324,GO:0009268,GO:0009566,GO:…	NA	NA	NA	NA	NA	NA	NA	29QCU@1,2RX8B@2759,35EGP@314146,35W2E@314294,38I2K@33154,3BHQ5@33208,3CWIF@33213,3J8AG@40674,48AXT@7711,49736@7742,4MDT2@9443	P
TRINITY_DN1011_c0_g1_i18.p1	272	sp|Q96D96|HVCN1_HUMAN	91941	8.91e-149	417	100	VGPC1_C|PF16799.5|1.4e-27,Ion_trans|PF00520.31|1.7e-06,DUF2681|PF10883.8|3.9e+03,DUF2681|PF10883.8|0.57	GO:0000003,GO:0001775,GO:0002252,GO:0002263,GO:0002274,GO:0002275,GO:0002283,GO:0002366,GO:0002376,GO:0002443,GO:0002444,GO:0002446,GO:0003674,GO:0005215,GO:0005216,GO:0005244,GO:0005261,GO:0005488,GO:0005515,GO:0005575,GO:0005622,GO:0005623,GO:0005737,GO:0005886,GO:0005887,GO:0006810,GO:0006811,GO:0006812,GO:0006887,GO:0006955,GO:0007338,GO:0008037,GO:0008150,GO:0008324,GO:0009268,GO:0009566,GO:…	NA	NA	NA	NA	NA	NA	NA	29QCU@1,2RX8B@2759,35EGP@314146,35W2E@314294,38I2K@33154,3BHQ5@33208,3CWIF@33213,3J8AG@40674,48AXT@7711,49736@7742,4MDT2@9443	P
TRINITY_DN1011_c0_g1_i19.p1	153	sp|Q96D96|HVCN1_HUMAN	81111	1.31e-36	127	33	Ion_trans|PF00520.31|7.3e-08,PKD_channel|PF08016.12|0.052,Herpes_LMP1|PF05297.11|3.8	GO:0000003,GO:0001775,GO:0002252,GO:0002263,GO:0002274,GO:0002275,GO:0002283,GO:0002366,GO:0002376,GO:0002443,GO:0002444,GO:0002446,GO:0003674,GO:0005215,GO:0005216,GO:0005244,GO:0005261,GO:0005488,GO:0005515,GO:0005575,GO:0005622,GO:0005623,GO:0005737,GO:0005886,GO:0005887,GO:0006810,GO:0006811,GO:0006812,GO:0006887,GO:0006955,GO:0007338,GO:0008037,GO:0008150,GO:0008324,GO:0009268,GO:0009566,GO:…	NA	NA	NA	NA	NA	NA	NA	29QCU@1,2RX8B@2759,35EGP@314146,38I2K@33154,3BHQ5@33208,3CWIF@33213,3J8AG@40674,48AXT@7711,49736@7742,4MDT2@9443	P
TRINITY_DN1011_c0_g1_i2.p1	268	sp|Q2MV58|TECT1_HUMAN	93633	0	521	45	DUF1619|PF07773.11|1.2e-15,DUF1619|PF07773.11|3.7e+03,DUF1619|PF07773.11|9.2e+02	GO:0000902,GO:0000904,GO:0001701,GO:0001838,GO:0001841,GO:0002009,GO:0003002,GO:0005575,GO:0005576,GO:0005615,GO:0005622,GO:0005623,GO:0005737,GO:0005829,GO:0005929,GO:0006996,GO:0007275,GO:0007389,GO:0007399,GO:0007409,GO:0007417,GO:0007420,GO:0008104,GO:0008150,GO:0008589,GO:0009653,GO:0009790,GO:0009792,GO:0009888,GO:0009953,GO:0009966,GO:0009987,GO:0010646,GO:0016020,GO:0016043,GO:0016331,GO:…	NA	ko:K19382	NA	NA	NA	NA	ko00000,ko03036	2CN93@1,2QUK6@2759,35NDB@314146,39467@33154,3BAZ0@33208,3CYZG@33213,3JG0V@40674,4819P@7711,498XB@7742,4MGXQ@9443	S
TRINITY_DN1011_c0_g1_i20.p1	272	sp|Q96D96|HVCN1_HUMAN	91941	8.91e-149	417	100	VGPC1_C|PF16799.5|1.4e-27,Ion_trans|PF00520.31|1.7e-06,DUF2681|PF10883.8|3.9e+03,DUF2681|PF10883.8|0.57	GO:0000003,GO:0001775,GO:0002252,GO:0002263,GO:0002274,GO:0002275,GO:0002283,GO:0002366,GO:0002376,GO:0002443,GO:0002444,GO:0002446,GO:0003674,GO:0005215,GO:0005216,GO:0005244,GO:0005261,GO:0005488,GO:0005515,GO:0005575,GO:0005622,GO:0005623,GO:0005737,GO:0005886,GO:0005887,GO:0006810,GO:0006811,GO:0006812,GO:0006887,GO:0006955,GO:0007338,GO:0008037,GO:0008150,GO:0008324,GO:0009268,GO:0009566,GO:…	NA	NA	NA	NA	NA	NA	NA	29QCU@1,2RX8B@2759,35EGP@314146,35W2E@314294,38I2K@33154,3BHQ5@33208,3CWIF@33213,3J8AG@40674,48AXT@7711,49736@7742,4MDT2@9443	P
TRINITY_DN1011_c0_g1_i21.p1	318	sp|Q2MV58|TECT1_HUMAN	87907	1.21e-134	395	37	DUF1619|PF07773.11|1e-51,zf-HC3|PF16827.5|0.21	GO:0000902,GO:0000904,GO:0001701,GO:0001838,GO:0001841,GO:0002009,GO:0003002,GO:0005575,GO:0005576,GO:0005615,GO:0005622,GO:0005623,GO:0005737,GO:0005829,GO:0005929,GO:0006996,GO:0007275,GO:0007389,GO:0007399,GO:0007409,GO:0007417,GO:0007420,GO:0008104,GO:0008150,GO:0008589,GO:0009653,GO:0009790,GO:0009792,GO:0009888,GO:0009953,GO:0009966,GO:0009987,GO:0010646,GO:0016020,GO:0016043,GO:0016331,GO:…	NA	ko:K19382	NA	NA	NA	NA	ko00000,ko03036	2CN93@1,2QUK6@2759,35NDB@314146,39467@33154,3BAZ0@33208,3CYZG@33213,3JG0V@40674,4819P@7711,498XB@7742,4MGXQ@9443	S
TRINITY_DN1011_c0_g1_i22.p1	272	sp|Q96D96|HVCN1_HUMAN	91941	8.91e-149	417	100	VGPC1_C|PF16799.5|1.4e-27,Ion_trans|PF00520.31|1.7e-06,DUF2681|PF10883.8|3.9e+03,DUF2681|PF10883.8|0.57	GO:0000003,GO:0001775,GO:0002252,GO:0002263,GO:0002274,GO:0002275,GO:0002283,GO:0002366,GO:0002376,GO:0002443,GO:0002444,GO:0002446,GO:0003674,GO:0005215,GO:0005216,GO:0005244,GO:0005261,GO:0005488,GO:0005515,GO:0005575,GO:0005622,GO:0005623,GO:0005737,GO:0005886,GO:0005887,GO:0006810,GO:0006811,GO:0006812,GO:0006887,GO:0006955,GO:0007338,GO:0008037,GO:0008150,GO:0008324,GO:0009268,GO:0009566,GO:…	NA	NA	NA	NA	NA	NA	NA	29QCU@1,2RX8B@2759,35EGP@314146,35W2E@314294,38I2K@33154,3BHQ5@33208,3CWIF@33213,3J8AG@40674,48AXT@7711,49736@7742,4MDT2@9443	P
TRINITY_DN1011_c0_g1_i24.p1	246	sp|Q2MV58|TECT1_HUMAN	86854	7.53e-123	361	36	DUF1619|PF07773.11|2.8e-32,zf-HC3|PF16827.5|1.6	GO:0000902,GO:0000904,GO:0001701,GO:0001838,GO:0001841,GO:0002009,GO:0003002,GO:0005575,GO:0005576,GO:0005615,GO:0005622,GO:0005623,GO:0005737,GO:0005829,GO:0005929,GO:0006996,GO:0007275,GO:0007389,GO:0007399,GO:0007409,GO:0007417,GO:0007420,GO:0008104,GO:0008150,GO:0008589,GO:0009653,GO:0009790,GO:0009792,GO:0009888,GO:0009953,GO:0009966,GO:0009987,GO:0010646,GO:0016020,GO:0016043,GO:0016331,GO:…	NA	ko:K19382	NA	NA	NA	NA	ko00000,ko03036	2CN93@1,2QUK6@2759,35NDB@314146,39467@33154,3BAZ0@33208,3CYZG@33213,3JG0V@40674,4819P@7711,498XB@7742,4MGXQ@9443	S
TRINITY_DN1011_c0_g1_i3.p1	153	sp|Q96D96|HVCN1_HUMAN	81111	1.31e-36	127	33	Ion_trans|PF00520.31|7.3e-08,PKD_channel|PF08016.12|0.052,Herpes_LMP1|PF05297.11|3.8	GO:0000003,GO:0001775,GO:0002252,GO:0002263,GO:0002274,GO:0002275,GO:0002283,GO:0002366,GO:0002376,GO:0002443,GO:0002444,GO:0002446,GO:0003674,GO:0005215,GO:0005216,GO:0005244,GO:0005261,GO:0005488,GO:0005515,GO:0005575,GO:0005622,GO:0005623,GO:0005737,GO:0005886,GO:0005887,GO:0006810,GO:0006811,GO:0006812,GO:0006887,GO:0006955,GO:0007338,GO:0008037,GO:0008150,GO:0008324,GO:0009268,GO:0009566,GO:…	NA	NA	NA	NA	NA	NA	NA	29QCU@1,2RX8B@2759,35EGP@314146,38I2K@33154,3BHQ5@33208,3CWIF@33213,3J8AG@40674,48AXT@7711,49736@7742,4MDT2@9443	P
TRINITY_DN1011_c0_g1_i5.p1	153	sp|Q96D96|HVCN1_HUMAN	81111	1.31e-36	127	33	Ion_trans|PF00520.31|7.3e-08,PKD_channel|PF08016.12|0.052,Herpes_LMP1|PF05297.11|3.8	GO:0000003,GO:0001775,GO:0002252,GO:0002263,GO:0002274,GO:0002275,GO:0002283,GO:0002366,GO:0002376,GO:0002443,GO:0002444,GO:0002446,GO:0003674,GO:0005215,GO:0005216,GO:0005244,GO:0005261,GO:0005488,GO:0005515,GO:0005575,GO:0005622,GO:0005623,GO:0005737,GO:0005886,GO:0005887,GO:0006810,GO:0006811,GO:0006812,GO:0006887,GO:0006955,GO:0007338,GO:0008037,GO:0008150,GO:0008324,GO:0009268,GO:0009566,GO:…	NA	NA	NA	NA	NA	NA	NA	29QCU@1,2RX8B@2759,35EGP@314146,38I2K@33154,3BHQ5@33208,3CWIF@33213,3J8AG@40674,48AXT@7711,49736@7742,4MDT2@9443	P
TRINITY_DN1011_c0_g1_i6.p1	360	sp|Q2MV58|TECT1_HUMAN	90826	0	586	56	DUF1619|PF07773.11|6.8e-59,zf-HC3|PF16827.5|2.9	GO:0000902,GO:0000904,GO:0001701,GO:0001838,GO:0001841,GO:0002009,GO:0003002,GO:0005575,GO:0005576,GO:0005615,GO:0005622,GO:0005623,GO:0005737,GO:0005829,GO:0005929,GO:0006996,GO:0007275,GO:0007389,GO:0007399,GO:0007409,GO:0007417,GO:0007420,GO:0008104,GO:0008150,GO:0008589,GO:0009653,GO:0009790,GO:0009792,GO:0009888,GO:0009953,GO:0009966,GO:0009987,GO:0010646,GO:0016020,GO:0016043,GO:0016331,GO:…	NA	ko:K19382	NA	NA	NA	NA	ko00000,ko03036	2CN93@1,2QUK6@2759,35NDB@314146,39467@33154,3BAZ0@33208,3CYZG@33213,3JG0V@40674,4819P@7711,498XB@7742,4MGXQ@9443	S
TRINITY_DN1011_c0_g1_i7.p1	153	sp|Q96D96|HVCN1_HUMAN	81111	1.31e-36	127	33	Ion_trans|PF00520.31|7.3e-08,PKD_channel|PF08016.12|0.052,Herpes_LMP1|PF05297.11|3.8	GO:0000003,GO:0001775,GO:0002252,GO:0002263,GO:0002274,GO:0002275,GO:0002283,GO:0002366,GO:0002376,GO:0002443,GO:0002444,GO:0002446,GO:0003674,GO:0005215,GO:0005216,GO:0005244,GO:0005261,GO:0005488,GO:0005515,GO:0005575,GO:0005622,GO:0005623,GO:0005737,GO:0005886,GO:0005887,GO:0006810,GO:0006811,GO:0006812,GO:0006887,GO:0006955,GO:0007338,GO:0008037,GO:0008150,GO:0008324,GO:0009268,GO:0009566,GO:…	NA	NA	NA	NA	NA	NA	NA	29QCU@1,2RX8B@2759,35EGP@314146,38I2K@33154,3BHQ5@33208,3CWIF@33213,3J8AG@40674,48AXT@7711,49736@7742,4MDT2@9443	P
TRINITY_DN1011_c0_g1_i8.p1	367	sp|Q2MV58|TECT1_HUMAN	93485	0	594	52	DUF1619|PF07773.11|1.3e-21,DUF1619|PF07773.11|7.1e+03,DUF1619|PF07773.11|1.7e+03	GO:0000902,GO:0000904,GO:0001701,GO:0001838,GO:0001841,GO:0002009,GO:0003002,GO:0005575,GO:0005576,GO:0005615,GO:0005622,GO:0005623,GO:0005737,GO:0005829,GO:0005929,GO:0006996,GO:0007275,GO:0007389,GO:0007399,GO:0007409,GO:0007417,GO:0007420,GO:0008104,GO:0008150,GO:0008589,GO:0009653,GO:0009790,GO:0009792,GO:0009888,GO:0009953,GO:0009966,GO:0009987,GO:0010646,GO:0016020,GO:0016043,GO:0016331,GO:…	NA	ko:K19382	NA	NA	NA	NA	ko00000,ko03036	2CN93@1,2QUK6@2759,35NDB@314146,39467@33154,3BAZ0@33208,3CYZG@33213,3JG0V@40674,4819P@7711,498XB@7742,4MGXQ@9443	S
TRINITY_DN10120_c0_g1_i1.p2	148	sp|Q96C90|PP14B_HUMAN	100	7.28e-104	293	100	PP1_inhibitor|PF05361.12|1.1e-32	GO:0002376,GO:0006950,GO:0006952,GO:0006955,GO:0008150,GO:0045087,GO:0050896	NA	ko:K17555	NA	NA	NA	NA	ko00000,ko01009	359GR@314146,3A24Q@33154,3BG6K@33208,3D4U3@33213,3JF6E@40674,4820E@7711,499DJ@7742,4MJ22@9443,KOG0824@1,KOG0824@2759	S
TRINITY_DN10121_c0_g1_i1.p1	100	NA	NA	NA	NA	NA	NA	NA	NA	NA	NA	NA	NA	NA	NA	NA	NA
TRINITY_DN10121_c0_g1_i3.p1	100	NA	NA	NA	NA	NA	NA	NA	NA	NA	NA	NA	NA	NA	NA	NA	NA
TRINITY_DN10121_c0_g1_i4.p2	103	sp|P02776|PLF4_HUMAN	86139	7.97e-45	141	100	IL8|PF00048.20|2.8e-10	GO:0001562,GO:0001664,GO:0001775,GO:0001817,GO:0001819,GO:0001906,GO:0002237,GO:0002376,GO:0002576,GO:0002682,GO:0002683,GO:0002684,GO:0002685,GO:0002687,GO:0002688,GO:0002690,GO:0002761,GO:0002763,GO:0003674,GO:0005102,GO:0005125,GO:0005126,GO:0005488,GO:0005515,GO:0005539,GO:0005575,GO:0005576,GO:0005615,GO:0005622,GO:0005623,GO:0005737,GO:0006355,GO:0006357,GO:0006810,GO:0006887,GO:0006928,GO:…	NA	ko:K05407	ko04060,ko04062,map04060,map04062	NA	NA	NA	ko00000,ko00001,ko00536,ko04052	2E063@1,2TF57@2759,35R4G@314146,3A5QB@33154,3BSJY@33208,3D9HC@33213,3JHWI@40674,48G7B@7711,49D20@7742,4MK8U@9443	O
TRINITY_DN10121_c0_g1_i5.p2	103	sp|P02776|PLF4_HUMAN	90196	4.21e-50	154	100	IL8|PF00048.20|1.4e-11	GO:0001562,GO:0001664,GO:0001775,GO:0001817,GO:0001819,GO:0001906,GO:0002237,GO:0002376,GO:0002576,GO:0002682,GO:0002683,GO:0002684,GO:0002685,GO:0002687,GO:0002688,GO:0002690,GO:0002761,GO:0002763,GO:0003674,GO:0005102,GO:0005125,GO:0005126,GO:0005488,GO:0005515,GO:0005539,GO:0005575,GO:0005576,GO:0005615,GO:0005622,GO:0005623,GO:0005737,GO:0006355,GO:0006357,GO:0006810,GO:0006887,GO:0006928,GO:…	NA	ko:K05407	ko04060,ko04062,map04060,map04062	NA	NA	NA	ko00000,ko00001,ko00536,ko04052	2E063@1,2TF57@2759,35R4G@314146,3A5QB@33154,3BSJY@33208,3D9HC@33213,3JHWI@40674,48G7B@7711,49D20@7742,4MK8U@9443	O
TRINITY_DN10124_c0_g1_i4.p1	197	sp|O00370|LORF2_HUMAN	60753	4.14e-60	203	15	NA	NA	NA	NA	NA	NA	NA	NA	NA	2DUNM@1,33REW@2	NA
TRINITY_DN10127_c0_g1_i11.p1	700	sp|Q86TV6|TTC7B_HUMAN	99282	0	1427	83	TPR_2|PF07719.17|6.4e+03,TPR_2|PF07719.17|0.052,TPR_2|PF07719.17|29,TPR_2|PF07719.17|2,TPR_2|PF07719.17|0.82,TPR_2|PF07719.17|0.22,TPR_2|PF07719.17|5.4e-05,TPR_2|PF07719.17|0.69,TPR_2|PF07719.17|0.0014,TPR_8|PF13181.6|1.9e+03,TPR_8|PF13181.6|0.004,TPR_8|PF13181.6|5.4e+03,TPR_8|PF13181.6|1.4e+02,TPR_8|PF13181.6|9,TPR_8|PF13181.6|0.0026,TPR_8|PF13181.6|0.018,TPR_8|PF13181.6|0.078,TPR_1|PF00515.28|3…	GO:0005575,GO:0005622,GO:0005623,GO:0005737,GO:0005829,GO:0005886,GO:0006629,GO:0006644,GO:0006650,GO:0006793,GO:0006796,GO:0008104,GO:0008150,GO:0008152,GO:0009987,GO:0016020,GO:0016310,GO:0019637,GO:0030258,GO:0033036,GO:0034613,GO:0044237,GO:0044238,GO:0044255,GO:0044424,GO:0044444,GO:0044464,GO:0046486,GO:0046488,GO:0046834,GO:0046854,GO:0051179,GO:0051641,GO:0070727,GO:0071704,GO:0071944,GO:…	NA	ko:K21843	NA	NA	NA	NA	ko00000,ko04131	35AD1@314146,38FE0@33154,3BDZJ@33208,3CXXF@33213,3J99K@40674,47Z4A@7711,49145@7742,4PVXA@9989,KOG4162@1,KOG4162@2759	T
TRINITY_DN10127_c0_g1_i2.p1	931	sp|Q86TV6|TTC7B_HUMAN	99.17	0	1722	100	TPR_2|PF07719.17|58,TPR_2|PF07719.17|7.7e+03,TPR_2|PF07719.17|0.074,TPR_2|PF07719.17|40,TPR_2|PF07719.17|2.7,TPR_2|PF07719.17|1.1,TPR_2|PF07719.17|0.31,TPR_2|PF07719.17|7.6e-05,TPR_2|PF07719.17|0.96,TPR_2|PF07719.17|0.0019,TPR_8|PF13181.6|3.5e+03,TPR_8|PF13181.6|6.5e+03,TPR_8|PF13181.6|2.7e+03,TPR_8|PF13181.6|0.0056,TPR_8|PF13181.6|7.4e+03,TPR_8|PF13181.6|1.9e+02,TPR_8|PF13181.6|13,TPR_8|PF13181.…	GO:0005575,GO:0005622,GO:0005623,GO:0005737,GO:0005829,GO:0005886,GO:0006629,GO:0006644,GO:0006650,GO:0006793,GO:0006796,GO:0008104,GO:0008150,GO:0008152,GO:0009987,GO:0016020,GO:0016310,GO:0019637,GO:0030258,GO:0033036,GO:0034613,GO:0044237,GO:0044238,GO:0044255,GO:0044424,GO:0044444,GO:0044464,GO:0046486,GO:0046488,GO:0046834,GO:0046854,GO:0051179,GO:0051641,GO:0070727,GO:0071704,GO:0071944,GO:…	NA	ko:K21843	NA	NA	NA	NA	ko00000,ko04131	35AD1@314146,38FE0@33154,3BDZJ@33208,3CXXF@33213,3J99K@40674,47Z4A@7711,49145@7742,4MGYR@9443,4N529@9604,KOG4162@1,KOG4162@2759	T
TRINITY_DN10127_c0_g1_i3.p1	931	sp|Q86TV6|TTC7B_HUMAN	99.17	0	1722	100	TPR_2|PF07719.17|58,TPR_2|PF07719.17|7.7e+03,TPR_2|PF07719.17|0.074,TPR_2|PF07719.17|40,TPR_2|PF07719.17|2.7,TPR_2|PF07719.17|1.1,TPR_2|PF07719.17|0.31,TPR_2|PF07719.17|7.6e-05,TPR_2|PF07719.17|0.96,TPR_2|PF07719.17|0.0019,TPR_8|PF13181.6|3.5e+03,TPR_8|PF13181.6|6.5e+03,TPR_8|PF13181.6|2.7e+03,TPR_8|PF13181.6|0.0056,TPR_8|PF13181.6|7.4e+03,TPR_8|PF13181.6|1.9e+02,TPR_8|PF13181.6|13,TPR_8|PF13181.…	GO:0005575,GO:0005622,GO:0005623,GO:0005737,GO:0005829,GO:0005886,GO:0006629,GO:0006644,GO:0006650,GO:0006793,GO:0006796,GO:0008104,GO:0008150,GO:0008152,GO:0009987,GO:0016020,GO:0016310,GO:0019637,GO:0030258,GO:0033036,GO:0034613,GO:0044237,GO:0044238,GO:0044255,GO:0044424,GO:0044444,GO:0044464,GO:0046486,GO:0046488,GO:0046834,GO:0046854,GO:0051179,GO:0051641,GO:0070727,GO:0071704,GO:0071944,GO:…	NA	ko:K21843	NA	NA	NA	NA	ko00000,ko04131	35AD1@314146,38FE0@33154,3BDZJ@33208,3CXXF@33213,3J99K@40674,47Z4A@7711,49145@7742,4MGYR@9443,4N529@9604,KOG4162@1,KOG4162@2759	T
TRINITY_DN10127_c0_g1_i5.p1	152	sp|Q86TV6|TTC7B_HUMAN	99338	6.16e-102	311	18	TPR_2|PF07719.17|0.026,TPR_2|PF07719.17|6.2e-06,TPR_2|PF07719.17|0.082,TPR_2|PF07719.17|0.00017,TPR_8|PF13181.6|1.1,TPR_8|PF13181.6|0.0003,TPR_8|PF13181.6|0.0022,TPR_8|PF13181.6|0.0091,TPR_1|PF00515.28|1.7,TPR_1|PF00515.28|0.00019,TPR_1|PF00515.28|0.061,TPR_1|PF00515.28|0.00033,TPR_12|PF13424.6|0.00029,TPR_12|PF13424.6|2.3e-08,TPR_12|PF13424.6|0.0059,TPR_16|PF13432.6|5.7e-07,TPR_16|PF13432.6|0.00…	GO:0005575,GO:0005622,GO:0005623,GO:0005737,GO:0005829,GO:0005886,GO:0006629,GO:0006644,GO:0006650,GO:0006793,GO:0006796,GO:0008104,GO:0008150,GO:0008152,GO:0009987,GO:0016020,GO:0016310,GO:0019637,GO:0030258,GO:0033036,GO:0034613,GO:0044237,GO:0044238,GO:0044255,GO:0044424,GO:0044444,GO:0044464,GO:0046486,GO:0046488,GO:0046834,GO:0046854,GO:0051179,GO:0051641,GO:0070727,GO:0071704,GO:0071944,GO:…	NA	ko:K21843	NA	NA	NA	NA	ko00000,ko04131	35AD1@314146,38FE0@33154,3BDZJ@33208,3CXXF@33213,3J99K@40674,47Z4A@7711,49145@7742,COG3914@1,KOG4162@1,KOG4162@2759,KOG4626@2759	T
TRINITY_DN10127_c0_g1_i6.p1	762	sp|Q86TV6|TTC7B_HUMAN	99087	0	1342	78	ANAPC3|PF12895.7|56,ANAPC3|PF12895.7|0.0013,ANAPC3|PF12895.7|5.2e-07,TPR_14|PF13428.6|4.8e+02,TPR_14|PF13428.6|4e+02,TPR_14|PF13428.6|2.2e+03,TPR_14|PF13428.6|0.0017,TPR_14|PF13428.6|20,TPR_14|PF13428.6|5.1,TPR_14|PF13428.6|3,TPR_19|PF14559.6|4.1,TPR_19|PF14559.6|0.048,TPR_19|PF14559.6|1.6e+03,TPR_19|PF14559.6|0.0042,TPR_2|PF07719.17|46,TPR_2|PF07719.17|6.2e+03,TPR_2|PF07719.17|7.1e+03,TPR_2|PF07…	GO:0005575,GO:0005622,GO:0005623,GO:0005737,GO:0005829,GO:0005886,GO:0006629,GO:0006644,GO:0006650,GO:0006793,GO:0006796,GO:0008104,GO:0008150,GO:0008152,GO:0009987,GO:0016020,GO:0016310,GO:0019637,GO:0030258,GO:0033036,GO:0034613,GO:0044237,GO:0044238,GO:0044255,GO:0044424,GO:0044444,GO:0044464,GO:0046486,GO:0046488,GO:0046834,GO:0046854,GO:0051179,GO:0051641,GO:0070727,GO:0071704,GO:0071944,GO:…	NA	ko:K21843	NA	NA	NA	NA	ko00000,ko04131	35AD1@314146,38FE0@33154,3BDZJ@33208,3CXXF@33213,3J99K@40674,47Z4A@7711,49145@7742,4MGYR@9443,4N529@9604,COG3914@1,KOG4162@1,KOG4162@2759,KOG4626@2759	T
TRINITY_DN10127_c0_g1_i7.p1	948	sp|Q86TV6|TTC7B_HUMAN	97209	0	1711	100	TPR_2|PF07719.17|59,TPR_2|PF07719.17|7.8e+03,TPR_2|PF07719.17|0.075,TPR_2|PF07719.17|41,TPR_2|PF07719.17|2.8,TPR_2|PF07719.17|1.2,TPR_2|PF07719.17|0.31,TPR_2|PF07719.17|7.7e-05,TPR_2|PF07719.17|0.98,TPR_2|PF07719.17|0.002,TPR_8|PF13181.6|3.6e+03,TPR_8|PF13181.6|6.6e+03,TPR_8|PF13181.6|2.8e+03,TPR_8|PF13181.6|0.0057,TPR_8|PF13181.6|7.5e+03,TPR_8|PF13181.6|2e+02,TPR_8|PF13181.6|13,TPR_8|PF13181.6|0…	GO:0005575,GO:0005622,GO:0005623,GO:0005737,GO:0005829,GO:0005886,GO:0006629,GO:0006644,GO:0006650,GO:0006793,GO:0006796,GO:0008104,GO:0008150,GO:0008152,GO:0009987,GO:0016020,GO:0016310,GO:0019637,GO:0030258,GO:0033036,GO:0034613,GO:0044237,GO:0044238,GO:0044255,GO:0044424,GO:0044444,GO:0044464,GO:0046486,GO:0046488,GO:0046834,GO:0046854,GO:0051179,GO:0051641,GO:0070727,GO:0071704,GO:0071944,GO:…	NA	ko:K21843	NA	NA	NA	NA	ko00000,ko04131	35AD1@314146,38FE0@33154,3BDZJ@33208,3CXXF@33213,3J99K@40674,47Z4A@7711,49145@7742,4MGYR@9443,4N529@9604,COG3914@1,KOG4162@1,KOG4162@2759,KOG4626@2759	T
TRINITY_DN10127_c0_g1_i8.p1	717	sp|Q86TV6|TTC7B_HUMAN	96914	0	1416	85	TPR_2|PF07719.17|6.6e+03,TPR_2|PF07719.17|0.054,TPR_2|PF07719.17|30,TPR_2|PF07719.17|2,TPR_2|PF07719.17|0.84,TPR_2|PF07719.17|0.23,TPR_2|PF07719.17|5.6e-05,TPR_2|PF07719.17|0.71,TPR_2|PF07719.17|0.0014,TPR_8|PF13181.6|1.9e+03,TPR_8|PF13181.6|0.0041,TPR_8|PF13181.6|5.5e+03,TPR_8|PF13181.6|1.4e+02,TPR_8|PF13181.6|9.3,TPR_8|PF13181.6|0.0027,TPR_8|PF13181.6|0.019,TPR_8|PF13181.6|0.081,TPR_1|PF00515.2…	GO:0005575,GO:0005622,GO:0005623,GO:0005737,GO:0005829,GO:0005886,GO:0006629,GO:0006644,GO:0006650,GO:0006793,GO:0006796,GO:0008104,GO:0008150,GO:0008152,GO:0009987,GO:0016020,GO:0016310,GO:0019637,GO:0030258,GO:0033036,GO:0034613,GO:0044237,GO:0044238,GO:0044255,GO:0044424,GO:0044444,GO:0044464,GO:0046486,GO:0046488,GO:0046834,GO:0046854,GO:0051179,GO:0051641,GO:0070727,GO:0071704,GO:0071944,GO:…	NA	ko:K21843	NA	NA	NA	NA	ko00000,ko04131	35AD1@314146,38FE0@33154,3BDZJ@33208,3CXXF@33213,3J99K@40674,47Z4A@7711,49145@7742,4MGYR@9443,4N529@9604,KOG4162@1,KOG4162@2759	T
TRINITY_DN10129_c0_g1_i2.p1	105	NA	NA	NA	NA	NA	NA	NA	NA	NA	NA	NA	NA	NA	NA	NA	NA
TRINITY_DN1012_c0_g1_i1.p1	947	sp|Q5IS56|GLI3_PANTR	99154	0	1924	60	zf-C2H2|PF00096.26|0.012,zf-C2H2|PF00096.26|0.0003,zf-C2H2|PF00096.26|0.0023,zf-C2H2|PF00096.26|0.0076,zf-C2H2|PF00096.26|0.0002,zf-H2C2_2|PF13465.6|1.4e+03,zf-H2C2_2|PF13465.6|2.8e-05,zf-H2C2_2|PF13465.6|1e-06,zf-H2C2_2|PF13465.6|0.46,zf-H2C2_2|PF13465.6|4.7e+02,zf-C2H2_4|PF13894.6|1.7,zf-C2H2_4|PF13894.6|26,zf-C2H2_4|PF13894.6|0.52,zf-C2H2_4|PF13894.6|41,zf-C2H2_4|PF13894.6|0.003,FOXP-CC|PF1615…	GO:0000122,GO:0000902,GO:0000904,GO:0000976,GO:0000977,GO:0000978,GO:0000981,GO:0000982,GO:0000987,GO:0001012,GO:0001067,GO:0001077,GO:0001228,GO:0001501,GO:0001568,GO:0001654,GO:0001655,GO:0001656,GO:0001657,GO:0001658,GO:0001701,GO:0001708,GO:0001763,GO:0001775,GO:0001822,GO:0001823,GO:0001944,GO:0002009,GO:0002052,GO:0002376,GO:0002520,GO:0002521,GO:0002682,GO:0002683,GO:0002684,GO:0002694,GO:…	NA	ko:K06230	ko04024,ko04340,ko05200,ko05217,map04024,map04340,map05200,map05217	M00678	NA	NA	ko00000,ko00001,ko00002,ko03000	35AV5@314146,38BHN@33154,3BFAM@33208,3CXEU@33213,3J6VM@40674,4860G@7711,494QN@7742,4MAXS@9443,KOG1721@1,KOG1721@2759	K
TRINITY_DN1012_c0_g1_i2.p1	476	sp|Q5IS56|GLI3_PANTR	99109	0	920	28	zf-C2H2|PF00096.26|0.00013,zf-C2H2|PF00096.26|0.001,zf-C2H2|PF00096.26|0.0034,zf-C2H2|PF00096.26|8.9e-05,zf-H2C2_2|PF13465.6|1.2e+03,zf-H2C2_2|PF13465.6|1.2e-05,zf-H2C2_2|PF13465.6|4.4e-07,zf-H2C2_2|PF13465.6|0.21,zf-H2C2_2|PF13465.6|2e+02,zf-C2H2_4|PF13894.6|1.8e+04,zf-C2H2_4|PF13894.6|11,zf-C2H2_4|PF13894.6|0.23,zf-C2H2_4|PF13894.6|18,zf-C2H2_4|PF13894.6|0.0013,FOXP-CC|PF16159.5|1.7e+03,FOXP-CC…	GO:0000122,GO:0000902,GO:0000904,GO:0000976,GO:0000977,GO:0000978,GO:0000981,GO:0000982,GO:0000987,GO:0001012,GO:0001067,GO:0001077,GO:0001228,GO:0001501,GO:0001568,GO:0001654,GO:0001655,GO:0001656,GO:0001657,GO:0001658,GO:0001701,GO:0001708,GO:0001763,GO:0001775,GO:0001822,GO:0001823,GO:0001944,GO:0002009,GO:0002052,GO:0002376,GO:0002520,GO:0002521,GO:0002682,GO:0002683,GO:0002684,GO:0002694,GO:…	NA	ko:K06230	ko04024,ko04340,ko05200,ko05217,map04024,map04340,map05200,map05217	M00678	NA	NA	ko00000,ko00001,ko00002,ko03000	35AV5@314146,369EZ@314294,38BHN@33154,3BFAM@33208,3CXEU@33213,3J6VM@40674,4860G@7711,494QN@7742,4MAXS@9443,KOG1721@1,KOG1721@2759	K
TRINITY_DN1012_c0_g1_i3.p1	247	sp|P10071|GLI3_HUMAN	99187	2.49e-161	486	16	NA	GO:0000122,GO:0000902,GO:0000904,GO:0000976,GO:0000977,GO:0000978,GO:0000981,GO:0000982,GO:0000987,GO:0001012,GO:0001067,GO:0001077,GO:0001228,GO:0001501,GO:0001568,GO:0001654,GO:0001655,GO:0001656,GO:0001657,GO:0001658,GO:0001701,GO:0001708,GO:0001763,GO:0001775,GO:0001822,GO:0001823,GO:0001944,GO:0002009,GO:0002052,GO:0002376,GO:0002520,GO:0002521,GO:0002682,GO:0002683,GO:0002684,GO:0002694,GO:…	NA	ko:K06230	ko04024,ko04340,ko05200,ko05217,map04024,map04340,map05200,map05217	M00678	NA	NA	ko00000,ko00001,ko00002,ko03000	35AV5@314146,369EZ@314294,38BHN@33154,3BFAM@33208,3CXEU@33213,3J6VM@40674,4860G@7711,494QN@7742,4MAXS@9443,KOG1721@1,KOG1721@2759	K
TRINITY_DN1012_c0_g1_i4.p1	589	sp|P10071|GLI3_HUMAN	99.49	0	1209	37	zf-C2H2|PF00096.26|0.007,zf-C2H2|PF00096.26|0.00017,zf-C2H2|PF00096.26|0.0013,zf-C2H2|PF00096.26|0.0044,zf-C2H2|PF00096.26|0.00011,zf-H2C2_2|PF13465.6|8.3e+02,zf-H2C2_2|PF13465.6|1.6e-05,zf-H2C2_2|PF13465.6|5.8e-07,zf-H2C2_2|PF13465.6|0.27,zf-H2C2_2|PF13465.6|2.6e+02,zf-C2H2_4|PF13894.6|1,zf-C2H2_4|PF13894.6|15,zf-C2H2_4|PF13894.6|0.3,zf-C2H2_4|PF13894.6|24,zf-C2H2_4|PF13894.6|0.0017,FOXP-CC|PF16…	GO:0000122,GO:0000902,GO:0000904,GO:0000976,GO:0000977,GO:0000978,GO:0000981,GO:0000982,GO:0000987,GO:0001012,GO:0001067,GO:0001077,GO:0001228,GO:0001501,GO:0001568,GO:0001654,GO:0001655,GO:0001656,GO:0001657,GO:0001658,GO:0001701,GO:0001708,GO:0001763,GO:0001775,GO:0001822,GO:0001823,GO:0001944,GO:0002009,GO:0002052,GO:0002376,GO:0002520,GO:0002521,GO:0002682,GO:0002683,GO:0002684,GO:0002694,GO:…	NA	ko:K06230	ko04024,ko04340,ko05200,ko05217,map04024,map04340,map05200,map05217	M00678	NA	NA	ko00000,ko00001,ko00002,ko03000	35AV5@314146,369EZ@314294,38BHN@33154,3BFAM@33208,3CXEU@33213,3J6VM@40674,4860G@7711,494QN@7742,4MAXS@9443,KOG1721@1,KOG1721@2759	K
TRINITY_DN1012_c0_g2_i1.p1	285	sp|P10070|GLI2_HUMAN	95775	6.62e-178	532	18	NA	GO:0000003,GO:0000122,GO:0000902,GO:0000904,GO:0000976,GO:0000977,GO:0000978,GO:0000981,GO:0000982,GO:0000987,GO:0001012,GO:0001067,GO:0001077,GO:0001228,GO:0001501,GO:0001503,GO:0001649,GO:0001655,GO:0001701,GO:0001708,GO:0001763,GO:0001822,GO:0002009,GO:0002062,GO:0002076,GO:0002682,GO:0002684,GO:0002694,GO:0002696,GO:0003002,GO:0003006,GO:0003674,GO:0003676,GO:0003677,GO:0003682,GO:0003690,GO:…	NA	ko:K16798	ko04340,ko04390,ko05200,ko05217,map04340,map04390,map05200,map05217	M00678	NA	NA	ko00000,ko00001,ko00002,ko03000	35906@314146,38BHN@33154,3BFAM@33208,3CXEU@33213,3J6KR@40674,4860G@7711,495N3@7742,4M6DW@9443,KOG1721@1,KOG1721@2759	K
TRINITY_DN1012_c0_g2_i2.p1	913	sp|P10070|GLI2_HUMAN	88058	0	1563	56	zf-C2H2|PF00096.26|0.012,zf-C2H2|PF00096.26|0.0039,zf-C2H2|PF00096.26|0.0026,zf-C2H2|PF00096.26|0.0073,zf-C2H2|PF00096.26|0.00051,zf-C2H2|PF00096.26|6.6e+02,zf-H2C2_2|PF13465.6|1.1e+03,zf-H2C2_2|PF13465.6|1.3e-05,zf-H2C2_2|PF13465.6|9.6e-07,zf-H2C2_2|PF13465.6|13,zf-H2C2_2|PF13465.6|3.2e+02,zf-H2C2_2|PF13465.6|2.1e+03,zf-C2H2_4|PF13894.6|4.1,zf-C2H2_4|PF13894.6|18,zf-C2H2_4|PF13894.6|0.4,zf-C2H2_…	GO:0000003,GO:0000122,GO:0000902,GO:0000904,GO:0000976,GO:0000977,GO:0000978,GO:0000981,GO:0000982,GO:0000987,GO:0001012,GO:0001067,GO:0001077,GO:0001228,GO:0001501,GO:0001503,GO:0001649,GO:0001655,GO:0001701,GO:0001708,GO:0001763,GO:0001822,GO:0002009,GO:0002062,GO:0002076,GO:0002682,GO:0002684,GO:0002694,GO:0002696,GO:0003002,GO:0003006,GO:0003674,GO:0003676,GO:0003677,GO:0003682,GO:0003690,GO:…	NA	ko:K16798	ko04340,ko04390,ko05200,ko05217,map04340,map04390,map05200,map05217	M00678	NA	NA	ko00000,ko00001,ko00002,ko03000	35906@314146,360B9@314294,38BHN@33154,3BFAM@33208,3CXEU@33213,3J6KR@40674,4860G@7711,495N3@7742,4M6DW@9443,KOG1721@1,KOG1721@2759	K
TRINITY_DN1012_c0_g2_i3.p1	929	sp|P10070|GLI2_HUMAN	88677	0	1657	60	zf-C2H2|PF00096.26|0.012,zf-C2H2|PF00096.26|0.004,zf-C2H2|PF00096.26|0.0027,zf-C2H2|PF00096.26|0.0074,zf-C2H2|PF00096.26|0.00052,zf-C2H2|PF00096.26|6.7e+02,zf-H2C2_2|PF13465.6|1.2e+03,zf-H2C2_2|PF13465.6|1.3e-05,zf-H2C2_2|PF13465.6|9.8e-07,zf-H2C2_2|PF13465.6|13,zf-H2C2_2|PF13465.6|3.3e+02,zf-H2C2_2|PF13465.6|2.1e+03,zf-C2H2_4|PF13894.6|4.2,zf-C2H2_4|PF13894.6|19,zf-C2H2_4|PF13894.6|0.41,zf-C2H2_…	GO:0000003,GO:0000122,GO:0000902,GO:0000904,GO:0000976,GO:0000977,GO:0000978,GO:0000981,GO:0000982,GO:0000987,GO:0001012,GO:0001067,GO:0001077,GO:0001228,GO:0001501,GO:0001503,GO:0001649,GO:0001655,GO:0001701,GO:0001708,GO:0001763,GO:0001822,GO:0002009,GO:0002062,GO:0002076,GO:0002682,GO:0002684,GO:0002694,GO:0002696,GO:0003002,GO:0003006,GO:0003674,GO:0003676,GO:0003677,GO:0003682,GO:0003690,GO:…	NA	ko:K16798	ko04340,ko04390,ko05200,ko05217,map04340,map04390,map05200,map05217	M00678	NA	NA	ko00000,ko00001,ko00002,ko03000	35906@314146,360B9@314294,38BHN@33154,3BFAM@33208,3CXEU@33213,3J6KR@40674,4860G@7711,495N3@7742,4M6DW@9443,KOG1721@1,KOG1721@2759	K
TRINITY_DN10131_c0_g1_i1.p3	128	sp|O75179|ANR17_HUMAN	98039	1.03e-16	75.9	2	SR-25|PF10500.9|0.048	NA	NA	NA	NA	NA	NA	NA	NA	NA	NA
TRINITY_DN10132_c0_g1_i1.p1	790	sp|Q6ZSS7|MFSD6_HUMAN	96086	0	1565	100	MFS_1_like|PF12832.7|5.2e-93,MFS_1|PF07690.16|4.4e-09,MFS_1|PF07690.16|4.4e-06,MFS_1|PF07690.16|2e-16,Nuc_H_symport|PF03825.16|40,Nuc_H_symport|PF03825.16|12,Nuc_H_symport|PF03825.16|2.1e+02,Nuc_H_symport|PF03825.16|3.4e-08,LacY_symp|PF01306.19|0.0022,LacY_symp|PF01306.19|0.12,LacY_symp|PF01306.19|0.65,MFS_3|PF05977.13|1.2e+03,MFS_3|PF05977.13|0.0012,MFS_2|PF13347.6|0.042,MFS_2|PF13347.6|79,MFS_2…	NA	NA	NA	NA	NA	NA	NA	NA	35GYI@314146,38HU3@33154,3BAPX@33208,3CRZS@33213,3J7Q8@40674,48257@7711,498AZ@7742,4MFY0@9443,KOG3762@1,KOG3762@2759	S
TRINITY_DN10134_c0_g1_i1.p1	102	NA	NA	NA	NA	NA	Oxidored_q2|PF00420.24|0.059	NA	NA	NA	NA	NA	NA	NA	NA	NA	NA
TRINITY_DN10136_c0_g2_i1.p1	1828	sp|Q9NQT8|KI13B_HUMAN	95512	0	3606	100	Kinesin|PF00225.23|3.2e-117,Kinesin|PF00225.23|6.4e+02,DUF3694|PF12473.8|1.8e-31,Microtub_bd|PF16796.5|1.5e-26,Kinesin_assoc|PF16183.5|1.8e-06,Kinesin_assoc|PF16183.5|7.3e-19,Kinesin_assoc|PF16183.5|7.8e+03,CAP_GLY|PF01302.25|4.5e-24,KIF1B|PF12423.8|1e-14,FHA|PF00498.26|2.1e+03,FHA|PF00498.26|3.5e-08,Yop-YscD_cpl|PF16697.5|0.00013,KMP11|PF03037.16|0.096,KMP11|PF03037.16|1.8e+04,ExsD|PF16806.5|0.1…	GO:0001775,GO:0002376,GO:0003674,GO:0003774,GO:0003777,GO:0003824,GO:0005488,GO:0005515,GO:0005575,GO:0005622,GO:0005623,GO:0005737,GO:0005856,GO:0005871,GO:0005875,GO:0006605,GO:0006810,GO:0006886,GO:0006928,GO:0007017,GO:0007018,GO:0007154,GO:0007165,GO:0007275,GO:0007399,GO:0008104,GO:0008150,GO:0009987,GO:0010769,GO:0010975,GO:0015031,GO:0015630,GO:0015833,GO:0016462,GO:0016787,GO:0016817,GO:…	NA	ko:K17914	NA	NA	NA	NA	ko00000,ko04812	35CEM@314146,35ZAV@314294,3AHYF@33154,3BEFY@33208,3CT9N@33213,3JE4E@40674,482YU@7711,49247@7742,4M8WK@9443,COG5059@1,KOG0241@2759	Z
TRINITY_DN10136_c0_g2_i2.p1	1849	sp|Q9NQT8|KI13B_HUMAN	96497	0	3651	100	Kinesin|PF00225.23|3.2e-117,Kinesin|PF00225.23|6.5e+02,DUF3694|PF12473.8|1.8e-31,Microtub_bd|PF16796.5|1.6e-26,Kinesin_assoc|PF16183.5|1.8e-06,Kinesin_assoc|PF16183.5|7.4e-19,Kinesin_assoc|PF16183.5|7.9e+03,CAP_GLY|PF01302.25|4.6e-24,KIF1B|PF12423.8|1e-14,FHA|PF00498.26|2.1e+03,FHA|PF00498.26|3.6e-08,Yop-YscD_cpl|PF16697.5|0.00014,KMP11|PF03037.16|0.097,KMP11|PF03037.16|1.8e+04,ExsD|PF16806.5|0.1…	GO:0001775,GO:0002376,GO:0003674,GO:0003774,GO:0003777,GO:0003824,GO:0005488,GO:0005515,GO:0005575,GO:0005622,GO:0005623,GO:0005737,GO:0005856,GO:0005871,GO:0005875,GO:0006605,GO:0006810,GO:0006886,GO:0006928,GO:0007017,GO:0007018,GO:0007154,GO:0007165,GO:0007275,GO:0007399,GO:0008104,GO:0008150,GO:0009987,GO:0010769,GO:0010975,GO:0015031,GO:0015630,GO:0015833,GO:0016462,GO:0016787,GO:0016817,GO:…	NA	ko:K17914	NA	NA	NA	NA	ko00000,ko04812	35CEM@314146,35ZAV@314294,3AHYF@33154,3BEFY@33208,3CT9N@33213,3JE4E@40674,482YU@7711,49247@7742,4M8WK@9443,COG5059@1,KOG0241@2759	Z
TRINITY_DN10136_c0_g2_i3.p1	1757	sp|Q9NQT8|KI13B_HUMAN	92872	0	1758	51	Kinesin|PF00225.23|3e-117,Kinesin|PF00225.23|5e+02,DUF3694|PF12473.8|1.7e-31,Microtub_bd|PF16796.5|1.5e-26,CAP_GLY|PF01302.25|4.3e-24,Kinesin_assoc|PF16183.5|1.3e+04,Kinesin_assoc|PF16183.5|1.7e-06,Kinesin_assoc|PF16183.5|7e-19,Kinesin_assoc|PF16183.5|7.4e+03,KIF1B|PF12423.8|9.6e-15,FHA|PF00498.26|2e+03,FHA|PF00498.26|3.4e-08,Yop-YscD_cpl|PF16697.5|0.00013,KMP11|PF03037.16|0.091,KMP11|PF03037.16|…	GO:0001775,GO:0002376,GO:0003674,GO:0003774,GO:0003777,GO:0003824,GO:0005488,GO:0005515,GO:0005575,GO:0005622,GO:0005623,GO:0005737,GO:0005856,GO:0005871,GO:0005875,GO:0006605,GO:0006810,GO:0006886,GO:0006928,GO:0007017,GO:0007018,GO:0007154,GO:0007165,GO:0007275,GO:0007399,GO:0008104,GO:0008150,GO:0009987,GO:0010769,GO:0010975,GO:0015031,GO:0015630,GO:0015833,GO:0016462,GO:0016787,GO:0016817,GO:…	NA	ko:K17914	NA	NA	NA	NA	ko00000,ko04812	35CEM@314146,35ZAV@314294,3AHYF@33154,3BEFY@33208,3CT9N@33213,3JE4E@40674,482YU@7711,49247@7742,4M8WK@9443,COG5059@1,KOG0241@2759	Z
TRINITY_DN10136_c0_g2_i4.p1	336	sp|Q9NQT8|KI13B_HUMAN	91045	0	615	18	CAP_GLY|PF01302.25|4.9e-25	GO:0001775,GO:0002376,GO:0003674,GO:0003774,GO:0003777,GO:0003824,GO:0005488,GO:0005515,GO:0005575,GO:0005622,GO:0005623,GO:0005737,GO:0005856,GO:0005871,GO:0005875,GO:0006605,GO:0006810,GO:0006886,GO:0006928,GO:0007017,GO:0007018,GO:0007154,GO:0007165,GO:0007275,GO:0007399,GO:0008104,GO:0008150,GO:0009987,GO:0010769,GO:0010975,GO:0015031,GO:0015630,GO:0015833,GO:0016462,GO:0016787,GO:0016817,GO:…	NA	ko:K17914	NA	NA	NA	NA	ko00000,ko04812	35CEM@314146,3AHYF@33154,3BEFY@33208,3CT9N@33213,3JE4E@40674,482YU@7711,49247@7742,4M8WK@9443,COG5059@1,KOG0241@2759	Z
TRINITY_DN101385_c0_g1_i1.p1	104	sp|Q8N4M1|CTL3_HUMAN	96117	3.07e-62	200	16	Choline_transpo|PF04515.12|11,Choline_transpo|PF04515.12|3.1e-05,Cyt_bd_oxida_I|PF01654.17|0.0068,PSII|PF00421.19|0.0098,DUF3671|PF12420.8|0.1,Spo7|PF03907.13|9.9e+02,Spo7|PF03907.13|0.13,DUF2207|PF09972.9|1.2,PRA1|PF03208.19|1.5,DUF4131|PF13567.6|0.38,DUF4131|PF13567.6|2.3e+02	GO:0003674,GO:0005215,GO:0005326,GO:0005575,GO:0005623,GO:0005886,GO:0006629,GO:0006644,GO:0006650,GO:0006656,GO:0006793,GO:0006796,GO:0006807,GO:0006810,GO:0006811,GO:0006812,GO:0006836,GO:0008150,GO:0008152,GO:0008324,GO:0008519,GO:0008610,GO:0008654,GO:0009058,GO:0009987,GO:0015075,GO:0015101,GO:0015220,GO:0015695,GO:0015696,GO:0015871,GO:0016020,GO:0019637,GO:0022857,GO:0034220,GO:0044237,GO:…	NA	ko:K15282	ko05231,map05231	NA	NA	NA	ko00000,ko00001,ko02000	35JAS@314146,39SQS@33154,3BIXT@33208,3CUXN@33213,3JCVV@40674,481I8@7711,4997K@7742,4M61J@9443,4N1KJ@9604,KOG1362@1,KOG1362@2759	I
TRINITY_DN10138_c0_g1_i1.p2	346	sp|Q14106|TOB2_HUMAN	98841	0	688	100	BTG|PF07742.12|2.3e-36,PAM2|PF07145.15|0.00025,PAM2|PF07145.15|3.6e+03,PAM2|PF07145.15|1.9e-05	GO:0000003,GO:0002682,GO:0002683,GO:0002761,GO:0002762,GO:0003674,GO:0003712,GO:0003714,GO:0005102,GO:0005488,GO:0005515,GO:0005575,GO:0005622,GO:0005623,GO:0005634,GO:0005737,GO:0005829,GO:0007276,GO:0007292,GO:0008134,GO:0008150,GO:0008285,GO:0009889,GO:0009890,GO:0009892,GO:0010468,GO:0010556,GO:0010558,GO:0010605,GO:0019219,GO:0019222,GO:0019953,GO:0022414,GO:0023052,GO:0030278,GO:0031323,GO:…	NA	ko:K14443	ko03018,map03018	NA	NA	NA	ko00000,ko00001,ko03019	35DXV@314146,39RN2@33154,3BA2U@33208,3CSD4@33213,3J42I@40674,480U2@7711,494PN@7742,4MDJ1@9443,KOG4006@1,KOG4006@2759	T
TRINITY_DN10138_c0_g1_i2.p4	106	NA	NA	NA	NA	NA	NA	NA	NA	NA	NA	NA	NA	NA	NA	NA	NA
TRINITY_DN10138_c0_g1_i3.p4	106	NA	NA	NA	NA	NA	NA	NA	NA	NA	NA	NA	NA	NA	NA	NA	NA
TRINITY_DN10139_c0_g1_i1.p1	1367	sp|Q5VU43|MYOME_HUMAN	92515	0	1798	43	SMYLE_N|PF18615.1|2e-179,SMYLE_N|PF18615.1|1.6e+02,SMYLE_N|PF18615.1|6.3e+03,SMYLE_N|PF18615.1|1.8e+04,SMYLE_N|PF18615.1|3e+03,SMYLE_N|PF18615.1|1.2e+03,zf-AD|PF07776.15|0.00056,zf-AD|PF07776.15|8.7e+03,Cnd1|PF12717.7|1e+03,Cnd1|PF12717.7|1.8e+03,Cnd1|PF12717.7|0.00064,DUF1717|PF05414.11|10,DUF1717|PF05414.11|1.5e+02	NA	NA	ko:K16549	NA	NA	NA	NA	ko00000,ko03036	2BXW1@1,2QPV2@2759,35K14@314146,38Q5R@33154,3BI0D@33208,3CX0I@33213,3JABH@40674,48C2C@7711,48V1J@7742,4MRYD@9443	S
TRINITY_DN10139_c0_g1_i2.p1	1119	sp|Q5VU43|MYOME_HUMAN	92916	0	1318	31	SMYLE_N|PF18615.1|1.4e-179,SMYLE_N|PF18615.1|1.3e+02,SMYLE_N|PF18615.1|9.1e+03,SMYLE_N|PF18615.1|1.8e+04,SMYLE_N|PF18615.1|1.8e+04,SMYLE_N|PF18615.1|2.2e+03,zf-AD|PF07776.15|0.00044,zf-AD|PF07776.15|6.4e+03,zf-AD|PF07776.15|1.1e+04,Cnd1|PF12717.7|8.2e+02,Cnd1|PF12717.7|1.3e+03,Cnd1|PF12717.7|0.0005	NA	NA	ko:K16549	NA	NA	NA	NA	ko00000,ko03036	2BXW1@1,2QPV2@2759,35K14@314146,38Q5R@33154,3BI0D@33208,3CX0I@33213,3JABH@40674,48C2C@7711,48V1J@7742,4MRYD@9443	S
TRINITY_DN10139_c0_g1_i3.p1	1022	sp|Q5VU43|MYOME_HUMAN	92934	0	1694	40	Cnn_1N|PF07989.11|2.2e-23,Cnn_1N|PF07989.11|5.9e+03,Cnn_1N|PF07989.11|2.5e+02,Cnn_1N|PF07989.11|1.8e+04,Cnn_1N|PF07989.11|2e+02,Cnn_1N|PF07989.11|1.1,Cnn_1N|PF07989.11|3.1e+03,Cnn_1N|PF07989.11|1.3e+03,Cnn_1N|PF07989.11|1.8e+04,Cnn_1N|PF07989.11|1.8e+04,Cnn_1N|PF07989.11|1.1e+03,Cnn_1N|PF07989.11|1.8e+04,Cnn_1N|PF07989.11|4.6e+02,ATG16|PF08614.11|9.2e+02,ATG16|PF08614.11|2.3e+03,ATG16|PF08614.11|…	NA	NA	ko:K16549	NA	NA	NA	NA	ko00000,ko03036	2BXW1@1,2QPV2@2759,35KCA@314146,361P2@314294,38Q5R@33154,3BI0D@33208,3CX0I@33213,3JABH@40674,48C2C@7711,48V1J@7742,4M7W3@9443	S
TRINITY_DN10139_c0_g1_i4.p1	1270	sp|Q5VU43|MYOME_HUMAN	92596	0	2177	51	Cnn_1N|PF07989.11|2.9e-23,Cnn_1N|PF07989.11|7.6e+03,Cnn_1N|PF07989.11|3.2e+02,Cnn_1N|PF07989.11|1.8e+04,Cnn_1N|PF07989.11|2.5e+02,Cnn_1N|PF07989.11|1.2,Cnn_1N|PF07989.11|4.1e+03,Cnn_1N|PF07989.11|1.2e+03,Cnn_1N|PF07989.11|1.2e+03,Cnn_1N|PF07989.11|1.8e+04,Cnn_1N|PF07989.11|1.8e+03,Cnn_1N|PF07989.11|1.5e+03,Cnn_1N|PF07989.11|1.8e+04,Cnn_1N|PF07989.11|5.9e+02,Cnn_1N|PF07989.11|47,Cnn_1N|PF07989.11|…	NA	NA	ko:K16549	NA	NA	NA	NA	ko00000,ko03036	2BXW1@1,2QPV2@2759,35KCA@314146,361P2@314294,38Q5R@33154,3BI0D@33208,3CX0I@33213,3JABH@40674,48C2C@7711,48V1J@7742,4M7W3@9443	S
TRINITY_DN10139_c0_g3_i1.p1	111	sp|Q5VU43|MYOME_HUMAN	92727	6.35e-63	207	5	TadF|PF16964.5|0.063	NA	NA	ko:K16549	NA	NA	NA	NA	ko00000,ko03036	2BXW1@1,2QPV2@2759,35K14@314146,38Q5R@33154,3BI0D@33208,3CX0I@33213,3JABH@40674,48C2C@7711,48V1J@7742,4MRYD@9443	S
TRINITY_DN1013_c0_g1_i1.p1	256	sp|P46926|GNPI1_HUMAN	99194	0	515	86	Glucosamine_iso|PF01182.20|1.3e-15	GO:0000003,GO:0003674,GO:0003824,GO:0004342,GO:0005575,GO:0005622,GO:0005623,GO:0005737,GO:0005829,GO:0005975,GO:0005996,GO:0006000,GO:0006002,GO:0006040,GO:0006041,GO:0006043,GO:0006091,GO:0006793,GO:0006796,GO:0007338,GO:0007340,GO:0008150,GO:0008152,GO:0009056,GO:0009058,GO:0009566,GO:0009987,GO:0016051,GO:0016787,GO:0016853,GO:0016860,GO:0016861,GO:0019239,GO:0019318,GO:0019319,GO:0019637,GO:…	3.5.99.6	ko:K02564	ko00520,ko01100,map00520,map01100	NA	R00765	RC00163	ko00000,ko00001,ko01000	35JHS@314146,360SJ@314294,38G53@33154,3BAK1@33208,3CXAB@33213,3J9R3@40674,480AM@7711,490Y0@7742,4MH1K@9443,COG0363@1,KOG3148@2759	G
TRINITY_DN1013_c0_g1_i3.p1	308	sp|P46926|GNPI1_HUMAN	98962	0	598	100	Glucosamine_iso|PF01182.20|1e-17	GO:0000003,GO:0003674,GO:0003824,GO:0004342,GO:0005575,GO:0005622,GO:0005623,GO:0005737,GO:0005829,GO:0005975,GO:0005996,GO:0006000,GO:0006002,GO:0006040,GO:0006041,GO:0006043,GO:0006091,GO:0006793,GO:0006796,GO:0007338,GO:0007340,GO:0008150,GO:0008152,GO:0009056,GO:0009058,GO:0009566,GO:0009987,GO:0016051,GO:0016787,GO:0016853,GO:0016860,GO:0016861,GO:0019239,GO:0019318,GO:0019319,GO:0019637,GO:…	3.5.99.6	ko:K02564	ko00520,ko01100,map00520,map01100	NA	R00765	RC00163	ko00000,ko00001,ko01000	35JHS@314146,360SJ@314294,38G53@33154,3BAK1@33208,3CXAB@33213,3J9R3@40674,480AM@7711,490Y0@7742,4MH1K@9443,COG0363@1,KOG3148@2759	G
TRINITY_DN1013_c0_g1_i4.p1	330	sp|P46926|GNPI1_HUMAN	98833	0	536	89	Glucosamine_iso|PF01182.20|1.3e-17	GO:0000003,GO:0003674,GO:0003824,GO:0004342,GO:0005575,GO:0005622,GO:0005623,GO:0005737,GO:0005829,GO:0005975,GO:0005996,GO:0006000,GO:0006002,GO:0006040,GO:0006041,GO:0006043,GO:0006091,GO:0006793,GO:0006796,GO:0007338,GO:0007340,GO:0008150,GO:0008152,GO:0009056,GO:0009058,GO:0009566,GO:0009987,GO:0016051,GO:0016787,GO:0016853,GO:0016860,GO:0016861,GO:0019239,GO:0019318,GO:0019319,GO:0019637,GO:…	3.5.99.6	ko:K02564	ko00520,ko01100,map00520,map01100	NA	R00765	RC00163	ko00000,ko00001,ko01000	35JHS@314146,360SJ@314294,38G53@33154,3BAK1@33208,3CXAB@33213,3J9R3@40674,480AM@7711,490Y0@7742,4MH1K@9443,COG0363@1,KOG3148@2759	G
TRINITY_DN1013_c0_g1_i5.p1	189	sp|P46926|GNPI1_HUMAN	83432	7.45e-100	290	58	Glucosamine_iso|PF01182.20|1.3e-07	GO:0000003,GO:0003674,GO:0003824,GO:0004342,GO:0005575,GO:0005622,GO:0005623,GO:0005737,GO:0005829,GO:0005975,GO:0005996,GO:0006000,GO:0006002,GO:0006040,GO:0006041,GO:0006043,GO:0006091,GO:0006793,GO:0006796,GO:0007338,GO:0007340,GO:0008150,GO:0008152,GO:0009056,GO:0009058,GO:0009566,GO:0009987,GO:0016051,GO:0016787,GO:0016853,GO:0016860,GO:0016861,GO:0019239,GO:0019318,GO:0019319,GO:0019637,GO:…	3.5.99.6	ko:K02564	ko00520,ko01100,map00520,map01100	NA	R00765	RC00163	ko00000,ko00001,ko01000	35JHS@314146,360SJ@314294,38G53@33154,3BAK1@33208,3CXAB@33213,3J9R3@40674,480AM@7711,490Y0@7742,4MH1K@9443,COG0363@1,KOG3148@2759	G
TRINITY_DN10141_c0_g1_i1.p1	608	sp|P57772|SELB_HUMAN	95.47	0	1149	100	GTP_EFTU|PF00009.27|5.2e-25,GTP_EFTU_D2|PF03144.25|1.8e-05,MMR_HSR1|PF01926.23|0.00011,cobW|PF02492.19|1.2e+03,cobW|PF02492.19|0.00066,SRPRB|PF09439.10|12,SRPRB|PF09439.10|0.2,FliS_cochap|PF16522.5|0.027,FliS_cochap|PF16522.5|1.5e+04,Gtr1_RagA|PF04670.12|0.037,RIBIOP_C|PF04950.12|2.6e+03,RIBIOP_C|PF04950.12|0.17,PduV-EutP|PF10662.9|11,PduV-EutP|PF10662.9|17,PduV-EutP|PF10662.9|2.9e+03	NA	NA	ko:K03833	NA	NA	NA	NA	ko00000,ko03012	35GDQ@314146,38E0Q@33154,3BEH3@33208,3CWP0@33213,3J7B5@40674,483ZJ@7711,48ZD0@7742,4MAQV@9443,COG3276@1,KOG0461@2759	J
TRINITY_DN10141_c0_g1_i2.p1	389	sp|P57772|SELB_HUMAN	90845	2.19e-179	512	48	GTP_EFTU|PF00009.27|2.2e-25,MMR_HSR1|PF01926.23|4.6e-05,MMR_HSR1|PF01926.23|7.4e+03,cobW|PF02492.19|6.9e+02,cobW|PF02492.19|0.00034,SRPRB|PF09439.10|6.6,SRPRB|PF09439.10|0.099,FliS_cochap|PF16522.5|0.015,FliS_cochap|PF16522.5|1.1e+04,Gtr1_RagA|PF04670.12|0.017,PduV-EutP|PF10662.9|6.4,PduV-EutP|PF10662.9|8.8,RIBIOP_C|PF04950.12|0.084,GTP_EFTU_D2|PF03144.25|0.095,RsgA_GTPase|PF03193.16|0.27,AAA_16|…	NA	NA	ko:K03833	NA	NA	NA	NA	ko00000,ko03012	35GDQ@314146,38E0Q@33154,3BEH3@33208,3CWP0@33213,3J7B5@40674,483ZJ@7711,48ZD0@7742,4MAQV@9443,COG3276@1,KOG0461@2759	J
TRINITY_DN10142_c0_g1_i2.p1	326	sp|Q9P035|HACD3_HUMAN	84765	0	629	100	PTPLA|PF04387.14|1.8e-44,CS|PF04969.16|0.0047	GO:0000038,GO:0000165,GO:0000187,GO:0001932,GO:0001934,GO:0003674,GO:0003824,GO:0005096,GO:0005488,GO:0005515,GO:0005575,GO:0005622,GO:0005623,GO:0005634,GO:0005635,GO:0005737,GO:0005739,GO:0005783,GO:0005789,GO:0005829,GO:0006082,GO:0006464,GO:0006468,GO:0006629,GO:0006631,GO:0006633,GO:0006643,GO:0006665,GO:0006793,GO:0006796,GO:0006807,GO:0006950,GO:0007154,GO:0007165,GO:0007249,GO:0007254,GO:…	4.2.1.134	ko:K10703	ko00062,ko01040,ko01110,ko01212,map00062,map01040,map01110,map01212	M00415	R07760,R10827	RC00770,RC01095	ko00000,ko00001,ko00002,ko01000,ko01004	35KX4@314146,39RP3@33154,3BFGF@33208,3CTQ1@33213,3J5PB@40674,480C2@7711,495E4@7742,4MIU8@9443,COG5198@1,KOG3187@2759	I
TRINITY_DN10142_c0_g1_i4.p1	295	sp|Q9P035|HACD3_HUMAN	94198	0	587	81	PTPLA|PF04387.14|4.5e-30,CS|PF04969.16|0.0039	GO:0000038,GO:0000165,GO:0000187,GO:0001932,GO:0001934,GO:0003674,GO:0003824,GO:0005096,GO:0005488,GO:0005515,GO:0005575,GO:0005622,GO:0005623,GO:0005634,GO:0005635,GO:0005737,GO:0005739,GO:0005783,GO:0005789,GO:0005829,GO:0006082,GO:0006464,GO:0006468,GO:0006629,GO:0006631,GO:0006633,GO:0006643,GO:0006665,GO:0006793,GO:0006796,GO:0006807,GO:0006950,GO:0007154,GO:0007165,GO:0007249,GO:0007254,GO:…	4.2.1.134	ko:K10703	ko00062,ko01040,ko01110,ko01212,map00062,map01040,map01110,map01212	M00415	R07760,R10827	RC00770,RC01095	ko00000,ko00001,ko00002,ko01000,ko01004	35KX4@314146,39RP3@33154,3BFGF@33208,3CTQ1@33213,3J5PB@40674,480C2@7711,495E4@7742,4MIU8@9443,COG5198@1,KOG3187@2759	I
TRINITY_DN10142_c0_g1_i5.p1	363	sp|Q9P035|HACD3_HUMAN	95014	0	722	100	PTPLA|PF04387.14|2.3e-44,CS|PF04969.16|0.0057	GO:0000038,GO:0000165,GO:0000187,GO:0001932,GO:0001934,GO:0003674,GO:0003824,GO:0005096,GO:0005488,GO:0005515,GO:0005575,GO:0005622,GO:0005623,GO:0005634,GO:0005635,GO:0005737,GO:0005739,GO:0005783,GO:0005789,GO:0005829,GO:0006082,GO:0006464,GO:0006468,GO:0006629,GO:0006631,GO:0006633,GO:0006643,GO:0006665,GO:0006793,GO:0006796,GO:0006807,GO:0006950,GO:0007154,GO:0007165,GO:0007249,GO:0007254,GO:…	4.2.1.134	ko:K10703	ko00062,ko01040,ko01110,ko01212,map00062,map01040,map01110,map01212	M00415	R07760,R10827	RC00770,RC01095	ko00000,ko00001,ko00002,ko01000,ko01004	35KX4@314146,39RP3@33154,3BFGF@33208,3CTQ1@33213,3J5PB@40674,480C2@7711,495E4@7742,4MIU8@9443,COG5198@1,KOG3187@2759	I
TRINITY_DN10143_c0_g1_i12.p1	327	sp|Q6P1J6|PLB1_HUMAN	92722	0	616	22	Lipase_GDSL|PF00657.22|1.1e-17,Lipase_GDSL_2|PF13472.6|8e-05	GO:0001523,GO:0003674,GO:0003824,GO:0004620,GO:0004622,GO:0004623,GO:0005575,GO:0005623,GO:0005886,GO:0005903,GO:0006066,GO:0006629,GO:0006644,GO:0006650,GO:0006720,GO:0006721,GO:0006793,GO:0006796,GO:0006807,GO:0008150,GO:0008152,GO:0009987,GO:0010817,GO:0016020,GO:0016101,GO:0016298,GO:0016787,GO:0016788,GO:0019637,GO:0031253,GO:0031526,GO:0034308,GO:0034754,GO:0036151,GO:0042445,GO:0042572,GO:…	3.1.1.4,3.1.1.5	ko:K14621	ko00564,ko00565,ko00590,ko00591,ko00592,ko01100,ko01110,ko04977,map00564,map00565,map00590,map00591,map00592,map01100,map01110,map04977	NA	R01315,R01317,R02053,R02746,R02747,R03416,R03417,R07064,R07379,R07387,R07859	RC00020,RC00037,RC00041,RC00094	ko00000,ko00001,ko01000,ko04131	35KYH@314146,39S44@33154,3BG0H@33208,3CRAV@33213,3J3CX@40674,48118@7711,48W0R@7742,4MECU@9443,KOG3670@1,KOG3670@2759	I
TRINITY_DN10143_c0_g1_i14.p1	1018	sp|Q6P1J6|PLB1_HUMAN	92527	0	1972	70	Lipase_GDSL|PF00657.22|6.3e-21,Lipase_GDSL|PF00657.22|2.7e-23,Lipase_GDSL|PF00657.22|4e-22,Lipase_GDSL_2|PF13472.6|0.0022,Lipase_GDSL_2|PF13472.6|2.9e-07,Lipase_GDSL_2|PF13472.6|2.6e-05,RecR|PF02132.15|11,RecR|PF02132.15|2e+02,RecR|PF02132.15|1e+02,PLDc|PF00614.22|46,PLDc|PF00614.22|1.1e+03,PLDc|PF00614.22|1.3e+02	GO:0001523,GO:0003674,GO:0003824,GO:0004620,GO:0004622,GO:0004623,GO:0005575,GO:0005623,GO:0005886,GO:0005903,GO:0006066,GO:0006629,GO:0006644,GO:0006650,GO:0006720,GO:0006721,GO:0006793,GO:0006796,GO:0006807,GO:0008150,GO:0008152,GO:0009987,GO:0010817,GO:0016020,GO:0016101,GO:0016298,GO:0016787,GO:0016788,GO:0019637,GO:0031253,GO:0031526,GO:0034308,GO:0034754,GO:0036151,GO:0042445,GO:0042572,GO:…	3.1.1.4,3.1.1.5	ko:K14621	ko00564,ko00565,ko00590,ko00591,ko00592,ko01100,ko01110,ko04977,map00564,map00565,map00590,map00591,map00592,map01100,map01110,map04977	NA	R01315,R01317,R02053,R02746,R02747,R03416,R03417,R07064,R07379,R07387,R07859	RC00020,RC00037,RC00041,RC00094	ko00000,ko00001,ko01000,ko04131	35KYH@314146,39S44@33154,3BG0H@33208,3CRAV@33213,3J3CX@40674,48118@7711,48W0R@7742,4MECU@9443,KOG3670@1,KOG3670@2759	I
TRINITY_DN10143_c0_g1_i15.p1	288	sp|Q6P1J6|PLB1_HUMAN	94845	4.12e-122	381	13	Lipase_GDSL|PF00657.22|4.9e-16,Lipase_GDSL_2|PF13472.6|0.00042	GO:0001523,GO:0003674,GO:0003824,GO:0004620,GO:0004622,GO:0004623,GO:0005575,GO:0005623,GO:0005886,GO:0005903,GO:0006066,GO:0006629,GO:0006644,GO:0006650,GO:0006720,GO:0006721,GO:0006793,GO:0006796,GO:0006807,GO:0008150,GO:0008152,GO:0009987,GO:0010817,GO:0016020,GO:0016101,GO:0016298,GO:0016787,GO:0016788,GO:0019637,GO:0031253,GO:0031526,GO:0034308,GO:0034754,GO:0036151,GO:0042445,GO:0042572,GO:…	3.1.1.4,3.1.1.5	ko:K14621	ko00564,ko00565,ko00590,ko00591,ko00592,ko01100,ko01110,ko04977,map00564,map00565,map00590,map00591,map00592,map01100,map01110,map04977	NA	R01315,R01317,R02053,R02746,R02747,R03416,R03417,R07064,R07379,R07387,R07859	RC00020,RC00037,RC00041,RC00094	ko00000,ko00001,ko01000,ko04131	35KYH@314146,39S44@33154,3BG0H@33208,3CRAV@33213,3J3CX@40674,48118@7711,48W0R@7742,4MECU@9443,KOG3670@1,KOG3670@2759	I
TRINITY_DN10143_c0_g1_i2.p1	148	sp|Q6P1J6|PLB1_HUMAN	93151	6.43e-92	291	10	NRDE-2|PF08424.10|0.12,Lipase_GDSL|PF00657.22|0.18	GO:0001523,GO:0003674,GO:0003824,GO:0004620,GO:0004622,GO:0004623,GO:0005575,GO:0005623,GO:0005886,GO:0005903,GO:0006066,GO:0006629,GO:0006644,GO:0006650,GO:0006720,GO:0006721,GO:0006793,GO:0006796,GO:0006807,GO:0008150,GO:0008152,GO:0009987,GO:0010817,GO:0016020,GO:0016101,GO:0016298,GO:0016787,GO:0016788,GO:0019637,GO:0031253,GO:0031526,GO:0034308,GO:0034754,GO:0036151,GO:0042445,GO:0042572,GO:…	3.1.1.4,3.1.1.5	ko:K14621	ko00564,ko00565,ko00590,ko00591,ko00592,ko01100,ko01110,ko04977,map00564,map00565,map00590,map00591,map00592,map01100,map01110,map04977	NA	R01315,R01317,R02053,R02746,R02747,R03416,R03417,R07064,R07379,R07387,R07859	RC00020,RC00037,RC00041,RC00094	ko00000,ko00001,ko01000,ko04131	35KYH@314146,39S44@33154,3BG0H@33208,3CRAV@33213,3J3CX@40674,48118@7711,48W0R@7742,4MECU@9443,KOG3670@1,KOG3670@2759	I
TRINITY_DN10143_c0_g1_i4.p1	544	sp|Q6P1J6|PLB1_HUMAN	90943	0	1039	37	Lipase_GDSL|PF00657.22|1.1,Lipase_GDSL|PF00657.22|6.9e-24,Lipase_GDSL|PF00657.22|3.5e+03,Lipase_GDSL_2|PF13472.6|8.3e-08,Lipase_GDSL_2|PF13472.6|9.8e+03,IL17R_fnIII_D2|PF16578.5|42,IL17R_fnIII_D2|PF16578.5|5.4e+02,IL17R_fnIII_D2|PF16578.5|1.3e+02	GO:0001523,GO:0003674,GO:0003824,GO:0004620,GO:0004622,GO:0004623,GO:0005575,GO:0005623,GO:0005886,GO:0005903,GO:0006066,GO:0006629,GO:0006644,GO:0006650,GO:0006720,GO:0006721,GO:0006793,GO:0006796,GO:0006807,GO:0008150,GO:0008152,GO:0009987,GO:0010817,GO:0016020,GO:0016101,GO:0016298,GO:0016787,GO:0016788,GO:0019637,GO:0031253,GO:0031526,GO:0034308,GO:0034754,GO:0036151,GO:0042445,GO:0042572,GO:…	3.1.1.4,3.1.1.5	ko:K14621	ko00564,ko00565,ko00590,ko00591,ko00592,ko01100,ko01110,ko04977,map00564,map00565,map00590,map00591,map00592,map01100,map01110,map04977	NA	R01315,R01317,R02053,R02746,R02747,R03416,R03417,R07064,R07379,R07387,R07859	RC00020,RC00037,RC00041,RC00094	ko00000,ko00001,ko01000,ko04131	35KYH@314146,39S44@33154,3BG0H@33208,3CRAV@33213,3J3CX@40674,48118@7711,48W0R@7742,4MECU@9443,KOG3670@1,KOG3670@2759	I
TRINITY_DN10143_c0_g1_i5.p1	440	sp|Q6P1J6|PLB1_HUMAN	93239	0	692	24	Lipase_GDSL|PF00657.22|1.7e-19,Lipase_GDSL_2|PF13472.6|0.00016	GO:0001523,GO:0003674,GO:0003824,GO:0004620,GO:0004622,GO:0004623,GO:0005575,GO:0005623,GO:0005886,GO:0005903,GO:0006066,GO:0006629,GO:0006644,GO:0006650,GO:0006720,GO:0006721,GO:0006793,GO:0006796,GO:0006807,GO:0008150,GO:0008152,GO:0009987,GO:0010817,GO:0016020,GO:0016101,GO:0016298,GO:0016787,GO:0016788,GO:0019637,GO:0031253,GO:0031526,GO:0034308,GO:0034754,GO:0036151,GO:0042445,GO:0042572,GO:…	3.1.1.4,3.1.1.5	ko:K14621	ko00564,ko00565,ko00590,ko00591,ko00592,ko01100,ko01110,ko04977,map00564,map00565,map00590,map00591,map00592,map01100,map01110,map04977	NA	R01315,R01317,R02053,R02746,R02747,R03416,R03417,R07064,R07379,R07387,R07859	RC00020,RC00037,RC00041,RC00094	ko00000,ko00001,ko01000,ko04131	35KYH@314146,39S44@33154,3BG0H@33208,3CRAV@33213,3J3CX@40674,48118@7711,48W0R@7742,4MECU@9443,KOG3670@1,KOG3670@2759	I
TRINITY_DN10143_c0_g1_i7.p1	345	sp|Q6P1J6|PLB1_HUMAN	90	0	613	22	Lipase_GDSL|PF00657.22|8.9e-18,Lipase_GDSL|PF00657.22|2.1e+03,Lipase_GDSL_2|PF13472.6|7.6e-06,Lipase_GDSL_2|PF13472.6|5.3e+03	GO:0001523,GO:0003674,GO:0003824,GO:0004620,GO:0004622,GO:0004623,GO:0005575,GO:0005623,GO:0005886,GO:0005903,GO:0006066,GO:0006629,GO:0006644,GO:0006650,GO:0006720,GO:0006721,GO:0006793,GO:0006796,GO:0006807,GO:0008150,GO:0008152,GO:0009987,GO:0010817,GO:0016020,GO:0016101,GO:0016298,GO:0016787,GO:0016788,GO:0019637,GO:0031253,GO:0031526,GO:0034308,GO:0034754,GO:0036151,GO:0042445,GO:0042572,GO:…	3.1.1.4,3.1.1.5	ko:K14621	ko00564,ko00565,ko00590,ko00591,ko00592,ko01100,ko01110,ko04977,map00564,map00565,map00590,map00591,map00592,map01100,map01110,map04977	NA	R01315,R01317,R02053,R02746,R02747,R03416,R03417,R07064,R07379,R07387,R07859	RC00020,RC00037,RC00041,RC00094	ko00000,ko00001,ko01000,ko04131	35KYH@314146,39S44@33154,3BG0H@33208,3CRAV@33213,3J3CX@40674,48118@7711,48W0R@7742,4MECU@9443,KOG3670@1,KOG3670@2759	I
TRINITY_DN10143_c0_g1_i8.p1	670	sp|Q6P1J6|PLB1_HUMAN	91604	0	1284	46	Lipase_GDSL|PF00657.22|2.9e-21,Lipase_GDSL|PF00657.22|1.1e-23,Lipase_GDSL|PF00657.22|5.4e+03,Lipase_GDSL_2|PF13472.6|0.0011,Lipase_GDSL_2|PF13472.6|1.4e-07,Lipase_GDSL_2|PF13472.6|1.4e+04,RecR|PF02132.15|7.3,RecR|PF02132.15|1.5e+04,RecR|PF02132.15|1.3e+02	GO:0001523,GO:0003674,GO:0003824,GO:0004620,GO:0004622,GO:0004623,GO:0005575,GO:0005623,GO:0005886,GO:0005903,GO:0006066,GO:0006629,GO:0006644,GO:0006650,GO:0006720,GO:0006721,GO:0006793,GO:0006796,GO:0006807,GO:0008150,GO:0008152,GO:0009987,GO:0010817,GO:0016020,GO:0016101,GO:0016298,GO:0016787,GO:0016788,GO:0019637,GO:0031253,GO:0031526,GO:0034308,GO:0034754,GO:0036151,GO:0042445,GO:0042572,GO:…	3.1.1.4,3.1.1.5	ko:K14621	ko00564,ko00565,ko00590,ko00591,ko00592,ko01100,ko01110,ko04977,map00564,map00565,map00590,map00591,map00592,map01100,map01110,map04977	NA	R01315,R01317,R02053,R02746,R02747,R03416,R03417,R07064,R07379,R07387,R07859	RC00020,RC00037,RC00041,RC00094	ko00000,ko00001,ko01000,ko04131	35KYH@314146,39S44@33154,3BG0H@33208,3CRAV@33213,3J3CX@40674,48118@7711,48W0R@7742,4MECU@9443,KOG3670@1,KOG3670@2759	I
TRINITY_DN10144_c0_g1_i1.p2	111	sp|Q96K37|S35E1_HUMAN	95455	1.9e-74	226	27	TPT|PF03151.16|2.5e-08,UAA|PF08449.11|0.14	GO:0005575,GO:0005622,GO:0005623,GO:0005737,GO:0005794,GO:0012505,GO:0043226,GO:0043227,GO:0043229,GO:0043231,GO:0044424,GO:0044444,GO:0044464	NA	ko:K15283	NA	NA	NA	NA	ko00000,ko02000	35HBS@314146,38CDQ@33154,3BBR4@33208,3CSWF@33213,3J549@40674,483IT@7711,492KV@7742,4MEE2@9443,KOG1441@1,KOG1441@2759	EG
TRINITY_DN10144_c0_g1_i2.p1	402	sp|Q96K37|S35E1_HUMAN	97.5	0	795	98	TPT|PF03151.16|1.1e-92,EamA|PF00892.20|0.00013,EamA|PF00892.20|8.6e-08,UAA|PF08449.11|4.7e-05,TMEM234|PF10639.9|0.46,TMEM234|PF10639.9|4.4	GO:0005575,GO:0005622,GO:0005623,GO:0005737,GO:0005794,GO:0012505,GO:0043226,GO:0043227,GO:0043229,GO:0043231,GO:0044424,GO:0044444,GO:0044464	NA	ko:K15283	NA	NA	NA	NA	ko00000,ko02000	35HBS@314146,38CDQ@33154,3BBR4@33208,3CSWF@33213,3J549@40674,483IT@7711,492KV@7742,4MEE2@9443,KOG1441@1,KOG1441@2759	EG
TRINITY_DN101457_c0_g1_i1.p1	104	NA	NA	NA	NA	NA	NA	NA	NA	NA	NA	NA	NA	NA	NA	NA	NA
TRINITY_DN10145_c0_g2_i1.p1	110	NA	NA	NA	NA	NA	NA	NA	NA	NA	NA	NA	NA	NA	NA	NA	NA
TRINITY_DN101460_c0_g1_i1.p2	104	NA	NA	NA	NA	NA	YqfQ|PF14181.6|0.18	NA	NA	NA	NA	NA	NA	NA	NA	NA	NA
TRINITY_DN101461_c0_g1_i1.p1	113	sp|Q96MW7|TIGD1_HUMAN	55435	3.02e-28	107	16	DDE_1|PF03184.19|1.9e-05	NA	NA	NA	NA	NA	NA	NA	NA	39T7X@33154,3BMIS@33208,3D0N8@33213,3JDPV@40674,487P6@7711,4907D@7742,4JAWA@91561,KOG3105@1,KOG3105@2759	BD
TRINITY_DN101469_c0_g1_i1.p1	148	sp|Q71SP5|CNR1_MACMU	100	3.72e-104	306	31	7tm_1|PF00001.21|8.4e-14,7TM_GPCR_Srsx|PF10320.9|3.7e-05,7tm_4|PF13853.6|0.00025,7TM_GPCR_Srv|PF10323.9|0.0018,Sre|PF03125.18|0.0025,7TM_GPCR_Srw|PF10324.9|0.0078,YlaC|PF10777.9|0.017,HlyIII|PF03006.20|0.076	GO:0000003,GO:0002237,GO:0002673,GO:0002675,GO:0002682,GO:0002683,GO:0002684,GO:0002694,GO:0002695,GO:0002791,GO:0002861,GO:0002863,GO:0002864,GO:0002866,GO:0003008,GO:0003013,GO:0003674,GO:0004888,GO:0004930,GO:0004949,GO:0005488,GO:0005575,GO:0005622,GO:0005623,GO:0005737,GO:0005739,GO:0005886,GO:0005887,GO:0007154,GO:0007165,GO:0007186,GO:0007187,GO:0007188,GO:0007267,GO:0007275,GO:0007276,GO:…	NA	ko:K04277	ko04015,ko04080,ko04714,ko04723,map04015,map04080,map04714,map04723	NA	NA	NA	ko00000,ko00001,ko04030	38DA4@33154,3BG5N@33208,3CSKV@33213,3JAP4@40674,48395@7711,48ZWI@7742,4J4X0@91561,KOG3656@1,KOG3656@2759	T
TRINITY_DN10146_c0_g1_i2.p1	259	sp|Q14353|GAMT_HUMAN	96186	3.9e-176	483	100	Methyltransf_25|PF13649.6|0.0037	GO:0000003,GO:0003008,GO:0003012,GO:0003674,GO:0003824,GO:0005488,GO:0005515,GO:0005575,GO:0005622,GO:0005623,GO:0005634,GO:0005737,GO:0005829,GO:0006082,GO:0006139,GO:0006520,GO:0006575,GO:0006600,GO:0006601,GO:0006725,GO:0006732,GO:0006790,GO:0006807,GO:0006936,GO:0007275,GO:0007276,GO:0007283,GO:0008150,GO:0008152,GO:0008168,GO:0008652,GO:0008757,GO:0009058,GO:0009116,GO:0009119,GO:0009653,GO:…	2.1.1.2	ko:K00542	ko00260,ko00330,ko01100,map00260,map00330,map01100	M00047	R01883	RC00003,RC00614	ko00000,ko00001,ko00002,ko01000	35IU9@314146,3604G@314294,39X0W@33154,3BAFI@33208,3D0TJ@33213,3JFU2@40674,48643@7711,48XP4@7742,4MJZ1@9443,KOG1709@1,KOG1709@2759	E
TRINITY_DN101473_c0_g1_i1.p1	101	NA	NA	NA	NA	NA	XRN_N|PF03159.18|0.12	NA	NA	NA	NA	NA	NA	NA	NA	NA	NA
TRINITY_DN10147_c0_g1_i2.p1	346	sp|Q6DD88|ATLA3_HUMAN	98261	0	713	64	GBP|PF02263.19|2.8e-34,GBP|PF02263.19|5e+03,GBP_C|PF02841.14|1.7e-07,Tiam_CC_Ex|PF18385.1|0.032,Tiam_CC_Ex|PF18385.1|3.5e+03,Septin|PF00735.18|0.076	GO:0003674,GO:0003824,GO:0003924,GO:0005488,GO:0005515,GO:0005575,GO:0005622,GO:0005623,GO:0005737,GO:0005783,GO:0005789,GO:0006996,GO:0007029,GO:0007030,GO:0008150,GO:0009987,GO:0010256,GO:0010638,GO:0012505,GO:0016020,GO:0016021,GO:0016043,GO:0016462,GO:0016787,GO:0016817,GO:0016818,GO:0017111,GO:0022607,GO:0031224,GO:0031984,GO:0033043,GO:0042175,GO:0042802,GO:0043226,GO:0043227,GO:0043229,GO:…	NA	ko:K17339	NA	NA	NA	NA	ko00000,ko01000	35JYG@314146,38BBH@33154,3BBBI@33208,3CSE2@33213,3J5BF@40674,480FC@7711,496M6@7742,KOG2037@1,KOG2037@2759	S
TRINITY_DN10147_c0_g1_i3.p1	328	sp|Q6DD88|ATLA3_HUMAN	97833	0	663	60	GBP|PF02263.19|2.5e-34,GBP|PF02263.19|4.3e+03,GBP_C|PF02841.14|1.5e-07,Tiam_CC_Ex|PF18385.1|0.03,Tiam_CC_Ex|PF18385.1|3.2e+03,Septin|PF00735.18|0.068	GO:0003674,GO:0003824,GO:0003924,GO:0005488,GO:0005515,GO:0005575,GO:0005622,GO:0005623,GO:0005737,GO:0005783,GO:0005789,GO:0006996,GO:0007029,GO:0007030,GO:0008150,GO:0009987,GO:0010256,GO:0010638,GO:0012505,GO:0016020,GO:0016021,GO:0016043,GO:0016462,GO:0016787,GO:0016817,GO:0016818,GO:0017111,GO:0022607,GO:0031224,GO:0031984,GO:0033043,GO:0042175,GO:0042802,GO:0043226,GO:0043227,GO:0043229,GO:…	NA	ko:K17339	NA	NA	NA	NA	ko00000,ko01000	35JYG@314146,38BBH@33154,3BBBI@33208,3CSE2@33213,3J5BF@40674,480FC@7711,496M6@7742,KOG2037@1,KOG2037@2759	S
TRINITY_DN10147_c0_g1_i4.p1	542	sp|Q6DD88|ATLA3_HUMAN	97782	0	1101	100	GBP|PF02263.19|2e-96,GBP_C|PF02841.14|3.9e-07,Tiam_CC_Ex|PF18385.1|1.2e+04,Tiam_CC_Ex|PF18385.1|0.059,Tiam_CC_Ex|PF18385.1|7.2e+03,Septin|PF00735.18|4.3e+03,Septin|PF00735.18|0.18	GO:0003674,GO:0003824,GO:0003924,GO:0005488,GO:0005515,GO:0005575,GO:0005622,GO:0005623,GO:0005737,GO:0005783,GO:0005789,GO:0006996,GO:0007029,GO:0007030,GO:0008150,GO:0009987,GO:0010256,GO:0010638,GO:0012505,GO:0016020,GO:0016021,GO:0016043,GO:0016462,GO:0016787,GO:0016817,GO:0016818,GO:0017111,GO:0022607,GO:0031224,GO:0031984,GO:0033043,GO:0042175,GO:0042802,GO:0043226,GO:0043227,GO:0043229,GO:…	NA	ko:K17339	NA	NA	NA	NA	ko00000,ko01000	35JYG@314146,38BBH@33154,3BBBI@33208,3CSE2@33213,3J5BF@40674,480FC@7711,496M6@7742,4MEZY@9443,KOG2037@1,KOG2037@2759	S
TRINITY_DN10147_c0_g1_i5.p1	212	sp|Q6DD88|ATLA3_HUMAN	96277	1.04e-127	371	35	GBP|PF02263.19|1.7e-53,HTH_22|PF13309.6|0.29	GO:0003674,GO:0003824,GO:0003924,GO:0005488,GO:0005515,GO:0005575,GO:0005622,GO:0005623,GO:0005737,GO:0005783,GO:0005789,GO:0006996,GO:0007029,GO:0007030,GO:0008150,GO:0009987,GO:0010256,GO:0010638,GO:0012505,GO:0016020,GO:0016021,GO:0016043,GO:0016462,GO:0016787,GO:0016817,GO:0016818,GO:0017111,GO:0022607,GO:0031224,GO:0031984,GO:0033043,GO:0042175,GO:0042802,GO:0043226,GO:0043227,GO:0043229,GO:…	NA	ko:K17339	NA	NA	NA	NA	ko00000,ko01000	35JYG@314146,38BBH@33154,3BBBI@33208,3CSE2@33213,3J5BF@40674,480FC@7711,496M6@7742,4MEZY@9443,4MS8E@9604,KOG2037@1,KOG2037@2759	S
TRINITY_DN10148_c0_g1_i1.p1	215	sp|O75356|ENTP5_HUMAN	91133	8.22e-132	378	47	GDA1_CD39|PF01150.17|1.2e-12	GO:0003674,GO:0003824,GO:0004382,GO:0005575,GO:0005576,GO:0005622,GO:0005623,GO:0005737,GO:0005783,GO:0006109,GO:0006110,GO:0006139,GO:0006140,GO:0006163,GO:0006457,GO:0006458,GO:0006464,GO:0006486,GO:0006487,GO:0006725,GO:0006753,GO:0006793,GO:0006796,GO:0006807,GO:0008150,GO:0008152,GO:0008283,GO:0009056,GO:0009058,GO:0009059,GO:0009100,GO:0009101,GO:0009117,GO:0009123,GO:0009126,GO:0009141,GO:…	3.6.1.6	ko:K01511	ko00230,ko00240,map00230,map00240	NA	R00155,R00328,R00961	RC00002	ko00000,ko00001,ko01000	35NP2@314146,38C6F@33154,3BHAS@33208,3CWFD@33213,3J8YU@40674,48286@7711,48Y6Y@7742,4MI4C@9443,COG5371@1,KOG1385@2759	G
TRINITY_DN10148_c0_g1_i11.p1	411	sp|O75356|ENTP5_HUMAN	94924	0	776	92	GDA1_CD39|PF01150.17|2.9e-70	GO:0003674,GO:0003824,GO:0004382,GO:0005575,GO:0005576,GO:0005622,GO:0005623,GO:0005737,GO:0005783,GO:0006109,GO:0006110,GO:0006139,GO:0006140,GO:0006163,GO:0006457,GO:0006458,GO:0006464,GO:0006486,GO:0006487,GO:0006725,GO:0006753,GO:0006793,GO:0006796,GO:0006807,GO:0008150,GO:0008152,GO:0008283,GO:0009056,GO:0009058,GO:0009059,GO:0009100,GO:0009101,GO:0009117,GO:0009123,GO:0009126,GO:0009141,GO:…	3.6.1.6	ko:K01511	ko00230,ko00240,map00230,map00240	NA	R00155,R00328,R00961	RC00002	ko00000,ko00001,ko01000	35NP2@314146,38C6F@33154,3BHAS@33208,3CWFD@33213,3J8YU@40674,48286@7711,48Y6Y@7742,4MI4C@9443,COG5371@1,KOG1385@2759	G
TRINITY_DN10148_c0_g1_i14.p1	419	sp|O75356|ENTP5_HUMAN	96172	0	832	98	GDA1_CD39|PF01150.17|8.9e-77	GO:0003674,GO:0003824,GO:0004382,GO:0005575,GO:0005576,GO:0005622,GO:0005623,GO:0005737,GO:0005783,GO:0006109,GO:0006110,GO:0006139,GO:0006140,GO:0006163,GO:0006457,GO:0006458,GO:0006464,GO:0006486,GO:0006487,GO:0006725,GO:0006753,GO:0006793,GO:0006796,GO:0006807,GO:0008150,GO:0008152,GO:0008283,GO:0009056,GO:0009058,GO:0009059,GO:0009100,GO:0009101,GO:0009117,GO:0009123,GO:0009126,GO:0009141,GO:…	3.6.1.6	ko:K01511	ko00230,ko00240,map00230,map00240	NA	R00155,R00328,R00961	RC00002	ko00000,ko00001,ko01000	35NP2@314146,38C6F@33154,3BHAS@33208,3CWFD@33213,3J8YU@40674,48286@7711,48Y6Y@7742,4MI4C@9443,COG5371@1,KOG1385@2759	G
TRINITY_DN10148_c0_g1_i2.p1	429	sp|O75356|ENTP5_HUMAN	96262	0	853	100	GDA1_CD39|PF01150.17|9.7e-77	GO:0003674,GO:0003824,GO:0004382,GO:0005575,GO:0005576,GO:0005622,GO:0005623,GO:0005737,GO:0005783,GO:0006109,GO:0006110,GO:0006139,GO:0006140,GO:0006163,GO:0006457,GO:0006458,GO:0006464,GO:0006486,GO:0006487,GO:0006725,GO:0006753,GO:0006793,GO:0006796,GO:0006807,GO:0008150,GO:0008152,GO:0008283,GO:0009056,GO:0009058,GO:0009059,GO:0009100,GO:0009101,GO:0009117,GO:0009123,GO:0009126,GO:0009141,GO:…	3.6.1.6	ko:K01511	ko00230,ko00240,map00230,map00240	NA	R00155,R00328,R00961	RC00002	ko00000,ko00001,ko01000	35NP2@314146,38C6F@33154,3BHAS@33208,3CWFD@33213,3J8YU@40674,48286@7711,48Y6Y@7742,4MI4C@9443,COG5371@1,KOG1385@2759	G
TRINITY_DN10148_c0_g1_i3.p1	429	sp|O75356|ENTP5_HUMAN	96262	0	853	100	GDA1_CD39|PF01150.17|9.7e-77	GO:0003674,GO:0003824,GO:0004382,GO:0005575,GO:0005576,GO:0005622,GO:0005623,GO:0005737,GO:0005783,GO:0006109,GO:0006110,GO:0006139,GO:0006140,GO:0006163,GO:0006457,GO:0006458,GO:0006464,GO:0006486,GO:0006487,GO:0006725,GO:0006753,GO:0006793,GO:0006796,GO:0006807,GO:0008150,GO:0008152,GO:0008283,GO:0009056,GO:0009058,GO:0009059,GO:0009100,GO:0009101,GO:0009117,GO:0009123,GO:0009126,GO:0009141,GO:…	3.6.1.6	ko:K01511	ko00230,ko00240,map00230,map00240	NA	R00155,R00328,R00961	RC00002	ko00000,ko00001,ko01000	35NP2@314146,38C6F@33154,3BHAS@33208,3CWFD@33213,3J8YU@40674,48286@7711,48Y6Y@7742,4MI4C@9443,COG5371@1,KOG1385@2759	G
TRINITY_DN10148_c0_g1_i5.p1	421	sp|O75356|ENTP5_HUMAN	95.05	0	797	94	GDA1_CD39|PF01150.17|3.2e-70	GO:0003674,GO:0003824,GO:0004382,GO:0005575,GO:0005576,GO:0005622,GO:0005623,GO:0005737,GO:0005783,GO:0006109,GO:0006110,GO:0006139,GO:0006140,GO:0006163,GO:0006457,GO:0006458,GO:0006464,GO:0006486,GO:0006487,GO:0006725,GO:0006753,GO:0006793,GO:0006796,GO:0006807,GO:0008150,GO:0008152,GO:0008283,GO:0009056,GO:0009058,GO:0009059,GO:0009100,GO:0009101,GO:0009117,GO:0009123,GO:0009126,GO:0009141,GO:…	3.6.1.6	ko:K01511	ko00230,ko00240,map00230,map00240	NA	R00155,R00328,R00961	RC00002	ko00000,ko00001,ko01000	35NP2@314146,38C6F@33154,3BHAS@33208,3CWFD@33213,3J8YU@40674,48286@7711,48Y6Y@7742,4MI4C@9443,COG5371@1,KOG1385@2759	G
TRINITY_DN10148_c0_g1_i6.p1	421	sp|O75356|ENTP5_HUMAN	95.05	0	797	94	GDA1_CD39|PF01150.17|3.2e-70	GO:0003674,GO:0003824,GO:0004382,GO:0005575,GO:0005576,GO:0005622,GO:0005623,GO:0005737,GO:0005783,GO:0006109,GO:0006110,GO:0006139,GO:0006140,GO:0006163,GO:0006457,GO:0006458,GO:0006464,GO:0006486,GO:0006487,GO:0006725,GO:0006753,GO:0006793,GO:0006796,GO:0006807,GO:0008150,GO:0008152,GO:0008283,GO:0009056,GO:0009058,GO:0009059,GO:0009100,GO:0009101,GO:0009117,GO:0009123,GO:0009126,GO:0009141,GO:…	3.6.1.6	ko:K01511	ko00230,ko00240,map00230,map00240	NA	R00155,R00328,R00961	RC00002	ko00000,ko00001,ko01000	35NP2@314146,38C6F@33154,3BHAS@33208,3CWFD@33213,3J8YU@40674,48286@7711,48Y6Y@7742,4MI4C@9443,COG5371@1,KOG1385@2759	G
TRINITY_DN10148_c0_g1_i7.p1	429	sp|O75356|ENTP5_HUMAN	96262	0	853	100	GDA1_CD39|PF01150.17|9.7e-77	GO:0003674,GO:0003824,GO:0004382,GO:0005575,GO:0005576,GO:0005622,GO:0005623,GO:0005737,GO:0005783,GO:0006109,GO:0006110,GO:0006139,GO:0006140,GO:0006163,GO:0006457,GO:0006458,GO:0006464,GO:0006486,GO:0006487,GO:0006725,GO:0006753,GO:0006793,GO:0006796,GO:0006807,GO:0008150,GO:0008152,GO:0008283,GO:0009056,GO:0009058,GO:0009059,GO:0009100,GO:0009101,GO:0009117,GO:0009123,GO:0009126,GO:0009141,GO:…	3.6.1.6	ko:K01511	ko00230,ko00240,map00230,map00240	NA	R00155,R00328,R00961	RC00002	ko00000,ko00001,ko01000	35NP2@314146,38C6F@33154,3BHAS@33208,3CWFD@33213,3J8YU@40674,48286@7711,48Y6Y@7742,4MI4C@9443,COG5371@1,KOG1385@2759	G
TRINITY_DN10148_c0_g1_i9.p1	421	sp|O75356|ENTP5_HUMAN	95.05	0	797	94	GDA1_CD39|PF01150.17|3.2e-70	GO:0003674,GO:0003824,GO:0004382,GO:0005575,GO:0005576,GO:0005622,GO:0005623,GO:0005737,GO:0005783,GO:0006109,GO:0006110,GO:0006139,GO:0006140,GO:0006163,GO:0006457,GO:0006458,GO:0006464,GO:0006486,GO:0006487,GO:0006725,GO:0006753,GO:0006793,GO:0006796,GO:0006807,GO:0008150,GO:0008152,GO:0008283,GO:0009056,GO:0009058,GO:0009059,GO:0009100,GO:0009101,GO:0009117,GO:0009123,GO:0009126,GO:0009141,GO:…	3.6.1.6	ko:K01511	ko00230,ko00240,map00230,map00240	NA	R00155,R00328,R00961	RC00002	ko00000,ko00001,ko01000	35NP2@314146,38C6F@33154,3BHAS@33208,3CWFD@33213,3J8YU@40674,48286@7711,48Y6Y@7742,4MI4C@9443,COG5371@1,KOG1385@2759	G
TRINITY_DN101499_c0_g1_i1.p1	120	NA	NA	NA	NA	NA	NA	NA	NA	NA	NA	NA	NA	NA	NA	NA	NA
TRINITY_DN10149_c0_g1_i1.p1	1635	sp|O00750|P3C2B_HUMAN	97797	0	3318	100	PI3_PI4_kinase|PF00454.27|8.8e-57,PI3Ka|PF00613.20|5.4e-38,PI3K_C2|PF00792.24|2.9e-32,PI3K_rbd|PF00794.18|1.1e-27,PX|PF00787.24|1.5e-17,C2|PF00168.30|4.6e-17,DUF4135|PF13575.6|0.0047,HEAT_2|PF13646.6|2.2e+03,HEAT_2|PF13646.6|0.35	GO:0003674,GO:0003824,GO:0005575,GO:0005622,GO:0005623,GO:0005634,GO:0005654,GO:0005737,GO:0005829,GO:0005886,GO:0005942,GO:0006629,GO:0006644,GO:0006650,GO:0006661,GO:0006793,GO:0006796,GO:0006928,GO:0007154,GO:0007165,GO:0008150,GO:0008152,GO:0008610,GO:0008654,GO:0009058,GO:0009987,GO:0014065,GO:0016020,GO:0016301,GO:0016303,GO:0016307,GO:0016310,GO:0016477,GO:0016740,GO:0016772,GO:0016773,GO:…	2.7.1.154	ko:K00923	ko00562,ko01100,ko04070,map00562,map01100,map04070	NA	R03362,R05795	RC00002,RC00078	ko00000,ko00001,ko01000	35GX1@314146,38HFP@33154,3B9QS@33208,3CW2B@33213,3J1GS@40674,480YT@7711,48VPD@7742,4MEDX@9443,COG5032@1,KOG0905@2759	T
TRINITY_DN10149_c0_g1_i11.p2	126	sp|O00750|P3C2B_HUMAN	94.4	3.02e-77	248	8	PI3K_C2|PF00792.24|1.1e-06,TetR_C_30|PF17939.1|0.17	GO:0003674,GO:0003824,GO:0005575,GO:0005622,GO:0005623,GO:0005634,GO:0005654,GO:0005737,GO:0005829,GO:0005886,GO:0005942,GO:0006629,GO:0006644,GO:0006650,GO:0006661,GO:0006793,GO:0006796,GO:0006928,GO:0007154,GO:0007165,GO:0008150,GO:0008152,GO:0008610,GO:0008654,GO:0009058,GO:0009987,GO:0014065,GO:0016020,GO:0016301,GO:0016303,GO:0016307,GO:0016310,GO:0016477,GO:0016740,GO:0016772,GO:0016773,GO:…	2.7.1.154	ko:K00923	ko00562,ko01100,ko04070,map00562,map01100,map04070	NA	R03362,R05795	RC00002,RC00078	ko00000,ko00001,ko01000	35GX1@314146,38HFP@33154,3B9QS@33208,3CW2B@33213,3J1GS@40674,480YT@7711,48VPD@7742,4MEDX@9443,COG5032@1,KOG0905@2759	T
TRINITY_DN10149_c0_g1_i16.p1	414	sp|O00750|P3C2B_HUMAN	98922	0	767	23	PI3Ka|PF00613.20|9.5e-37,PI3_PI4_kinase|PF00454.27|6.8e-31,HEAT_2|PF13646.6|0.052,HEAT_PBS|PF03130.16|0.43,HEAT_PBS|PF03130.16|1.3e+04	GO:0003674,GO:0003824,GO:0005575,GO:0005622,GO:0005623,GO:0005634,GO:0005654,GO:0005737,GO:0005829,GO:0005886,GO:0005942,GO:0006629,GO:0006644,GO:0006650,GO:0006661,GO:0006793,GO:0006796,GO:0006928,GO:0007154,GO:0007165,GO:0008150,GO:0008152,GO:0008610,GO:0008654,GO:0009058,GO:0009987,GO:0014065,GO:0016020,GO:0016301,GO:0016303,GO:0016307,GO:0016310,GO:0016477,GO:0016740,GO:0016772,GO:0016773,GO:…	2.7.1.154	ko:K00923	ko00562,ko01100,ko04070,map00562,map01100,map04070	NA	R03362,R05795	RC00002,RC00078	ko00000,ko00001,ko01000	35GX1@314146,35Z46@314294,38HFP@33154,3B9QS@33208,3CW2B@33213,3J1GS@40674,480YT@7711,48VPD@7742,4MEDX@9443,COG5032@1,KOG0905@2759	T
TRINITY_DN10149_c0_g1_i18.p1	1319	sp|O00750|P3C2B_HUMAN	97724	0	2678	81	PI3_PI4_kinase|PF00454.27|6.5e-57,PI3Ka|PF00613.20|4e-38,PI3K_C2|PF00792.24|2.2e-32,PI3K_rbd|PF00794.18|8.1e-28,DUF4135|PF13575.6|0.0035,HEAT_2|PF13646.6|1.8e+04,HEAT_2|PF13646.6|1.7e+03,HEAT_2|PF13646.6|0.28	GO:0003674,GO:0003824,GO:0005575,GO:0005622,GO:0005623,GO:0005634,GO:0005654,GO:0005737,GO:0005829,GO:0005886,GO:0005942,GO:0006629,GO:0006644,GO:0006650,GO:0006661,GO:0006793,GO:0006796,GO:0006928,GO:0007154,GO:0007165,GO:0008150,GO:0008152,GO:0008610,GO:0008654,GO:0009058,GO:0009987,GO:0014065,GO:0016020,GO:0016301,GO:0016303,GO:0016307,GO:0016310,GO:0016477,GO:0016740,GO:0016772,GO:0016773,GO:…	2.7.1.154	ko:K00923	ko00562,ko01100,ko04070,map00562,map01100,map04070	NA	R03362,R05795	RC00002,RC00078	ko00000,ko00001,ko01000	35GX1@314146,38HFP@33154,3B9QS@33208,3CW2B@33213,3J1GS@40674,480YT@7711,48VPD@7742,4MEDX@9443,COG5032@1,KOG0905@2759	T
TRINITY_DN10149_c0_g1_i19.p1	831	sp|O00750|P3C2B_HUMAN	96867	0	1660	51	PI3K_C2|PF00792.24|1.1e-32,PI3K_rbd|PF00794.18|4.4e-28	GO:0003674,GO:0003824,GO:0005575,GO:0005622,GO:0005623,GO:0005634,GO:0005654,GO:0005737,GO:0005829,GO:0005886,GO:0005942,GO:0006629,GO:0006644,GO:0006650,GO:0006661,GO:0006793,GO:0006796,GO:0006928,GO:0007154,GO:0007165,GO:0008150,GO:0008152,GO:0008610,GO:0008654,GO:0009058,GO:0009987,GO:0014065,GO:0016020,GO:0016301,GO:0016303,GO:0016307,GO:0016310,GO:0016477,GO:0016740,GO:0016772,GO:0016773,GO:…	2.7.1.154	ko:K00923	ko00562,ko01100,ko04070,map00562,map01100,map04070	NA	R03362,R05795	RC00002,RC00078	ko00000,ko00001,ko01000	35GX1@314146,38HFP@33154,3B9QS@33208,3CW2B@33213,3J1GS@40674,480YT@7711,48VPD@7742,4MEDX@9443,COG5032@1,KOG0905@2759	T
TRINITY_DN10149_c0_g1_i2.p1	295	sp|O00750|P3C2B_HUMAN	97959	0	602	18	PX|PF00787.24|1e-18,C2|PF00168.30|3.1e-18	GO:0003674,GO:0003824,GO:0005575,GO:0005622,GO:0005623,GO:0005634,GO:0005654,GO:0005737,GO:0005829,GO:0005886,GO:0005942,GO:0006629,GO:0006644,GO:0006650,GO:0006661,GO:0006793,GO:0006796,GO:0006928,GO:0007154,GO:0007165,GO:0008150,GO:0008152,GO:0008610,GO:0008654,GO:0009058,GO:0009987,GO:0014065,GO:0016020,GO:0016301,GO:0016303,GO:0016307,GO:0016310,GO:0016477,GO:0016740,GO:0016772,GO:0016773,GO:…	2.7.1.154	ko:K00923	ko00562,ko01100,ko04070,map00562,map01100,map04070	NA	R03362,R05795	RC00002,RC00078	ko00000,ko00001,ko01000	35GX1@314146,38HFP@33154,3B9QS@33208,3CW2B@33213,3J1GS@40674,480YT@7711,48VPD@7742,4MEDX@9443,COG5032@1,KOG0905@2759	T
TRINITY_DN10149_c0_g1_i3.p1	416	sp|O00750|P3C2B_HUMAN	98519	0	833	25	PX|PF00787.24|3.1e+03,PX|PF00787.24|2e-18,C2|PF00168.30|6.2e-18,PI3_PI4_kinase|PF00454.27|8.2e-07	GO:0003674,GO:0003824,GO:0005575,GO:0005622,GO:0005623,GO:0005634,GO:0005654,GO:0005737,GO:0005829,GO:0005886,GO:0005942,GO:0006629,GO:0006644,GO:0006650,GO:0006661,GO:0006793,GO:0006796,GO:0006928,GO:0007154,GO:0007165,GO:0008150,GO:0008152,GO:0008610,GO:0008654,GO:0009058,GO:0009987,GO:0014065,GO:0016020,GO:0016301,GO:0016303,GO:0016307,GO:0016310,GO:0016477,GO:0016740,GO:0016772,GO:0016773,GO:…	2.7.1.154	ko:K00923	ko00562,ko01100,ko04070,map00562,map01100,map04070	NA	R03362,R05795	RC00002,RC00078	ko00000,ko00001,ko01000	35GX1@314146,38HFP@33154,3B9QS@33208,3CW2B@33213,3J1GS@40674,480YT@7711,48VPD@7742,4MEDX@9443,COG5032@1,KOG0905@2759	T
[truncated: 80,791 more rows]
