# Supplementary material for: Transcriptome of the Southern Muriqui Brachyteles arachnoides (Primates:Platyrrhini), a Critically Endangered New World Monkey: Evidence of Adaptive Evolution
Source: Front Genet. 2020 Jul 31;11:831. doi: 10.3389/fgene.2020.00831 (PMC7412869; doi:10.3389/fgene.2020.00831)
Supplement: Supplementary file 9 [file Table_4.XLSX]

## Sheet: Planilha1
Supplementary Material 4: Summary of Brachyteles arachnoides transcriptome annotation.
Total CDS						81400
	BLASTP hit					\______	64929 (80%)
		ident. >= 60% and HSP_cov >= 60%				|	\_______	34084 (52%)
		ident. < 60% or HSP_cov < 60%				|	\______	30845 (48%)
			Pfam or KEGG KO hit			|		\_______	29056 (94%)
			No hit - Pfam and KEGG KO			|		\______	1789 (6%)
				Length <= 200 aa		|			\_______	1262 (71%)
	No BLASTP hit					\______	16471 (20%)
		Pfam or KEGG KO hit					\_______	4537 (28%)
		No hit - Pfam and KEGG KO					\______	11934 (72%)
			Length <= 200 aa					\______	11274 (94%)
