# Supplementary material for: Transcriptome of the Southern Muriqui Brachyteles arachnoides (Primates:Platyrrhini), a Critically Endangered New World Monkey: Evidence of Adaptive Evolution
Source: Front Genet. 2020 Jul 31;11:831. doi: 10.3389/fgene.2020.00831 (PMC7412869; doi:10.3389/fgene.2020.00831)
Supplement: Supplementary file 12 [file Table_7.xlsx]

## Sheet: GENE SOB SELEÇÃO 26-12-19
Supplementary Material 7: Description of 132 sites identified to be under positive selection (⍵ > 1.0, LRT, adj-p < 0.05).
Transcript	Uniprot id	Gene id	Codon number	codon Brachyteles	aa Brachyteles	aa Human	Alpha (instantaneous synonymous site rate)	Beta (instantaneous non-synonymous site rate)	LRT	p-value
TRINITY_DN1445_c0_g1_i2	Q9UKA4	AKAP11	37	AAG	K	R	0	21.445	4.021	0.0449
TRINITY_DN1445_c0_g1_i2	Q9UKA4	AKAP11	59	CTC	L	F	0	25.794	3.844	0.0499
TRINITY_DN1445_c0_g1_i2	Q9UKA4	AKAP11	632	ATG	M	V	0	46.919	4.758	0.0292
TRINITY_DN1445_c0_g1_i2	Q9UKA4	AKAP11	760	TGC	C	S	0	43.617	5.334	0.0209
TRINITY_DN1445_c0_g1_i2	Q9UKA4	AKAP11	1153	CGC	R	L	9.089	613.44	6.679	0.0098
TRINITY_DN1445_c0_g1_i2	Q9UKA4	AKAP11	1283	AGC	S	T	0	35.364	4.747	0.0293
TRINITY_DN1445_c0_g1_i2	Q9UKA4	AKAP11	1295	GCA	A	P	0	43.772	4.078	0.0435
TRINITY_DN1445_c0_g1_i2	Q9UKA4	AKAP11	1519	CAC	H	R	0	18.159	3.844	0.0499
TRINITY_DN254_c0_g1_i9	Q9HC16	APOBEC3G	136	AAA	K	R	0	12.824	4.23	0.0397
TRINITY_DN254_c0_g1_i9	Q9HC16	APOBEC3G	137	AAG	K	D	0	46.076	5.364	0.0206
TRINITY_DN254_c0_g1_i9	Q9HC16	APOBEC3G	310	CGC	R	Q	0	365.201	6.693	0.0097
TRINITY_DN254_c0_g1_i9	Q9HC16	APOBEC3G	311	CCA	P	G	0	32.075	6.037	0.014
TRINITY_DN254_c0_g1_i9	Q9HC16	APOBEC3G	318	CAA	Q	R	0	376.014	6.046	0.0139
TRINITY_DN254_c0_g1_i9	Q9HC16	APOBEC3G	321	CAG	Q	A	0	383.653	6.993	0.0082
TRINITY_DN254_c0_g1_i9	Q9HC16	APOBEC3G	331	ACC	T	T	0	333.254	7.654	0.0057
TRINITY_DN2283_c0_g1_i10	Q14692	BMS1	5	GAG	E	D	0	25.587	3.907	0.0481
TRINITY_DN2283_c0_g1_i10	Q14692	BMS1	510	GAG	E	R	2.786	38.587	3.868	0.0492
TRINITY_DN2283_c0_g1_i10	Q14692	BMS1	548	GAC	D	K	0	68.07	7.052	0.0079
TRINITY_DN2283_c0_g1_i10	Q14692	BMS1	641	CAA	Q	I	0	118.464	7.36	0.0067
TRINITY_DN2283_c0_g1_i10	Q14692	BMS1	766	ACA	T	K	0	27.156	3.944	0.047
TRINITY_DN2283_c0_g1_i10	Q14692	BMS1	808	GCT	A	V	0	19.627	4.118	0.0424
TRINITY_DN2283_c0_g1_i10	Q14692	BMS1	809	CAG	Q	K	0	34.486	4.171	0.0411
TRINITY_DN2283_c0_g1_i10	Q14692	BMS1	887	ATT	I	I	0	18.358	3.858	0.0495
TRINITY_DN1923_c0_g1_i2	P13688	CEACAM1	6	GTC	V	A	0	26.564	4.196	0.0405
TRINITY_DN1923_c0_g1_i2	P13688	CEACAM1	31	CAA	Q	P	3.602	958.171	5.057	0.0245
TRINITY_DN1923_c0_g1_i2	P13688	CEACAM1	77	GTT	V	R	0	166.372	12.796	0.0003
TRINITY_DN1923_c0_g1_i2	P13688	CEACAM1	86	GAA	E	T	0	10000	16.012	0.0001
TRINITY_DN1923_c0_g1_i2	P13688	CEACAM1	134	GTA	V	A	0	25.968	4.368	0.0366
TRINITY_DN1923_c0_g1_i2	P13688	CEACAM1	186	CTG	L	P	0	29.405	4.811	0.0283
TRINITY_DN1923_c0_g1_i2	P13688	CEACAM1	228	GCA	A	P	0	52.52	5.14	0.0234
TRINITY_DN1923_c0_g1_i2	P13688	CEACAM1	364	CAT	H	S	0	47.489	5.111	0.0238
TRINITY_DN1923_c0_g1_i2	P13688	CEACAM1	448	TAT	Y	H	0	30.191	4.58	0.0323
TRINITY_DN1923_c0_g1_i2	P13688	CEACAM1	449	GTC	V	F	4.738	112.576	4.611	0.0318
TRINITY_DN4234_c0_g1_i4	Q6ZS10	CLEC17A	48	GTT	V	S	0	36.674	5.013	0.0252
TRINITY_DN4234_c0_g1_i4	Q6ZS10	CLEC17A	139	TGT	C	G	0	44.526	5.913	0.015
TRINITY_DN4234_c0_g1_i4	Q6ZS10	CLEC17A	193	CTG	L	V	0	56.06	6.355	0.0117
TRINITY_DN4234_c0_g1_i4	Q6ZS10	CLEC17A	201	AGG	R	C	4.636	9996.4	5.281	0.0216
TRINITY_DN4234_c0_g1_i4	Q6ZS10	CLEC17A	202	GAG	E	R	0	9993.58	19.121	0
TRINITY_DN4234_c0_g1_i4	Q6ZS10	CLEC17A	268	AGC	S	N	0	10000	6.198	0.0128
TRINITY_DN5901_c0_g1_i9	Q9Y2R4	DDX52	47	GAG	E	D	0	25.798	4.24	0.0395
TRINITY_DN5901_c0_g1_i9	Q9Y2R4	DDX52	53	AAT	N	S	0	179.028	12.561	0.0004
TRINITY_DN5901_c0_g1_i9	Q9Y2R4	DDX52	71	GAC	D	E	0	25.845	4.468	0.0345
TRINITY_DN2204_c0_g2_i3	Q9NNZ3	DNAJC4	9	TTC	F	P	2.259	209.294	10.051	0.0015
TRINITY_DN2204_c0_g2_i3	Q9NNZ3	DNAJC4	42	TCT	S	T	0	259.477	10.392	0.0013
TRINITY_DN2204_c0_g2_i3	Q9NNZ3	DNAJC4	108	TGT	C	H	1.557	134.354	5.807	0.016
TRINITY_DN2204_c0_g2_i3	Q9NNZ3	DNAJC4	133	GCG	A	V	0	97.794	7.231	0.0072
TRINITY_DN4104_c0_g1_i3	Q16610	ECM1	214	GCT	A	I	0	26.75	3.946	0.047
TRINITY_DN12059_c0_g1_i2	Q9ULC0	EMCN	57	CAG	Q	P	0	12.57	4.377	0.0364
TRINITY_DN12059_c0_g1_i2	Q9ULC0	EMCN	100	CCC	P	Q	0	229.934	9.041	0.0026
TRINITY_DN12059_c0_g1_i2	Q9ULC0	EMCN	113	GTA	V	S	2.902	60.124	4.5	0.0339
TRINITY_DN6025_c0_g1_i11	Q9UPI3	FLVCR2	27	AGT	S	A	0	10000	6.528	0.0106
TRINITY_DN6025_c0_g1_i11	Q9UPI3	FLVCR2	266	TTC	F	L	0	9.277	4.42	0.0355
TRINITY_DN6225_c1_g1_i4	P20718	GZMH	20	CTT	L	V	0	11.747	4.586	0.0322
TRINITY_DN6225_c1_g1_i4	P20718	GZMH	22	ATC	I	F	0	1999.2	4.149	0.0417
TRINITY_DN6225_c1_g1_i4	P20718	GZMH	23	TGG	W	L	0	25.747	8.11	0.0044
TRINITY_DN6225_c1_g1_i4	P20718	GZMH	27	TCT	S	S	0	27.237	8.412	0.0037
TRINITY_DN6225_c1_g1_i4	P20718	GZMH	75	TGC	C	P	0	19.712	7.034	0.008
TRINITY_DN4180_c0_g1_i3	Q30167	HLA-DRB1	45	GCC	A	Y	0	90.429	6.296	0.0121
TRINITY_DN4180_c0_g1_i3	Q30167	HLA-DRB1	71	CGG	R	P	0	10000	10.51	0.0012
TRINITY_DN4180_c0_g1_i3	Q30167	HLA-DRB1	89	TCG	S	E	0	93.857	5.165	0.023
TRINITY_DN1552_c0_g1_i6	Q14814	MEF2D	371	CAG	Q	P	0	599.889	9.193	0.0024
TRINITY_DN1552_c0_g1_i6	Q14814	MEF2D	376	CAG	Q	P	0	9999.71	6.494	0.0108
TRINITY_DN362_c0_g4_i1	Q8NBR6	MINDY2	16	CTG	L	A	0	757.588	16.628	0
TRINITY_DN362_c0_g4_i1	Q8NBR6	MINDY2	66	GCG	A	S	0	551.34	9.215	0.0024
TRINITY_DN362_c0_g4_i1	Q8NBR6	MINDY2	106	TGC	C	Y	0	217.336	7.136	0.0076
TRINITY_DN362_c0_g4_i1	Q8NBR6	MINDY2	146	ACC	T	A	3.103	234.104	5.557	0.0184
TRINITY_DN7168_c0_g1_i1	O60783	MRPS14	3	GGG	G	A	0	10000	14.327	0.0002
TRINITY_DN7168_c0_g1_i1	O60783	MRPS14	8	TTT	F	S	0	53.213	7.987	0.0047
TRINITY_DN51068_c0_g1_i2	P29728	OAS2	28	AAA	K	E	0	35.09	4.659	0.0309
TRINITY_DN51068_c0_g1_i2	P29728	OAS2	32	TTG	L	T	3.042	119.463	5.566	0.0183
TRINITY_DN51068_c0_g1_i2	P29728	OAS2	52	CAC	H	P	0	57.12	5.283	0.0215
TRINITY_DN51068_c0_g1_i2	P29728	OAS2	113	AAT	N	W	0	749.327	4.637	0.0313
TRINITY_DN51068_c0_g1_i2	P29728	OAS2	124	GAT	D	H	0	87.376	4.124	0.0423
TRINITY_DN51068_c0_g1_i2	P29728	OAS2	134	AGC	S	K	0	88.439	8.904	0.0028
TRINITY_DN51068_c0_g1_i2	P29728	OAS2	152	GAT	D	N	0	30.791	4.424	0.0354
TRINITY_DN51068_c0_g1_i2	P29728	OAS2	167	ATG	M	L	0	62.38	5.845	0.0156
TRINITY_DN51068_c0_g1_i2	P29728	OAS2	194	AGT	S	R	0	24.197	4.36	0.0368
TRINITY_DN51068_c0_g1_i2	P29728	OAS2	302	AGA	R	S	0	24.193	3.93	0.0474
TRINITY_DN51068_c0_g1_i2	P29728	OAS2	305	TAC	Y	K	0	91.086	5.13	0.0235
TRINITY_DN51068_c0_g1_i2	P29728	OAS2	422	ATC	I	T	0	31.541	4.578	0.0324
TRINITY_DN51068_c0_g1_i2	P29728	OAS2	423	TGC	C	S	0	76.657	5.688	0.0171
TRINITY_DN14139_c0_g1_i3	O14829	PPEF1	22	AAA	K	Q	0	38.254	3.959	0.0466
TRINITY_DN14139_c0_g1_i3	O14829	PPEF1	65	TAT	Y	N	0	74.891	4.472	0.0345
TRINITY_DN14139_c0_g1_i3	O14829	PPEF1	68	GGT	G	L	0	48.269	4.738	0.0295
TRINITY_DN14139_c0_g1_i3	O14829	PPEF1	113	GAC	D	Q	0	70.562	6.163	0.013
TRINITY_DN14139_c0_g1_i3	O14829	PPEF1	174	AGG	R	E	0	17.259	3.888	0.0486
TRINITY_DN14139_c0_g1_i3	O14829	PPEF1	209	GTG	V	L	0	39.431	6.287	0.0122
TRINITY_DN14139_c0_g1_i3	O14829	PPEF1	282	ATA	I	V	0	24.32	4.322	0.0376
TRINITY_DN14139_c0_g1_i3	O14829	PPEF1	306	CAG	Q	K	0	36.126	4.561	0.0327
TRINITY_DN14139_c0_g1_i3	O14829	PPEF1	385	CAA	Q	E	0	42.342	3.997	0.0456
TRINITY_DN14139_c0_g1_i3	O14829	PPEF1	428	CAA	Q	R	0	26.492	5.238	0.0221
TRINITY_DN14139_c0_g1_i3	O14829	PPEF1	464	GCA	A	S	0	40.672	5.457	0.0195
TRINITY_DN14139_c0_g1_i3	O14829	PPEF1	496	GTT	V	I	0	27.044	3.906	0.0481
TRINITY_DN14139_c0_g1_i3	O14829	PPEF1	580	ATT	I	S	0	66.503	3.976	0.0462
TRINITY_DN32522_c1_g1_i1	P60891	PRPS1	56	ACT	T	V	0	76.657	9.696	0.0018
TRINITY_DN32522_c1_g1_i1	P60891	PRPS1	70	GCT	A	L	0	162.297	13.091	0.0003
TRINITY_DN31756_c0_g1_i9	Q9H5N1	RABEP2	170	GTC	V	A	0	22.858	4.462	0.0347
TRINITY_DN31756_c0_g1_i9	Q9H5N1	RABEP2	198	CAT	H	S	3.306	59.097	4.709	0.03
TRINITY_DN31756_c0_g1_i9	Q9H5N1	RABEP2	234	CGA	R	P	0	76.988	10.174	0.0014
TRINITY_DN13987_c0_g1_i3	Q16348	SLC15A2	19	GTT	V	I	0	31.493	4.037	0.0445
TRINITY_DN13987_c0_g1_i3	Q16348	SLC15A2	272	CTA	L	G	0	181.75	13.243	0.0003
TRINITY_DN13987_c0_g1_i3	Q16348	SLC15A2	492	CAT	H	R	0	24.595	3.924	0.0476
TRINITY_DN13987_c0_g1_i3	Q16348	SLC15A2	498	GTC	V	I	0	30.489	4.373	0.0365
TRINITY_DN2002_c0_g1_i7	Q96H72	SLC39A13	21	TCG	S	G	0	140.691	10.328	0.0013
TRINITY_DN2002_c0_g1_i7	Q96H72	SLC39A13	78	CTC	L	V	0	72.077	5.442	0.0197
TRINITY_DN11222_c0_g1_i1	P35610	SOAT1	26	GGT	G	Q	0	1173.14	11.03	0.0009
TRINITY_DN11222_c0_g1_i1	P35610	SOAT1	27	ACA	T	R	0	43.637	5.288	0.0215
TRINITY_DN11222_c0_g1_i1	P35610	SOAT1	500	ACC	T	S	0	60.676	6.45	0.0111
TRINITY_DN13052_c0_g3_i5	Q9HBM6	TAF9B	174	GCT	A	T	0	47.508	6.151	0.0131
TRINITY_DN13052_c0_g3_i5	Q9HBM6	TAF9B	231	ATT	I	T	4.642	10000	5.62	0.0178
TRINITY_DN13052_c0_g3_i5	Q9HBM6	TAF9B	232	TTG	L	A	0	621.074	21.544	0
TRINITY_DN2152_c0_g1_i2	Q14CS0	UBXN2B	41	TTA	L	C	0	171.262	8.552	0.0035
TRINITY_DN1322_c0_g1_i12	A0JNW5	UHRF1BP1L	693	ATT	I	V	0	44.235	4.556	0.0328
TRINITY_DN1322_c0_g1_i12	A0JNW5	UHRF1BP1L	794	ACA	T	R	0	51.915	4.92	0.0265
TRINITY_DN1322_c0_g1_i12	A0JNW5	UHRF1BP1L	829	GTG	V	L	1.373	54.685	4.4	0.0359
TRINITY_DN1322_c0_g1_i12	A0JNW5	UHRF1BP1L	918	GCT	A	V	0	41.762	4.327	0.0375
TRINITY_DN1322_c0_g1_i12	A0JNW5	UHRF1BP1L	1011	ATT	I	L	0	73.143	5.427	0.0198
TRINITY_DN1322_c0_g1_i12	A0JNW5	UHRF1BP1L	1024	CAG	Q	E	0	50.952	5.924	0.0149
TRINITY_DN1322_c0_g1_i12	A0JNW5	UHRF1BP1L	1107	GTG	V	L	1.752	65.217	3.975	0.0462
TRINITY_DN1322_c0_g1_i12	A0JNW5	UHRF1BP1L	1183	GCA	A	E	0	65.646	4.174	0.041
TRINITY_DN1322_c0_g1_i12	A0JNW5	UHRF1BP1L	1293	CAG	Q	K	0	66.103	6.451	0.0111
TRINITY_DN1322_c0_g1_i12	A0JNW5	UHRF1BP1L	1295	GAA	E	Q	0	62.806	4.297	0.0382
TRINITY_DN1322_c0_g1_i12	A0JNW5	UHRF1BP1L	1321	GCT	A	T	0	35.633	4.195	0.0405
TRINITY_DN3668_c1_g1_i3	Q8NCP5	ZBTB44	383	GCT	A	S	7.374	342.278	3.863	0.0494
TRINITY_DN3668_c1_g1_i3	Q8NCP5	ZBTB44	385	TAC	Y	S	0	603.808	13.982	0.0002
TRINITY_DN906_c0_g1_i16	A7E2V4	ZSWIM8	521	CCT	P	S	0	63.534	6.287	0.0122
TRINITY_DN906_c0_g1_i16	A7E2V4	ZSWIM8	600	GCT	A	G	3.945	197.741	4.416	0.0356
TRINITY_DN906_c0_g1_i16	A7E2V4	ZSWIM8	638	AAT	N	G	0	10000	18.194	0
TRINITY_DN906_c0_g1_i16	A7E2V4	ZSWIM8	662	TCC	S	P	0	63.673	5.775	0.0163
TRINITY_DN906_c0_g1_i16	A7E2V4	ZSWIM8	714	GCC	A	T	0	55.419	5.549	0.0185
TRINITY_DN906_c0_g1_i16	A7E2V4	ZSWIM8	1437	TCT	S	A	0	206.564	7.477	0.0062
TRINITY_DN906_c0_g1_i16	A7E2V4	ZSWIM8	1648	AGT	S	N	0	35.937	4.486	0.0342
